# Supplementary material for: Investigating the metabolomic pathways in female reproductive endocrine disorders: a Mendelian randomization study
Source: Front Endocrinol (Lausanne). 2024 Oct 31;15:1438079. doi: 10.3389/fendo.2024.1438079 (PMC11560792; doi:10.3389/fendo.2024.1438079)
Supplement: Supplementary Table 1 — Comprehensive information of all SNPs associated with female infertility, polycystic ovary syndrome, and endometriosis. [file DataSheet1.csv]

	SNP	effect_allele.exposure	other_allele.exposure	effect_allele.outcome	other_allele.outcome	beta.exposure	beta.outcome	eaf.exposure	eaf.outcome	remove	palindromic	ambiguous	id.outcome	chr	pos	se.outcome	samplesize.outcome	pval.outcome	outcome	originalname.outcome	outcome.deprecated	mr_keep.outcome	data_source.outcome	se.exposure	pval.exposure	id.exposure	exposure	mr_keep.exposure	pval_origin.exposure	data_source.exposure	action	mr_keep
1	rs10039731	A	G	A	G	0.0198	-0.005	NA	0.602189	FALSE	FALSE	FALSE	ebi-a-GCST90018839	5	110764252	0.0188	231771	0.7904	Endometriosis || id:ebi-a-GCST90018839	Endometriosis	Endometriosis || ||	TRUE	igd	0.004	0.000000847	M01645	laurate (12:0)	TRUE	reported	textfile	2	TRUE
2	rs11036901	A	G	A	G	-0.0079	0.0133	NA	0.386679	FALSE	FALSE	FALSE	ebi-a-GCST90018839	11	42487429	0.0189	231771	0.4802	Endometriosis || id:ebi-a-GCST90018839	Endometriosis	Endometriosis || ||	TRUE	igd	0.0018	0.00000786	M01645	laurate (12:0)	TRUE	reported	textfile	2	TRUE
3	rs11193635	T	C	T	C	0.0084	-0.0201	NA	0.719115	FALSE	FALSE	FALSE	ebi-a-GCST90018839	10	109468251	0.0208	231771	0.3321	Endometriosis || id:ebi-a-GCST90018839	Endometriosis	Endometriosis || ||	TRUE	igd	0.0018	0.0000038	M01645	laurate (12:0)	TRUE	reported	textfile	2	TRUE
4	rs11589855	T	C	T	C	-0.0084	0.0141	NA	0.395774	FALSE	FALSE	FALSE	ebi-a-GCST90018839	1	154755843	0.0188	231771	0.4519	Endometriosis || id:ebi-a-GCST90018839	Endometriosis	Endometriosis || ||	TRUE	igd	0.0018	0.00000222	M01645	laurate (12:0)	TRUE	reported	textfile	2	TRUE
5	rs11731117	A	G	A	G	0.0081	0.0292	NA	0.533257	FALSE	FALSE	FALSE	ebi-a-GCST90018839	4	14872737	0.0188	231771	0.1197	Endometriosis || id:ebi-a-GCST90018839	Endometriosis	Endometriosis || ||	TRUE	igd	0.0018	0.00000432	M01645	laurate (12:0)	TRUE	reported	textfile	2	TRUE
6	rs11857879	T	G	T	G	0.0112	-0.0176	NA	0.180299	FALSE	FALSE	FALSE	ebi-a-GCST90018839	15	95209253	0.0241	231771	0.466	Endometriosis || id:ebi-a-GCST90018839	Endometriosis	Endometriosis || ||	TRUE	igd	0.0025	0.00000818	M01645	laurate (12:0)	TRUE	reported	textfile	2	TRUE
7	rs12466053	A	G	A	G	0.0087	-0.0113	NA	0.322905	FALSE	FALSE	FALSE	ebi-a-GCST90018839	2	35935217	0.0208	231771	0.5856	Endometriosis || id:ebi-a-GCST90018839	Endometriosis	Endometriosis || ||	TRUE	igd	0.0018	0.000000844	M01645	laurate (12:0)	TRUE	reported	textfile	2	TRUE
8	rs12862464	T	C	T	C	0.0146	-0.0358	NA	0.117448	FALSE	FALSE	FALSE	ebi-a-GCST90018839	13	74942016	0.0284	231771	0.2068	Endometriosis || id:ebi-a-GCST90018839	Endometriosis	Endometriosis || ||	TRUE	igd	0.0033	0.00000983	M01645	laurate (12:0)	TRUE	reported	textfile	2	TRUE
9	rs12940605	A	C	A	C	-0.0096	-0.0099	NA	0.705456	FALSE	FALSE	FALSE	ebi-a-GCST90018839	17	12655432	0.0215	231771	0.6453	Endometriosis || id:ebi-a-GCST90018839	Endometriosis	Endometriosis || ||	TRUE	igd	0.0018	0.000000182	M01645	laurate (12:0)	TRUE	reported	textfile	2	TRUE
10	rs13393013	A	G	A	G	0.0314	0.0484	NA	0.0763953	FALSE	FALSE	FALSE	ebi-a-GCST90018839	2	196373911	0.0353	231771	0.1701	Endometriosis || id:ebi-a-GCST90018839	Endometriosis	Endometriosis || ||	TRUE	igd	0.0065	0.00000131	M01645	laurate (12:0)	TRUE	reported	textfile	2	TRUE
11	rs1487052	T	C	T	C	0.008	0.0044	NA	0.314029	FALSE	FALSE	FALSE	ebi-a-GCST90018839	4	112120740	0.0197	231771	0.8249	Endometriosis || id:ebi-a-GCST90018839	Endometriosis	Endometriosis || ||	TRUE	igd	0.0018	0.00000766	M01645	laurate (12:0)	TRUE	reported	textfile	2	TRUE
12	rs1530439	T	G	T	G	0.009	0.0193	NA	0.324301	FALSE	FALSE	FALSE	ebi-a-GCST90018839	10	63645959	0.0196	231771	0.3252	Endometriosis || id:ebi-a-GCST90018839	Endometriosis	Endometriosis || ||	TRUE	igd	0.0018	0.000000608	M01645	laurate (12:0)	TRUE	reported	textfile	2	TRUE
13	rs16942446	A	G	A	G	-0.0259	0.0747	NA	0.070047	FALSE	FALSE	FALSE	ebi-a-GCST90018839	15	89441356	0.0362	231771	0.0393704	Endometriosis || id:ebi-a-GCST90018839	Endometriosis	Endometriosis || ||	TRUE	igd	0.0056	0.00000332	M01645	laurate (12:0)	TRUE	reported	textfile	2	TRUE
14	rs16990450	T	C	T	C	0.0161	-0.0398	NA	0.0651722	FALSE	FALSE	FALSE	ebi-a-GCST90018839	19	417714	0.0378	231771	0.2923	Endometriosis || id:ebi-a-GCST90018839	Endometriosis	Endometriosis || ||	TRUE	igd	0.0035	0.00000418	M01645	laurate (12:0)	TRUE	reported	textfile	2	TRUE
15	rs2069151	A	G	A	G	0.009	-0.0329	NA	0.71499	FALSE	FALSE	FALSE	ebi-a-GCST90018839	1	210717147	0.0202	231771	0.1045	Endometriosis || id:ebi-a-GCST90018839	Endometriosis	Endometriosis || ||	TRUE	igd	0.0018	0.000000468	M01645	laurate (12:0)	TRUE	reported	textfile	2	TRUE
16	rs2140495	T	C	T	C	0.0638	-0.0329	NA	0.0612442	FALSE	FALSE	FALSE	ebi-a-GCST90018839	7	79333386	0.0389	231771	0.3972	Endometriosis || id:ebi-a-GCST90018839	Endometriosis	Endometriosis || ||	TRUE	igd	0.0144	0.00000951	M01645	laurate (12:0)	TRUE	reported	textfile	2	TRUE
17	rs2255059	T	C	T	C	-0.008	0.0177	NA	0.516305	FALSE	FALSE	FALSE	ebi-a-GCST90018839	18	48328003	0.0218	231771	0.4188	Endometriosis || id:ebi-a-GCST90018839	Endometriosis	Endometriosis || ||	TRUE	igd	0.0018	0.0000074	M01645	laurate (12:0)	TRUE	reported	textfile	2	TRUE
18	rs2304767	A	G	A	G	0.0091	-0.0007	NA	0.28638	FALSE	FALSE	FALSE	ebi-a-GCST90018839	13	111340342	0.0209	231771	0.9719	Endometriosis || id:ebi-a-GCST90018839	Endometriosis	Endometriosis || ||	TRUE	igd	0.0019	0.00000122	M01645	laurate (12:0)	TRUE	reported	textfile	2	TRUE
19	rs2423542	A	G	A	G	0.0153	-0.0338	NA	0.75463	FALSE	FALSE	FALSE	ebi-a-GCST90018839	20	11094509	0.0233	231771	0.1464	Endometriosis || id:ebi-a-GCST90018839	Endometriosis	Endometriosis || ||	TRUE	igd	0.0032	0.00000191	M01645	laurate (12:0)	TRUE	reported	textfile	2	TRUE
20	rs2491274	A	G	A	G	-0.0297	0.0046	NA	0.960191	FALSE	FALSE	FALSE	ebi-a-GCST90018839	1	88253549	0.0472	231771	0.9226	Endometriosis || id:ebi-a-GCST90018839	Endometriosis	Endometriosis || ||	TRUE	igd	0.0065	0.00000463	M01645	laurate (12:0)	TRUE	reported	textfile	2	TRUE
21	rs287276	A	G	A	G	0.0084	0.0049	NA	0.39516	FALSE	FALSE	FALSE	ebi-a-GCST90018839	5	55725611	0.0189	231771	0.7972	Endometriosis || id:ebi-a-GCST90018839	Endometriosis	Endometriosis || ||	TRUE	igd	0.0018	0.00000265	M01645	laurate (12:0)	TRUE	reported	textfile	2	TRUE
22	rs369895	A	G	A	G	-0.0114	0.0064	NA	0.629514	FALSE	FALSE	FALSE	ebi-a-GCST90018839	8	143903291	0.02	231771	0.7486	Endometriosis || id:ebi-a-GCST90018839	Endometriosis	Endometriosis || ||	TRUE	igd	0.0023	0.00000108	M01645	laurate (12:0)	TRUE	reported	textfile	2	TRUE
23	rs4327548	A	G	A	G	-0.0093	-0.0051	NA	0.291641	FALSE	FALSE	FALSE	ebi-a-GCST90018839	4	57999268	0.0201	231771	0.799	Endometriosis || id:ebi-a-GCST90018839	Endometriosis	Endometriosis || ||	TRUE	igd	0.0018	0.000000216	M01645	laurate (12:0)	TRUE	reported	textfile	2	TRUE
24	rs4333677	A	G	A	G	0.008	-0.0157	NA	0.485302	FALSE	FALSE	FALSE	ebi-a-GCST90018839	9	74744270	0.0194	231771	0.4187	Endometriosis || id:ebi-a-GCST90018839	Endometriosis	Endometriosis || ||	TRUE	igd	0.0018	0.00000599	M01645	laurate (12:0)	TRUE	reported	textfile	2	TRUE
25	rs4680878	T	G	T	G	0.0079	0.0201	NA	0.61789	FALSE	FALSE	FALSE	ebi-a-GCST90018839	3	30193543	0.0189	231771	0.2877	Endometriosis || id:ebi-a-GCST90018839	Endometriosis	Endometriosis || ||	TRUE	igd	0.0018	0.00000916	M01645	laurate (12:0)	TRUE	reported	textfile	2	TRUE
26	rs4930046	A	G	A	G	0.0088	0.0085	NA	0.545417	FALSE	FALSE	FALSE	ebi-a-GCST90018839	11	2197148	0.0188	231771	0.6521	Endometriosis || id:ebi-a-GCST90018839	Endometriosis	Endometriosis || ||	TRUE	igd	0.0019	0.00000272	M01645	laurate (12:0)	TRUE	reported	textfile	2	TRUE
27	rs6112257	A	G	A	G	-0.0092	-0.0058	NA	0.556198	FALSE	FALSE	FALSE	ebi-a-GCST90018839	20	19195319	0.0206	231771	0.776599	Endometriosis || id:ebi-a-GCST90018839	Endometriosis	Endometriosis || ||	TRUE	igd	0.0018	0.000000339	M01645	laurate (12:0)	TRUE	reported	textfile	2	TRUE
28	rs6441206	A	G	A	G	0.0099	-0.0151	NA	0.453718	FALSE	FALSE	FALSE	ebi-a-GCST90018839	3	158241071	0.0183	231771	0.4103	Endometriosis || id:ebi-a-GCST90018839	Endometriosis	Endometriosis || ||	TRUE	igd	0.0018	0.0000000209	M01645	laurate (12:0)	TRUE	reported	textfile	2	TRUE
29	rs6765113	T	C	T	C	0.0082	-0.0352	NA	0.555019	FALSE	FALSE	FALSE	ebi-a-GCST90018839	3	195870161	0.0184	231771	0.0564495	Endometriosis || id:ebi-a-GCST90018839	Endometriosis	Endometriosis || ||	TRUE	igd	0.0018	0.00000816	M01645	laurate (12:0)	TRUE	reported	textfile	2	TRUE
30	rs696979	T	C	T	C	0.0084	-0.0138	NA	0.672684	FALSE	FALSE	FALSE	ebi-a-GCST90018839	1	208558547	0.0203	231771	0.4967	Endometriosis || id:ebi-a-GCST90018839	Endometriosis	Endometriosis || ||	TRUE	igd	0.0018	0.00000205	M01645	laurate (12:0)	TRUE	reported	textfile	2	TRUE
31	rs6973824	A	G	A	G	0.009	0.0002	NA	0.292088	FALSE	FALSE	FALSE	ebi-a-GCST90018839	7	134263612	0.0204	231771	0.9916	Endometriosis || id:ebi-a-GCST90018839	Endometriosis	Endometriosis || ||	TRUE	igd	0.0018	0.000000402	M01645	laurate (12:0)	TRUE	reported	textfile	2	TRUE
32	rs7011528	A	C	A	C	-0.0082	-0.002	NA	0.422572	FALSE	FALSE	FALSE	ebi-a-GCST90018839	8	125268239	0.0185	231771	0.9146	Endometriosis || id:ebi-a-GCST90018839	Endometriosis	Endometriosis || ||	TRUE	igd	0.0018	0.00000401	M01645	laurate (12:0)	TRUE	reported	textfile	2	TRUE
33	rs853907	T	C	T	C	0.0079	0.0324	NA	0.422443	FALSE	FALSE	FALSE	ebi-a-GCST90018839	10	120071546	0.0188	231771	0.0846603	Endometriosis || id:ebi-a-GCST90018839	Endometriosis	Endometriosis || ||	TRUE	igd	0.0018	0.00000764	M01645	laurate (12:0)	TRUE	reported	textfile	2	TRUE
34	rs891531	T	G	T	G	0.0113	-0.0114	NA	0.188103	FALSE	FALSE	FALSE	ebi-a-GCST90018839	2	67987821	0.0243	231771	0.637101	Endometriosis || id:ebi-a-GCST90018839	Endometriosis	Endometriosis || ||	TRUE	igd	0.0024	0.00000381	M01645	laurate (12:0)	TRUE	reported	textfile	2	TRUE
35	rs9563502	A	G	A	G	-0.01	-0.0177	NA	0.639357	FALSE	FALSE	FALSE	ebi-a-GCST90018839	13	57944356	0.0194	231771	0.3615	Endometriosis || id:ebi-a-GCST90018839	Endometriosis	Endometriosis || ||	TRUE	igd	0.0018	0.0000000256	M01645	laurate (12:0)	TRUE	reported	textfile	2	TRUE
36	rs10770126	A	G	A	G	0.0205	-0.0145	NA	0.602099	FALSE	FALSE	FALSE	ebi-a-GCST90018839	11	10616209	0.0187	231771	0.4389	Endometriosis || id:ebi-a-GCST90018839	Endometriosis	Endometriosis || ||	TRUE	igd	0.0044	0.00000268	M35678	hexadecanedioate	TRUE	reported	textfile	2	TRUE
37	rs10869648	A	G	A	G	-0.0211	0.0002	NA	0.340991	FALSE	FALSE	FALSE	ebi-a-GCST90018839	9	78426135	0.0199	231771	0.9908	Endometriosis || id:ebi-a-GCST90018839	Endometriosis	Endometriosis || ||	TRUE	igd	0.0044	0.00000137	M35678	hexadecanedioate	TRUE	reported	textfile	2	TRUE
38	rs11720619	T	C	T	C	0.0233	0.0047	NA	0.292605	FALSE	FALSE	FALSE	ebi-a-GCST90018839	3	126144617	0.0202	231771	0.815	Endometriosis || id:ebi-a-GCST90018839	Endometriosis	Endometriosis || ||	TRUE	igd	0.0051	0.00000486	M35678	hexadecanedioate	TRUE	reported	textfile	2	TRUE
39	rs12070845	A	G	A	G	0.0414	-0.015	NA	0.0814005	FALSE	FALSE	FALSE	ebi-a-GCST90018839	1	109261850	0.0395	231771	0.703301	Endometriosis || id:ebi-a-GCST90018839	Endometriosis	Endometriosis || ||	TRUE	igd	0.0089	0.00000316	M35678	hexadecanedioate	TRUE	reported	textfile	2	TRUE
40	rs12464103	A	G	A	G	0.0297	0.0006	NA	0.147598	FALSE	FALSE	FALSE	ebi-a-GCST90018839	2	4974780	0.0263	231771	0.9825	Endometriosis || id:ebi-a-GCST90018839	Endometriosis	Endometriosis || ||	TRUE	igd	0.006	0.000000824	M35678	hexadecanedioate	TRUE	reported	textfile	2	TRUE
41	rs12714232	T	C	T	C	-0.02	-0.0184	NA	0.529907	FALSE	FALSE	FALSE	ebi-a-GCST90018839	2	28597305	0.0183	231771	0.3157	Endometriosis || id:ebi-a-GCST90018839	Endometriosis	Endometriosis || ||	TRUE	igd	0.0044	0.00000707	M35678	hexadecanedioate	TRUE	reported	textfile	2	TRUE
42	rs1578700	T	C	T	C	0.0303	-0.0208	NA	0.120755	FALSE	FALSE	FALSE	ebi-a-GCST90018839	15	94359470	0.028	231771	0.4583	Endometriosis || id:ebi-a-GCST90018839	Endometriosis	Endometriosis || ||	TRUE	igd	0.0068	0.00000845	M35678	hexadecanedioate	TRUE	reported	textfile	2	TRUE
43	rs1871395	A	G	A	G	-0.0893	-0.0041	NA	0.777375	FALSE	FALSE	FALSE	ebi-a-GCST90018839	12	21352315	0.0224	231771	0.8535	Endometriosis || id:ebi-a-GCST90018839	Endometriosis	Endometriosis || ||	TRUE	igd	0.0059	0.000000000000000000000000000000000000000000000000000165	M35678	hexadecanedioate	TRUE	reported	textfile	2	TRUE
44	rs2286411	A	G	A	G	0.0327	0.0185	NA	0.153239	FALSE	FALSE	FALSE	ebi-a-GCST90018839	14	74972942	0.0255	231771	0.4689	Endometriosis || id:ebi-a-GCST90018839	Endometriosis	Endometriosis || ||	TRUE	igd	0.0073	0.00000831	M35678	hexadecanedioate	TRUE	reported	textfile	2	TRUE
45	rs3805895	A	C	A	C	0.0645	-0.001	NA	0.9691735	FALSE	FALSE	FALSE	ebi-a-GCST90018839	6	80986991	0.0528	231771	0.9846	Endometriosis || id:ebi-a-GCST90018839	Endometriosis	Endometriosis || ||	TRUE	igd	0.0145	0.00000857	M35678	hexadecanedioate	TRUE	reported	textfile	2	TRUE
46	rs4149002	A	G	A	G	-0.0554	0.0184	NA	0.183694	FALSE	FALSE	FALSE	ebi-a-GCST90018839	12	21444883	0.0238	231771	0.4396	Endometriosis || id:ebi-a-GCST90018839	Endometriosis	Endometriosis || ||	TRUE	igd	0.0062	0.000000000000000000208	M35678	hexadecanedioate	TRUE	reported	textfile	2	TRUE
47	rs4972811	T	C	T	C	0.0204	0.0079	NA	0.329021	FALSE	FALSE	FALSE	ebi-a-GCST90018839	2	173227371	0.0212	231771	0.7085	Endometriosis || id:ebi-a-GCST90018839	Endometriosis	Endometriosis || ||	TRUE	igd	0.0044	0.00000422	M35678	hexadecanedioate	TRUE	reported	textfile	2	TRUE
48	rs7023732	A	G	A	G	0.0396	-0.0306	NA	0.173832	FALSE	FALSE	FALSE	ebi-a-GCST90018839	9	16217306	0.0258	231771	0.2352	Endometriosis || id:ebi-a-GCST90018839	Endometriosis	Endometriosis || ||	TRUE	igd	0.0079	0.000000635	M35678	hexadecanedioate	TRUE	reported	textfile	2	TRUE
49	rs7265772	A	G	A	G	0.024	-0.0075	NA	0.1621	FALSE	FALSE	FALSE	ebi-a-GCST90018839	20	19226084	0.0254	231771	0.766999	Endometriosis || id:ebi-a-GCST90018839	Endometriosis	Endometriosis || ||	TRUE	igd	0.0054	0.00000936	M35678	hexadecanedioate	TRUE	reported	textfile	2	TRUE
50	rs749008	A	G	A	G	-0.0197	-0.0321	NA	0.661656	FALSE	FALSE	FALSE	ebi-a-GCST90018839	2	127859441	0.0194	231771	0.0981206	Endometriosis || id:ebi-a-GCST90018839	Endometriosis	Endometriosis || ||	TRUE	igd	0.0044	0.00000765	M35678	hexadecanedioate	TRUE	reported	textfile	2	TRUE
51	rs7523522	T	C	T	C	-0.0213	0.0139	NA	0.617425	FALSE	FALSE	FALSE	ebi-a-GCST90018839	1	89101978	0.019	231771	0.4636	Endometriosis || id:ebi-a-GCST90018839	Endometriosis	Endometriosis || ||	TRUE	igd	0.0044	0.00000132	M35678	hexadecanedioate	TRUE	reported	textfile	2	TRUE
52	rs7926241	A	G	A	G	0.0867	0.0225	NA	0.0597569	FALSE	FALSE	FALSE	ebi-a-GCST90018839	11	24357146	0.0395	231771	0.5693	Endometriosis || id:ebi-a-GCST90018839	Endometriosis	Endometriosis || ||	TRUE	igd	0.0187	0.00000356	M35678	hexadecanedioate	TRUE	reported	textfile	2	TRUE
53	rs9487538	A	G	A	G	0.0504	0.0474	NA	0.0326816	FALSE	FALSE	FALSE	ebi-a-GCST90018839	6	111157593	0.0518	231771	0.3602	Endometriosis || id:ebi-a-GCST90018839	Endometriosis	Endometriosis || ||	TRUE	igd	0.0113	0.00000767	M35678	hexadecanedioate	TRUE	reported	textfile	2	TRUE
54	rs9587762	T	C	T	C	0.0273	0.0282	NA	0.171019	FALSE	FALSE	FALSE	ebi-a-GCST90018839	13	109691188	0.0246	231771	0.251	Endometriosis || id:ebi-a-GCST90018839	Endometriosis	Endometriosis || ||	TRUE	igd	0.0061	0.00000777	M35678	hexadecanedioate	TRUE	reported	textfile	2	TRUE
55	rs10736	T	C	T	C	-0.0118	-0.0266	NA	0.205659	FALSE	FALSE	FALSE	ebi-a-GCST90018839	7	32526687	0.0226	231771	0.2387	Endometriosis || id:ebi-a-GCST90018839	Endometriosis	Endometriosis || ||	TRUE	igd	0.0026	0.00000473	M00584	mannose	TRUE	reported	textfile	2	TRUE
56	rs10982244	A	G	A	G	-0.0177	-0.036	NA	0.697521	FALSE	FALSE	FALSE	ebi-a-GCST90018839	9	117250278	0.0217	231771	0.097499	Endometriosis || id:ebi-a-GCST90018839	Endometriosis	Endometriosis || ||	TRUE	igd	0.004	0.00000893	M00584	mannose	TRUE	reported	textfile	2	TRUE
57	rs11676911	A	G	A	G	-0.0429	-0.027	NA	0.0330568	FALSE	FALSE	FALSE	ebi-a-GCST90018839	2	129124919	0.0622	231771	0.664099	Endometriosis || id:ebi-a-GCST90018839	Endometriosis	Endometriosis || ||	TRUE	igd	0.0084	0.000000366	M00584	mannose	TRUE	reported	textfile	2	TRUE
58	rs1181723	A	G	A	G	0.0116	0.0185	NA	0.161396	FALSE	FALSE	FALSE	ebi-a-GCST90018839	7	141110146	0.0265	231771	0.4851	Endometriosis || id:ebi-a-GCST90018839	Endometriosis	Endometriosis || ||	TRUE	igd	0.0026	0.00000563	M00584	mannose	TRUE	reported	textfile	2	TRUE
59	rs1260326	T	C	T	C	-0.0439	-0.0276	NA	0.430078	FALSE	FALSE	FALSE	ebi-a-GCST90018839	2	27730940	0.0187	231771	0.1391	Endometriosis || id:ebi-a-GCST90018839	Endometriosis	Endometriosis || ||	TRUE	igd	0.0024	0.000000000000000000000000000000000000000000000000000000000000000000000000000013	M00584	mannose	TRUE	reported	textfile	2	TRUE
60	rs13116473	A	G	A	G	-0.0448	-0.0621	NA	0.9852174	FALSE	FALSE	FALSE	ebi-a-GCST90018839	4	39184712	0.0893	231771	0.4871	Endometriosis || id:ebi-a-GCST90018839	Endometriosis	Endometriosis || ||	TRUE	igd	0.0096	0.00000293	M00584	mannose	TRUE	reported	textfile	2	TRUE
61	rs16932803	T	G	T	G	-0.0121	-0.0015	NA	0.195382	FALSE	FALSE	FALSE	ebi-a-GCST90018839	9	35961087	0.0232	231771	0.9501	Endometriosis || id:ebi-a-GCST90018839	Endometriosis	Endometriosis || ||	TRUE	igd	0.0026	0.00000501	M00584	mannose	TRUE	reported	textfile	2	TRUE
62	rs17061914	A	G	A	G	-0.0146	-0.0068	NA	0.882556	FALSE	FALSE	FALSE	ebi-a-GCST90018839	5	162989491	0.0295	231771	0.8171	Endometriosis || id:ebi-a-GCST90018839	Endometriosis	Endometriosis || ||	TRUE	igd	0.0033	0.00000877	M00584	mannose	TRUE	reported	textfile	2	TRUE
63	rs2272172	T	C	T	C	-0.0648	0.0316	NA	0.0218449	FALSE	FALSE	FALSE	ebi-a-GCST90018839	7	105251106	0.0627	231771	0.6141	Endometriosis || id:ebi-a-GCST90018839	Endometriosis	Endometriosis || ||	TRUE	igd	0.0145	0.00000751	M00584	mannose	TRUE	reported	textfile	2	TRUE
64	rs2723713	T	C	T	C	-0.0356	0.038	NA	0.0397997	FALSE	FALSE	FALSE	ebi-a-GCST90018839	4	169599841	0.0555	231771	0.4933	Endometriosis || id:ebi-a-GCST90018839	Endometriosis	Endometriosis || ||	TRUE	igd	0.008	0.00000919	M00584	mannose	TRUE	reported	textfile	2	TRUE
65	rs7007251	A	G	A	G	-0.015	-0.0136	NA	0.0785572	FALSE	FALSE	FALSE	ebi-a-GCST90018839	8	103054099	0.0345	231771	0.6934	Endometriosis || id:ebi-a-GCST90018839	Endometriosis	Endometriosis || ||	TRUE	igd	0.0034	0.00000876	M00584	mannose	TRUE	reported	textfile	2	TRUE
66	rs991670	T	C	T	C	-0.0111	-0.0225	NA	0.702321	FALSE	FALSE	FALSE	ebi-a-GCST90018839	4	54558299	0.0203	231771	0.2679	Endometriosis || id:ebi-a-GCST90018839	Endometriosis	Endometriosis || ||	TRUE	igd	0.0025	0.00000748	M00584	mannose	TRUE	reported	textfile	2	TRUE
67	rs10004285	A	G	A	G	0.005	-0.0229	NA	0.386208	FALSE	FALSE	FALSE	ebi-a-GCST90018839	4	59559715	0.0188	231771	0.2222	Endometriosis || id:ebi-a-GCST90018839	Endometriosis	Endometriosis || ||	TRUE	igd	0.001	0.000000573	M00060	leucine	TRUE	reported	textfile	2	TRUE
68	rs1003887	T	C	T	C	-0.005	0.023	NA	0.661716	FALSE	FALSE	FALSE	ebi-a-GCST90018839	19	17927400	0.0195	231771	0.2375	Endometriosis || id:ebi-a-GCST90018839	Endometriosis	Endometriosis || ||	TRUE	igd	0.001	0.000000573	M00060	leucine	TRUE	reported	textfile	2	TRUE
69	rs10190188	T	C	T	C	0.005	0.0124	NA	0.719601	FALSE	FALSE	FALSE	ebi-a-GCST90018839	2	49894154	0.0212	231771	0.5582	Endometriosis || id:ebi-a-GCST90018839	Endometriosis	Endometriosis || ||	TRUE	igd	0.001	0.000000573	M00060	leucine	TRUE	reported	textfile	2	TRUE
70	rs10258601	A	G	A	G	0.0044	-0.0107	NA	0.370297	FALSE	FALSE	FALSE	ebi-a-GCST90018839	7	51371109	0.0201	231771	0.592899	Endometriosis || id:ebi-a-GCST90018839	Endometriosis	Endometriosis || ||	TRUE	igd	0.0009	0.000000673	M00060	leucine	TRUE	reported	textfile	2	TRUE
71	rs1043991	T	C	T	C	0.0048	0.0058	NA	0.657637	FALSE	FALSE	FALSE	ebi-a-GCST90018839	9	111892999	0.0193	231771	0.763901	Endometriosis || id:ebi-a-GCST90018839	Endometriosis	Endometriosis || ||	TRUE	igd	0.0009	0.0000000833	M00060	leucine	TRUE	reported	textfile	2	TRUE
72	rs10487377	A	G	A	G	0.0046	-0.001	NA	0.619026	FALSE	FALSE	FALSE	ebi-a-GCST90018839	7	117460254	0.0189	231771	0.9588	Endometriosis || id:ebi-a-GCST90018839	Endometriosis	Endometriosis || ||	TRUE	igd	0.0009	0.000000409	M00060	leucine	TRUE	reported	textfile	2	TRUE
73	rs10500907	A	G	A	G	0.0042	0.0048	NA	0.367447	FALSE	FALSE	FALSE	ebi-a-GCST90018839	11	21415127	0.0189	231771	0.8001	Endometriosis || id:ebi-a-GCST90018839	Endometriosis	Endometriosis || ||	TRUE	igd	0.0009	0.00000355	M00060	leucine	TRUE	reported	textfile	2	TRUE
74	rs10763940	A	G	A	G	0.0048	-0.0024	NA	0.294272	FALSE	FALSE	FALSE	ebi-a-GCST90018839	10	33751360	0.0212	231771	0.9087	Endometriosis || id:ebi-a-GCST90018839	Endometriosis	Endometriosis || ||	TRUE	igd	0.0009	0.000000117	M00060	leucine	TRUE	reported	textfile	2	TRUE
75	rs10810580	T	C	T	C	0.0046	-0.0246	NA	0.527263	FALSE	FALSE	FALSE	ebi-a-GCST90018839	9	16629923	0.0183	231771	0.179	Endometriosis || id:ebi-a-GCST90018839	Endometriosis	Endometriosis || ||	TRUE	igd	0.0009	0.000000328	M00060	leucine	TRUE	reported	textfile	2	TRUE
76	rs10828678	A	G	A	G	0.004	-0.0466	NA	0.465086	FALSE	FALSE	FALSE	ebi-a-GCST90018839	10	24880712	0.0187	231771	0.0125101	Endometriosis || id:ebi-a-GCST90018839	Endometriosis	Endometriosis || ||	TRUE	igd	0.0009	0.0000072	M00060	leucine	TRUE	reported	textfile	2	TRUE
77	rs10911251	A	C	A	C	-0.0047	-0.0073	NA	0.558412	FALSE	FALSE	FALSE	ebi-a-GCST90018839	1	183081194	0.0238	231771	0.7596	Endometriosis || id:ebi-a-GCST90018839	Endometriosis	Endometriosis || ||	TRUE	igd	0.0009	0.000000158	M00060	leucine	TRUE	reported	textfile	2	TRUE
78	rs10923016	A	G	A	G	0.0053	-0.0183	NA	0.597143	FALSE	FALSE	FALSE	ebi-a-GCST90018839	1	88516267	0.0221	231771	0.4093	Endometriosis || id:ebi-a-GCST90018839	Endometriosis	Endometriosis || ||	TRUE	igd	0.0009	0.00000000288	M00060	leucine	TRUE	reported	textfile	2	TRUE
79	rs10937762	A	G	A	G	0.0044	-0.0309	NA	0.522891	FALSE	FALSE	FALSE	ebi-a-GCST90018839	4	6918679	0.0185	231771	0.0936095	Endometriosis || id:ebi-a-GCST90018839	Endometriosis	Endometriosis || ||	TRUE	igd	0.0009	0.00000153	M00060	leucine	TRUE	reported	textfile	2	TRUE
80	rs10973683	A	C	A	C	-0.0041	-0.0094	NA	0.39946	FALSE	FALSE	FALSE	ebi-a-GCST90018839	9	38151268	0.0186	231771	0.613501	Endometriosis || id:ebi-a-GCST90018839	Endometriosis	Endometriosis || ||	TRUE	igd	0.0009	0.00000654	M00060	leucine	TRUE	reported	textfile	2	TRUE
81	rs1104999	T	C	T	C	0.0041	-0.0274	NA	0.503139	FALSE	FALSE	FALSE	ebi-a-GCST90018839	9	119981095	0.0184	231771	0.1352	Endometriosis || id:ebi-a-GCST90018839	Endometriosis	Endometriosis || ||	TRUE	igd	0.0009	0.00000351	M00060	leucine	TRUE	reported	textfile	2	TRUE
82	rs11144511	T	C	T	C	-0.0042	0.0181	NA	0.518916	FALSE	FALSE	FALSE	ebi-a-GCST90018839	9	78218231	0.0193	231771	0.3467	Endometriosis || id:ebi-a-GCST90018839	Endometriosis	Endometriosis || ||	TRUE	igd	0.0009	0.00000842	M00060	leucine	TRUE	reported	textfile	2	TRUE
83	rs11203041	A	G	A	G	-0.0043	0.0105	NA	0.452603	FALSE	FALSE	FALSE	ebi-a-GCST90018839	10	90988886	0.0183	231771	0.5677	Endometriosis || id:ebi-a-GCST90018839	Endometriosis	Endometriosis || ||	TRUE	igd	0.0009	0.00000195	M00060	leucine	TRUE	reported	textfile	2	TRUE
84	rs11657125	T	C	T	C	0.0041	-0.0042	NA	0.586869	FALSE	FALSE	FALSE	ebi-a-GCST90018839	17	66767551	0.0186	231771	0.8216	Endometriosis || id:ebi-a-GCST90018839	Endometriosis	Endometriosis || ||	TRUE	igd	0.0009	0.00000571	M00060	leucine	TRUE	reported	textfile	2	TRUE
85	rs11868948	A	G	A	G	-0.0042	0.0123	NA	0.573929	FALSE	FALSE	FALSE	ebi-a-GCST90018839	17	10214042	0.0188	231771	0.5156	Endometriosis || id:ebi-a-GCST90018839	Endometriosis	Endometriosis || ||	TRUE	igd	0.0009	0.00000463	M00060	leucine	TRUE	reported	textfile	2	TRUE
86	rs11952637	A	G	A	G	0.0043	-0.0289	NA	0.360036	FALSE	FALSE	FALSE	ebi-a-GCST90018839	5	108490168	0.0194	231771	0.1374	Endometriosis || id:ebi-a-GCST90018839	Endometriosis	Endometriosis || ||	TRUE	igd	0.0009	0.00000431	M00060	leucine	TRUE	reported	textfile	2	TRUE
87	rs12047618	T	G	T	G	0.0046	-0.0246	NA	0.269578	FALSE	FALSE	FALSE	ebi-a-GCST90018839	1	203084008	0.0212	231771	0.2455	Endometriosis || id:ebi-a-GCST90018839	Endometriosis	Endometriosis || ||	TRUE	igd	0.0009	0.000000425	M00060	leucine	TRUE	reported	textfile	2	TRUE
88	rs12355470	T	C	T	C	-0.004	-0.0217	NA	0.53076	FALSE	FALSE	FALSE	ebi-a-GCST90018839	10	92150962	0.0188	231771	0.2475	Endometriosis || id:ebi-a-GCST90018839	Endometriosis	Endometriosis || ||	TRUE	igd	0.0009	0.00000768	M00060	leucine	TRUE	reported	textfile	2	TRUE
89	rs12498703	A	G	A	G	-0.0042	-0.0016	NA	0.649141	FALSE	FALSE	FALSE	ebi-a-GCST90018839	4	155854976	0.0198	231771	0.9361	Endometriosis || id:ebi-a-GCST90018839	Endometriosis	Endometriosis || ||	TRUE	igd	0.0009	0.00000286	M00060	leucine	TRUE	reported	textfile	2	TRUE
90	rs12517096	A	G	A	G	0.0041	-0.0582	NA	0.447769	FALSE	FALSE	FALSE	ebi-a-GCST90018839	5	119624944	0.0184	231771	0.001588	Endometriosis || id:ebi-a-GCST90018839	Endometriosis	Endometriosis || ||	TRUE	igd	0.0009	0.00000841	M00060	leucine	TRUE	reported	textfile	2	TRUE
91	rs12612007	A	G	A	G	0.0044	0.0543	NA	0.440432	FALSE	FALSE	FALSE	ebi-a-GCST90018839	2	107870934	0.0199	231771	0.00632295	Endometriosis || id:ebi-a-GCST90018839	Endometriosis	Endometriosis || ||	TRUE	igd	0.0009	0.0000012	M00060	leucine	TRUE	reported	textfile	2	TRUE
92	rs1278312	T	C	T	C	-0.0042	-0.01	NA	0.367789	FALSE	FALSE	FALSE	ebi-a-GCST90018839	10	127814203	0.0192	231771	0.6034	Endometriosis || id:ebi-a-GCST90018839	Endometriosis	Endometriosis || ||	TRUE	igd	0.0009	0.00000287	M00060	leucine	TRUE	reported	textfile	2	TRUE
93	rs1292666	T	C	T	C	0.0045	0.028	NA	0.418055	FALSE	FALSE	FALSE	ebi-a-GCST90018839	1	10908412	0.0191	231771	0.1419	Endometriosis || id:ebi-a-GCST90018839	Endometriosis	Endometriosis || ||	TRUE	igd	0.0009	0.000000644	M00060	leucine	TRUE	reported	textfile	2	TRUE
94	rs13130810	T	C	T	C	0.004	-0.009	NA	0.376614	FALSE	FALSE	FALSE	ebi-a-GCST90018839	4	177147696	0.0192	231771	0.639699	Endometriosis || id:ebi-a-GCST90018839	Endometriosis	Endometriosis || ||	TRUE	igd	0.0009	0.00000779	M00060	leucine	TRUE	reported	textfile	2	TRUE
95	rs13147572	A	G	A	G	-0.0047	-0.0409	NA	0.567159	FALSE	FALSE	FALSE	ebi-a-GCST90018839	4	18293144	0.0185	231771	0.02715	Endometriosis || id:ebi-a-GCST90018839	Endometriosis	Endometriosis || ||	TRUE	igd	0.0009	0.000000199	M00060	leucine	TRUE	reported	textfile	2	TRUE
96	rs1334318	A	G	A	G	0.0044	0.01	NA	0.414045	FALSE	FALSE	FALSE	ebi-a-GCST90018839	6	97079610	0.0187	231771	0.592	Endometriosis || id:ebi-a-GCST90018839	Endometriosis	Endometriosis || ||	TRUE	igd	0.0009	0.00000101	M00060	leucine	TRUE	reported	textfile	2	TRUE
97	rs1360820	A	G	A	G	-0.0042	0.0023	NA	0.575341	FALSE	FALSE	FALSE	ebi-a-GCST90018839	13	93554207	0.019	231771	0.9053	Endometriosis || id:ebi-a-GCST90018839	Endometriosis	Endometriosis || ||	TRUE	igd	0.0009	0.00000215	M00060	leucine	TRUE	reported	textfile	2	TRUE
98	rs1368532	T	C	T	C	-0.004	0.0058	NA	0.444123	FALSE	FALSE	FALSE	ebi-a-GCST90018839	10	127280375	0.0187	231771	0.755499	Endometriosis || id:ebi-a-GCST90018839	Endometriosis	Endometriosis || ||	TRUE	igd	0.0009	0.00000886	M00060	leucine	TRUE	reported	textfile	2	TRUE
99	rs1428203	T	G	T	G	0.0045	0.0074	NA	0.489398	FALSE	FALSE	FALSE	ebi-a-GCST90018839	5	24164613	0.0188	231771	0.6933	Endometriosis || id:ebi-a-GCST90018839	Endometriosis	Endometriosis || ||	TRUE	igd	0.0009	0.000000551	M00060	leucine	TRUE	reported	textfile	2	TRUE
100	rs1440581	T	C	T	C	-0.0081	0.0272	NA	0.492312	FALSE	FALSE	FALSE	ebi-a-GCST90018839	4	89226422	0.0183	231771	0.138	Endometriosis || id:ebi-a-GCST90018839	Endometriosis	Endometriosis || ||	TRUE	igd	0.0009	0.000000000000000000144	M00060	leucine	TRUE	reported	textfile	2	TRUE
101	rs1463301	T	C	T	C	-0.0049	0.0296	NA	0.60066	FALSE	FALSE	FALSE	ebi-a-GCST90018839	12	61929312	0.0188	231771	0.1158	Endometriosis || id:ebi-a-GCST90018839	Endometriosis	Endometriosis || ||	TRUE	igd	0.0009	0.0000000749	M00060	leucine	TRUE	reported	textfile	2	TRUE
102	rs1519309	T	C	T	C	-0.0043	0.0249	NA	0.695734	FALSE	FALSE	FALSE	ebi-a-GCST90018839	4	187015089	0.02	231771	0.2134	Endometriosis || id:ebi-a-GCST90018839	Endometriosis	Endometriosis || ||	TRUE	igd	0.0009	0.00000187	M00060	leucine	TRUE	reported	textfile	2	TRUE
103	rs1541245	T	C	T	C	-0.0048	-0.029	NA	0.527683	FALSE	FALSE	FALSE	ebi-a-GCST90018839	1	164950128	0.0216	231771	0.1809	Endometriosis || id:ebi-a-GCST90018839	Endometriosis	Endometriosis || ||	TRUE	igd	0.0009	0.0000000799	M00060	leucine	TRUE	reported	textfile	2	TRUE
104	rs1558789	A	C	A	C	0.0045	0.0048	NA	0.458024	FALSE	FALSE	FALSE	ebi-a-GCST90018839	12	15168791	0.0186	231771	0.7944	Endometriosis || id:ebi-a-GCST90018839	Endometriosis	Endometriosis || ||	TRUE	igd	0.0009	0.000000352	M00060	leucine	TRUE	reported	textfile	2	TRUE
105	rs1564480	A	G	A	G	0.0045	0.0173	NA	0.500212	FALSE	FALSE	FALSE	ebi-a-GCST90018839	8	21402658	0.0183	231771	0.3439	Endometriosis || id:ebi-a-GCST90018839	Endometriosis	Endometriosis || ||	TRUE	igd	0.0009	0.000000668	M00060	leucine	TRUE	reported	textfile	2	TRUE
106	rs1654495	A	C	A	C	0.0048	-0.0193	NA	0.615908	FALSE	FALSE	FALSE	ebi-a-GCST90018839	19	55501579	0.0192	231771	0.3155	Endometriosis || id:ebi-a-GCST90018839	Endometriosis	Endometriosis || ||	TRUE	igd	0.0009	0.000000104	M00060	leucine	TRUE	reported	textfile	2	TRUE
107	rs167648	A	C	A	C	-0.0041	-0.0092	NA	0.419282	FALSE	FALSE	FALSE	ebi-a-GCST90018839	2	211878255	0.0187	231771	0.623	Endometriosis || id:ebi-a-GCST90018839	Endometriosis	Endometriosis || ||	TRUE	igd	0.0009	0.00000452	M00060	leucine	TRUE	reported	textfile	2	TRUE
108	rs1677193	A	C	A	C	-0.0044	-0.0049	NA	0.551031	FALSE	FALSE	FALSE	ebi-a-GCST90018839	12	31756155	0.0189	231771	0.793201	Endometriosis || id:ebi-a-GCST90018839	Endometriosis	Endometriosis || ||	TRUE	igd	0.0009	0.00000125	M00060	leucine	TRUE	reported	textfile	2	TRUE
109	rs1705832	T	C	T	C	0.0043	-0.0025	NA	0.532488	FALSE	FALSE	FALSE	ebi-a-GCST90018839	3	3201432	0.0203	231771	0.9014	Endometriosis || id:ebi-a-GCST90018839	Endometriosis	Endometriosis || ||	TRUE	igd	0.0009	0.0000019	M00060	leucine	TRUE	reported	textfile	2	TRUE
110	rs17107974	T	C	T	C	-0.0082	-0.0146	NA	0.087075	FALSE	FALSE	FALSE	ebi-a-GCST90018839	14	22055136	0.0332	231771	0.6603	Endometriosis || id:ebi-a-GCST90018839	Endometriosis	Endometriosis || ||	TRUE	igd	0.0017	0.0000015	M00060	leucine	TRUE	reported	textfile	2	TRUE
111	rs17173197	T	C	T	C	-0.0044	-0.0219	NA	0.388119	FALSE	FALSE	FALSE	ebi-a-GCST90018839	7	151268920	0.0189	231771	0.2461	Endometriosis || id:ebi-a-GCST90018839	Endometriosis	Endometriosis || ||	TRUE	igd	0.0009	0.00000246	M00060	leucine	TRUE	reported	textfile	2	TRUE
112	rs174476	T	C	T	C	-0.0042	-0.0249	NA	0.406845	FALSE	FALSE	FALSE	ebi-a-GCST90018839	11	61674118	0.022	231771	0.2575	Endometriosis || id:ebi-a-GCST90018839	Endometriosis	Endometriosis || ||	TRUE	igd	0.0009	0.0000057	M00060	leucine	TRUE	reported	textfile	2	TRUE
113	rs1818106	A	C	A	C	0.005	-0.0172	NA	0.484451	FALSE	FALSE	FALSE	ebi-a-GCST90018839	11	103913376	0.0184	231771	0.3491	Endometriosis || id:ebi-a-GCST90018839	Endometriosis	Endometriosis || ||	TRUE	igd	0.001	0.000000573	M00060	leucine	TRUE	reported	textfile	2	TRUE
114	rs1862710	A	G	A	G	0.0047	0.0056	NA	0.589976	FALSE	FALSE	FALSE	ebi-a-GCST90018839	1	15844057	0.0186	231771	0.7619	Endometriosis || id:ebi-a-GCST90018839	Endometriosis	Endometriosis || ||	TRUE	igd	0.0009	0.000000117	M00060	leucine	TRUE	reported	textfile	2	TRUE
115	rs1871053	A	G	A	G	-0.005	0.0248	NA	0.426094	FALSE	FALSE	FALSE	ebi-a-GCST90018839	11	88476191	0.0185	231771	0.1808	Endometriosis || id:ebi-a-GCST90018839	Endometriosis	Endometriosis || ||	TRUE	igd	0.0009	0.000000024	M00060	leucine	TRUE	reported	textfile	2	TRUE
116	rs1884639	T	C	T	C	0.0047	-0.0262	NA	0.341651	FALSE	FALSE	FALSE	ebi-a-GCST90018839	20	719854	0.0196	231771	0.1819	Endometriosis || id:ebi-a-GCST90018839	Endometriosis	Endometriosis || ||	TRUE	igd	0.0009	0.000000232	M00060	leucine	TRUE	reported	textfile	2	TRUE
117	rs1931001	T	G	T	G	-0.0043	-0.0115	NA	0.355256	FALSE	FALSE	FALSE	ebi-a-GCST90018839	6	132287936	0.0191	231771	0.5494	Endometriosis || id:ebi-a-GCST90018839	Endometriosis	Endometriosis || ||	TRUE	igd	0.0009	0.00000162	M00060	leucine	TRUE	reported	textfile	2	TRUE
118	rs1952935	A	C	A	C	-0.0048	0.0161	NA	0.626134	FALSE	FALSE	FALSE	ebi-a-GCST90018839	14	40859517	0.0193	231771	0.4028	Endometriosis || id:ebi-a-GCST90018839	Endometriosis	Endometriosis || ||	TRUE	igd	0.0009	0.000000107	M00060	leucine	TRUE	reported	textfile	2	TRUE
119	rs2060490	T	C	T	C	-0.0044	-0.028	NA	0.413889	FALSE	FALSE	FALSE	ebi-a-GCST90018839	2	178861177	0.0202	231771	0.1657	Endometriosis || id:ebi-a-GCST90018839	Endometriosis	Endometriosis || ||	TRUE	igd	0.0009	0.00000091	M00060	leucine	TRUE	reported	textfile	2	TRUE
120	rs2146498	A	G	A	G	0.004	0.0165	NA	0.533697	FALSE	FALSE	FALSE	ebi-a-GCST90018839	14	93072269	0.0185	231771	0.3703	Endometriosis || id:ebi-a-GCST90018839	Endometriosis	Endometriosis || ||	TRUE	igd	0.0009	0.00000804	M00060	leucine	TRUE	reported	textfile	2	TRUE
121	rs2285137	T	C	T	C	-0.0108	0.0628	NA	0.9428885	FALSE	FALSE	FALSE	ebi-a-GCST90018839	22	42980678	0.0469	231771	0.181	Endometriosis || id:ebi-a-GCST90018839	Endometriosis	Endometriosis || ||	TRUE	igd	0.0024	0.00000535	M00060	leucine	TRUE	reported	textfile	2	TRUE
122	rs2302423	A	G	A	G	0.0042	-0.035	NA	0.583136	FALSE	FALSE	FALSE	ebi-a-GCST90018839	11	22868937	0.019	231771	0.0656599	Endometriosis || id:ebi-a-GCST90018839	Endometriosis	Endometriosis || ||	TRUE	igd	0.0009	0.00000282	M00060	leucine	TRUE	reported	textfile	2	TRUE
123	rs2357713	T	G	T	G	-0.0042	-0.0025	NA	0.419407	FALSE	FALSE	FALSE	ebi-a-GCST90018839	7	13657472	0.0188	231771	0.8953	Endometriosis || id:ebi-a-GCST90018839	Endometriosis	Endometriosis || ||	TRUE	igd	0.0009	0.000003	M00060	leucine	TRUE	reported	textfile	2	TRUE
124	rs2373642	A	G	A	G	-0.0536	0.0567	NA	0.0857729	FALSE	FALSE	FALSE	ebi-a-GCST90018839	7	149680189	0.0337	231771	0.0923507	Endometriosis || id:ebi-a-GCST90018839	Endometriosis	Endometriosis || ||	TRUE	igd	0.0117	0.00000472	M00060	leucine	TRUE	reported	textfile	2	TRUE
125	rs242082	T	C	T	C	0.0048	0.0241	NA	0.431019	FALSE	FALSE	FALSE	ebi-a-GCST90018839	22	33224439	0.0186	231771	0.194	Endometriosis || id:ebi-a-GCST90018839	Endometriosis	Endometriosis || ||	TRUE	igd	0.0009	0.000000138	M00060	leucine	TRUE	reported	textfile	2	TRUE
126	rs2454043	A	C	A	C	-0.0047	0.0425	NA	0.615815	FALSE	FALSE	FALSE	ebi-a-GCST90018839	8	104070255	0.0189	231771	0.0244101	Endometriosis || id:ebi-a-GCST90018839	Endometriosis	Endometriosis || ||	TRUE	igd	0.0009	0.000000185	M00060	leucine	TRUE	reported	textfile	2	TRUE
127	rs2465250	A	C	A	C	0.0048	-0.0149	NA	0.593057	FALSE	FALSE	FALSE	ebi-a-GCST90018839	4	169357067	0.0192	231771	0.4372	Endometriosis || id:ebi-a-GCST90018839	Endometriosis	Endometriosis || ||	TRUE	igd	0.0009	0.0000000776	M00060	leucine	TRUE	reported	textfile	2	TRUE
128	rs2471650	T	C	T	C	-0.0048	-0.04	NA	0.520331	FALSE	FALSE	FALSE	ebi-a-GCST90018839	12	75578076	0.0183	231771	0.02922	Endometriosis || id:ebi-a-GCST90018839	Endometriosis	Endometriosis || ||	TRUE	igd	0.0009	0.000000116	M00060	leucine	TRUE	reported	textfile	2	TRUE
129	rs248065	A	G	A	G	-0.0048	-0.0052	NA	0.539042	FALSE	FALSE	FALSE	ebi-a-GCST90018839	5	126500873	0.0184	231771	0.776699	Endometriosis || id:ebi-a-GCST90018839	Endometriosis	Endometriosis || ||	TRUE	igd	0.0009	0.000000113	M00060	leucine	TRUE	reported	textfile	2	TRUE
130	rs2513896	A	G	A	G	0.0042	0.007	NA	0.348723	FALSE	FALSE	FALSE	ebi-a-GCST90018839	8	103769678	0.0193	231771	0.716901	Endometriosis || id:ebi-a-GCST90018839	Endometriosis	Endometriosis || ||	TRUE	igd	0.001	0.00000965	M00060	leucine	TRUE	reported	textfile	2	TRUE
131	rs2624695	T	C	T	C	-0.004	-0.0038	NA	0.485211	FALSE	FALSE	FALSE	ebi-a-GCST90018839	10	44549767	0.0183	231771	0.8376	Endometriosis || id:ebi-a-GCST90018839	Endometriosis	Endometriosis || ||	TRUE	igd	0.0009	0.00000894	M00060	leucine	TRUE	reported	textfile	2	TRUE
132	rs2713737	A	G	A	G	-0.006	-0.0099	NA	0.454828	FALSE	FALSE	FALSE	ebi-a-GCST90018839	3	100767398	0.0186	231771	0.592	Endometriosis || id:ebi-a-GCST90018839	Endometriosis	Endometriosis || ||	TRUE	igd	0.001	0.00000000197	M00060	leucine	TRUE	reported	textfile	2	TRUE
133	rs2722276	A	G	A	G	0.0048	-0.0088	NA	0.496669	FALSE	FALSE	FALSE	ebi-a-GCST90018839	7	37989178	0.0185	231771	0.6341	Endometriosis || id:ebi-a-GCST90018839	Endometriosis	Endometriosis || ||	TRUE	igd	0.0009	0.000000087	M00060	leucine	TRUE	reported	textfile	2	TRUE
134	rs2834578	T	C	T	C	0.0045	-0.0091	NA	0.464333	FALSE	FALSE	FALSE	ebi-a-GCST90018839	21	36059609	0.0188	231771	0.6261	Endometriosis || id:ebi-a-GCST90018839	Endometriosis	Endometriosis || ||	TRUE	igd	0.0009	0.000000724	M00060	leucine	TRUE	reported	textfile	2	TRUE
135	rs2898645	T	C	T	C	-0.005	0.0177	NA	0.466409	FALSE	FALSE	FALSE	ebi-a-GCST90018839	17	75332699	0.0189	231771	0.3499	Endometriosis || id:ebi-a-GCST90018839	Endometriosis	Endometriosis || ||	TRUE	igd	0.001	0.000000573	M00060	leucine	TRUE	reported	textfile	2	TRUE
136	rs2933284	T	C	T	C	0.0042	-0.0059	NA	0.323895	FALSE	FALSE	FALSE	ebi-a-GCST90018839	3	11021945	0.0204	231771	0.774	Endometriosis || id:ebi-a-GCST90018839	Endometriosis	Endometriosis || ||	TRUE	igd	0.0009	0.00000286	M00060	leucine	TRUE	reported	textfile	2	TRUE
137	rs3102519	A	G	A	G	0.0048	0.0178	NA	0.419052	FALSE	FALSE	FALSE	ebi-a-GCST90018839	8	96791410	0.0186	231771	0.3393	Endometriosis || id:ebi-a-GCST90018839	Endometriosis	Endometriosis || ||	TRUE	igd	0.0009	0.0000000783	M00060	leucine	TRUE	reported	textfile	2	TRUE
138	rs37959	T	C	T	C	0.0044	0.0017	NA	0.35717	FALSE	FALSE	FALSE	ebi-a-GCST90018839	7	8002389	0.0191	231771	0.9296	Endometriosis || id:ebi-a-GCST90018839	Endometriosis	Endometriosis || ||	TRUE	igd	0.0009	0.00000171	M00060	leucine	TRUE	reported	textfile	2	TRUE
139	rs3924223	A	G	A	G	-0.0041	0.0325	NA	0.500435	FALSE	FALSE	FALSE	ebi-a-GCST90018839	1	222079194	0.0186	231771	0.08007	Endometriosis || id:ebi-a-GCST90018839	Endometriosis	Endometriosis || ||	TRUE	igd	0.0009	0.00000618	M00060	leucine	TRUE	reported	textfile	2	TRUE
140	rs4074961	T	C	T	C	-0.0044	-0.0085	NA	0.506407	FALSE	FALSE	FALSE	ebi-a-GCST90018839	1	38092723	0.0187	231771	0.6486	Endometriosis || id:ebi-a-GCST90018839	Endometriosis	Endometriosis || ||	TRUE	igd	0.001	0.00000423	M00060	leucine	TRUE	reported	textfile	2	TRUE
141	rs4077470	T	C	T	C	-0.0045	0.0079	NA	0.563087	FALSE	FALSE	FALSE	ebi-a-GCST90018839	12	5596812	0.0184	231771	0.666099	Endometriosis || id:ebi-a-GCST90018839	Endometriosis	Endometriosis || ||	TRUE	igd	0.0009	0.000000465	M00060	leucine	TRUE	reported	textfile	2	TRUE
142	rs4148593	A	G	A	G	0.005	0.0031	NA	0.599333	FALSE	FALSE	FALSE	ebi-a-GCST90018839	3	183649870	0.0188	231771	0.8709	Endometriosis || id:ebi-a-GCST90018839	Endometriosis	Endometriosis || ||	TRUE	igd	0.001	0.000000573	M00060	leucine	TRUE	reported	textfile	2	TRUE
143	rs417144	T	C	T	C	0.0046	-0.0021	NA	0.393814	FALSE	FALSE	FALSE	ebi-a-GCST90018839	2	79251847	0.0189	231771	0.9121	Endometriosis || id:ebi-a-GCST90018839	Endometriosis	Endometriosis || ||	TRUE	igd	0.0009	0.000000257	M00060	leucine	TRUE	reported	textfile	2	TRUE
144	rs4331020	A	G	A	G	-0.0045	0.0191	NA	0.35183	FALSE	FALSE	FALSE	ebi-a-GCST90018839	10	104102331	0.0193	231771	0.3209	Endometriosis || id:ebi-a-GCST90018839	Endometriosis	Endometriosis || ||	TRUE	igd	0.0009	0.000000544	M00060	leucine	TRUE	reported	textfile	2	TRUE
145	rs4499783	T	C	T	C	-0.004	0.0006	NA	0.621274	FALSE	FALSE	FALSE	ebi-a-GCST90018839	5	65967123	0.019	231771	0.975	Endometriosis || id:ebi-a-GCST90018839	Endometriosis	Endometriosis || ||	TRUE	igd	0.0009	0.00000758	M00060	leucine	TRUE	reported	textfile	2	TRUE
146	rs4531478	A	G	A	G	0.0041	0.0017	NA	0.391087	FALSE	FALSE	FALSE	ebi-a-GCST90018839	11	68482489	0.0191	231771	0.9301	Endometriosis || id:ebi-a-GCST90018839	Endometriosis	Endometriosis || ||	TRUE	igd	0.0009	0.00000445	M00060	leucine	TRUE	reported	textfile	2	TRUE
147	rs4726308	T	G	T	G	-0.0042	0.0152	NA	0.457628	FALSE	FALSE	FALSE	ebi-a-GCST90018839	7	153290520	0.0192	231771	0.4282	Endometriosis || id:ebi-a-GCST90018839	Endometriosis	Endometriosis || ||	TRUE	igd	0.0009	0.00000335	M00060	leucine	TRUE	reported	textfile	2	TRUE
148	rs4741887	A	G	A	G	-0.0047	0.0044	NA	0.532588	FALSE	FALSE	FALSE	ebi-a-GCST90018839	9	4079470	0.0187	231771	0.815	Endometriosis || id:ebi-a-GCST90018839	Endometriosis	Endometriosis || ||	TRUE	igd	0.0009	0.000000168	M00060	leucine	TRUE	reported	textfile	2	TRUE
149	rs4758270	A	G	A	G	-0.0048	-0.0119	NA	0.575828	FALSE	FALSE	FALSE	ebi-a-GCST90018839	11	8042616	0.0192	231771	0.533301	Endometriosis || id:ebi-a-GCST90018839	Endometriosis	Endometriosis || ||	TRUE	igd	0.0009	0.000000201	M00060	leucine	TRUE	reported	textfile	2	TRUE
150	rs4767788	A	G	A	G	0.0047	0.0334	NA	0.411294	FALSE	FALSE	FALSE	ebi-a-GCST90018839	12	119574210	0.0186	231771	0.0715204	Endometriosis || id:ebi-a-GCST90018839	Endometriosis	Endometriosis || ||	TRUE	igd	0.0009	0.000000574	M00060	leucine	TRUE	reported	textfile	2	TRUE
151	rs477992	A	G	A	G	-0.0047	0.0087	NA	0.254566	FALSE	FALSE	FALSE	ebi-a-GCST90018839	1	120257576	0.0218	231771	0.690799	Endometriosis || id:ebi-a-GCST90018839	Endometriosis	Endometriosis || ||	TRUE	igd	0.0009	0.0000002	M00060	leucine	TRUE	reported	textfile	2	TRUE
152	rs481781	T	C	T	C	0.0044	0.011	NA	0.494059	FALSE	FALSE	FALSE	ebi-a-GCST90018839	3	169940045	0.0185	231771	0.5528	Endometriosis || id:ebi-a-GCST90018839	Endometriosis	Endometriosis || ||	TRUE	igd	0.0009	0.000000914	M00060	leucine	TRUE	reported	textfile	2	TRUE
153	rs4851946	A	G	A	G	0.0042	-0.0241	NA	0.574557	FALSE	FALSE	FALSE	ebi-a-GCST90018839	2	106839924	0.0185	231771	0.1924	Endometriosis || id:ebi-a-GCST90018839	Endometriosis	Endometriosis || ||	TRUE	igd	0.0009	0.0000022	M00060	leucine	TRUE	reported	textfile	2	TRUE
154	rs4875397	A	G	A	G	-0.0042	0.0095	NA	0.677821	FALSE	FALSE	FALSE	ebi-a-GCST90018839	8	4700011	0.0214	231771	0.656	Endometriosis || id:ebi-a-GCST90018839	Endometriosis	Endometriosis || ||	TRUE	igd	0.0009	0.00000304	M00060	leucine	TRUE	reported	textfile	2	TRUE
155	rs4889294	T	C	T	C	-0.0041	-0.0202	NA	0.63401	FALSE	FALSE	FALSE	ebi-a-GCST90018839	16	81303759	0.0197	231771	0.3048	Endometriosis || id:ebi-a-GCST90018839	Endometriosis	Endometriosis || ||	TRUE	igd	0.0009	0.00000365	M00060	leucine	TRUE	reported	textfile	2	TRUE
156	rs4935115	A	G	A	G	0.0045	0.0183	NA	0.502168	FALSE	FALSE	FALSE	ebi-a-GCST90018839	10	56396781	0.0185	231771	0.3219	Endometriosis || id:ebi-a-GCST90018839	Endometriosis	Endometriosis || ||	TRUE	igd	0.0009	0.000000575	M00060	leucine	TRUE	reported	textfile	2	TRUE
157	rs498475	A	G	A	G	-0.004	-0.0032	NA	0.471988	FALSE	FALSE	FALSE	ebi-a-GCST90018839	7	28256240	0.0222	231771	0.885	Endometriosis || id:ebi-a-GCST90018839	Endometriosis	Endometriosis || ||	TRUE	igd	0.0009	0.00000666	M00060	leucine	TRUE	reported	textfile	2	TRUE
158	rs6003916	T	C	T	C	0.0087	-0.0443	NA	0.852895	FALSE	FALSE	FALSE	ebi-a-GCST90018839	22	24186823	0.0261	231771	0.0895901	Endometriosis || id:ebi-a-GCST90018839	Endometriosis	Endometriosis || ||	TRUE	igd	0.0018	0.00000106	M00060	leucine	TRUE	reported	textfile	2	TRUE
159	rs606798	T	G	T	G	0.004	-0.0153	NA	0.313551	FALSE	FALSE	FALSE	ebi-a-GCST90018839	18	34905440	0.0201	231771	0.4451	Endometriosis || id:ebi-a-GCST90018839	Endometriosis	Endometriosis || ||	TRUE	igd	0.0009	0.0000099	M00060	leucine	TRUE	reported	textfile	2	TRUE
160	rs6103894	T	G	T	G	-0.0043	-0.0014	NA	0.646579	FALSE	FALSE	FALSE	ebi-a-GCST90018839	20	43480679	0.0194	231771	0.9429	Endometriosis || id:ebi-a-GCST90018839	Endometriosis	Endometriosis || ||	TRUE	igd	0.0009	0.00000271	M00060	leucine	TRUE	reported	textfile	2	TRUE
161	rs618001	T	C	T	C	0.0041	0.0461	NA	0.603954	FALSE	FALSE	FALSE	ebi-a-GCST90018839	11	85756362	0.0188	231771	0.0144301	Endometriosis || id:ebi-a-GCST90018839	Endometriosis	Endometriosis || ||	TRUE	igd	0.0009	0.00000418	M00060	leucine	TRUE	reported	textfile	2	TRUE
162	rs631750	T	C	T	C	0.0041	0.0274	NA	0.375056	FALSE	FALSE	FALSE	ebi-a-GCST90018839	12	4075855	0.0189	231771	0.1465	Endometriosis || id:ebi-a-GCST90018839	Endometriosis	Endometriosis || ||	TRUE	igd	0.0009	0.00000751	M00060	leucine	TRUE	reported	textfile	2	TRUE
163	rs637828	A	C	A	C	0.0041	-0.0253	NA	0.649779	FALSE	FALSE	FALSE	ebi-a-GCST90018839	18	60153289	0.0209	231771	0.2249	Endometriosis || id:ebi-a-GCST90018839	Endometriosis	Endometriosis || ||	TRUE	igd	0.0009	0.00000581	M00060	leucine	TRUE	reported	textfile	2	TRUE
164	rs6470194	A	G	A	G	0.005	-0.003	NA	0.414216	FALSE	FALSE	FALSE	ebi-a-GCST90018839	8	124863492	0.0196	231771	0.8789	Endometriosis || id:ebi-a-GCST90018839	Endometriosis	Endometriosis || ||	TRUE	igd	0.001	0.000000573	M00060	leucine	TRUE	reported	textfile	2	TRUE
165	rs6475359	A	G	A	G	-0.0046	-0.0035	NA	0.466072	FALSE	FALSE	FALSE	ebi-a-GCST90018839	9	1975279	0.0192	231771	0.8564	Endometriosis || id:ebi-a-GCST90018839	Endometriosis	Endometriosis || ||	TRUE	igd	0.0009	0.000000357	M00060	leucine	TRUE	reported	textfile	2	TRUE
166	rs6518309	A	C	A	C	0.0043	-0.0215	NA	0.665138	FALSE	FALSE	FALSE	ebi-a-GCST90018839	21	45047992	0.0197	231771	0.2753	Endometriosis || id:ebi-a-GCST90018839	Endometriosis	Endometriosis || ||	TRUE	igd	0.0009	0.00000178	M00060	leucine	TRUE	reported	textfile	2	TRUE
167	rs6543342	T	C	T	C	0.004	-0.0099	NA	0.367126	FALSE	FALSE	FALSE	ebi-a-GCST90018839	2	106462256	0.019	231771	0.6005	Endometriosis || id:ebi-a-GCST90018839	Endometriosis	Endometriosis || ||	TRUE	igd	0.0009	0.00000856	M00060	leucine	TRUE	reported	textfile	2	TRUE
168	rs6562776	A	G	A	G	-0.0043	0.0006	NA	0.680448	FALSE	FALSE	FALSE	ebi-a-GCST90018839	13	74196887	0.0203	231771	0.9753	Endometriosis || id:ebi-a-GCST90018839	Endometriosis	Endometriosis || ||	TRUE	igd	0.0009	0.00000165	M00060	leucine	TRUE	reported	textfile	2	TRUE
169	rs6588636	T	C	T	C	-0.004	-0.0298	NA	0.569196	FALSE	FALSE	FALSE	ebi-a-GCST90018839	1	56946799	0.0185	231771	0.1079	Endometriosis || id:ebi-a-GCST90018839	Endometriosis	Endometriosis || ||	TRUE	igd	0.0009	0.00000994	M00060	leucine	TRUE	reported	textfile	2	TRUE
170	rs6735596	A	C	A	C	-0.0052	-0.0094	NA	0.694351	FALSE	FALSE	FALSE	ebi-a-GCST90018839	2	228093883	0.0206	231771	0.647099	Endometriosis || id:ebi-a-GCST90018839	Endometriosis	Endometriosis || ||	TRUE	igd	0.0009	0.0000000115	M00060	leucine	TRUE	reported	textfile	2	TRUE
171	rs6737109	T	C	T	C	0.0051	0.03	NA	0.61555	FALSE	FALSE	FALSE	ebi-a-GCST90018839	2	23179531	0.019	231771	0.1147	Endometriosis || id:ebi-a-GCST90018839	Endometriosis	Endometriosis || ||	TRUE	igd	0.0009	0.0000000145	M00060	leucine	TRUE	reported	textfile	2	TRUE
172	rs6820011	T	G	T	G	-0.0051	0.014	NA	0.5309	FALSE	FALSE	FALSE	ebi-a-GCST90018839	4	167390955	0.0184	231771	0.4464	Endometriosis || id:ebi-a-GCST90018839	Endometriosis	Endometriosis || ||	TRUE	igd	0.0009	0.0000000118	M00060	leucine	TRUE	reported	textfile	2	TRUE
173	rs6820313	T	G	T	G	0.0049	0.0102	NA	0.611571	FALSE	FALSE	FALSE	ebi-a-GCST90018839	4	140134659	0.0197	231771	0.606001	Endometriosis || id:ebi-a-GCST90018839	Endometriosis	Endometriosis || ||	TRUE	igd	0.0009	0.0000000465	M00060	leucine	TRUE	reported	textfile	2	TRUE
174	rs6982408	T	G	T	G	-0.0042	0.0047	NA	0.439116	FALSE	FALSE	FALSE	ebi-a-GCST90018839	8	60673486	0.0184	231771	0.7968	Endometriosis || id:ebi-a-GCST90018839	Endometriosis	Endometriosis || ||	TRUE	igd	0.0009	0.00000232	M00060	leucine	TRUE	reported	textfile	2	TRUE
175	rs699856	T	C	T	C	0.004	-0.0091	NA	0.438116	FALSE	FALSE	FALSE	ebi-a-GCST90018839	1	75089136	0.0188	231771	0.6272	Endometriosis || id:ebi-a-GCST90018839	Endometriosis	Endometriosis || ||	TRUE	igd	0.0009	0.00000745	M00060	leucine	TRUE	reported	textfile	2	TRUE
176	rs7073430	A	C	A	C	0.004	0.0251	NA	0.340711	FALSE	FALSE	FALSE	ebi-a-GCST90018839	10	64454881	0.0199	231771	0.2086	Endometriosis || id:ebi-a-GCST90018839	Endometriosis	Endometriosis || ||	TRUE	igd	0.0009	0.00000995	M00060	leucine	TRUE	reported	textfile	2	TRUE
177	rs7082507	T	G	T	G	0.0041	-0.0135	NA	0.516605	FALSE	FALSE	FALSE	ebi-a-GCST90018839	10	31258346	0.0183	231771	0.461	Endometriosis || id:ebi-a-GCST90018839	Endometriosis	Endometriosis || ||	TRUE	igd	0.0009	0.00000512	M00060	leucine	TRUE	reported	textfile	2	TRUE
178	rs7137008	A	G	A	G	0.0046	-0.0009	NA	0.418315	FALSE	FALSE	FALSE	ebi-a-GCST90018839	12	96159905	0.0187	231771	0.9629	Endometriosis || id:ebi-a-GCST90018839	Endometriosis	Endometriosis || ||	TRUE	igd	0.0009	0.00000026	M00060	leucine	TRUE	reported	textfile	2	TRUE
179	rs720293	A	G	A	G	0.0043	-0.0017	NA	0.481293	FALSE	FALSE	FALSE	ebi-a-GCST90018839	11	43036313	0.0187	231771	0.9261	Endometriosis || id:ebi-a-GCST90018839	Endometriosis	Endometriosis || ||	TRUE	igd	0.0009	0.00000253	M00060	leucine	TRUE	reported	textfile	2	TRUE
180	rs720625	A	G	A	G	-0.0046	-0.0076	NA	0.528696	FALSE	FALSE	FALSE	ebi-a-GCST90018839	3	45810094	0.0194	231771	0.697	Endometriosis || id:ebi-a-GCST90018839	Endometriosis	Endometriosis || ||	TRUE	igd	0.0009	0.000000466	M00060	leucine	TRUE	reported	textfile	2	TRUE
181	rs720816	A	G	A	G	0.004	0.0076	NA	0.540483	FALSE	FALSE	FALSE	ebi-a-GCST90018839	7	41775748	0.0184	231771	0.6801	Endometriosis || id:ebi-a-GCST90018839	Endometriosis	Endometriosis || ||	TRUE	igd	0.0009	0.00000776	M00060	leucine	TRUE	reported	textfile	2	TRUE
182	rs7301176	T	C	T	C	0.0043	-0.0088	NA	0.382679	FALSE	FALSE	FALSE	ebi-a-GCST90018839	12	48790991	0.0196	231771	0.653	Endometriosis || id:ebi-a-GCST90018839	Endometriosis	Endometriosis || ||	TRUE	igd	0.0009	0.00000186	M00060	leucine	TRUE	reported	textfile	2	TRUE
183	rs7329192	T	C	T	C	-0.0042	-0.019	NA	0.584869	FALSE	FALSE	FALSE	ebi-a-GCST90018839	13	85068774	0.0188	231771	0.3123	Endometriosis || id:ebi-a-GCST90018839	Endometriosis	Endometriosis || ||	TRUE	igd	0.0009	0.00000317	M00060	leucine	TRUE	reported	textfile	2	TRUE
184	rs7366464	T	C	T	C	-0.0075	0.0319	NA	0.140443	FALSE	FALSE	FALSE	ebi-a-GCST90018839	1	232359758	0.0266	231771	0.2297	Endometriosis || id:ebi-a-GCST90018839	Endometriosis	Endometriosis || ||	TRUE	igd	0.0017	0.00000778	M00060	leucine	TRUE	reported	textfile	2	TRUE
185	rs7584322	A	C	A	C	-0.0048	-0.0325	NA	0.422565	FALSE	FALSE	FALSE	ebi-a-GCST90018839	2	71140960	0.0187	231771	0.0823702	Endometriosis || id:ebi-a-GCST90018839	Endometriosis	Endometriosis || ||	TRUE	igd	0.0009	0.0000000703	M00060	leucine	TRUE	reported	textfile	2	TRUE
186	rs7584842	T	C	T	C	-0.0051	0.0294	NA	0.589648	FALSE	FALSE	FALSE	ebi-a-GCST90018839	2	11756260	0.0189	231771	0.1193	Endometriosis || id:ebi-a-GCST90018839	Endometriosis	Endometriosis || ||	TRUE	igd	0.0009	0.0000000189	M00060	leucine	TRUE	reported	textfile	2	TRUE
187	rs759456	T	G	T	G	0.0042	0.0109	NA	0.619985	FALSE	FALSE	FALSE	ebi-a-GCST90018839	2	65194302	0.0189	231771	0.5638	Endometriosis || id:ebi-a-GCST90018839	Endometriosis	Endometriosis || ||	TRUE	igd	0.0009	0.00000373	M00060	leucine	TRUE	reported	textfile	2	TRUE
188	rs7622687	A	G	A	G	-0.0041	0.0103	NA	0.467228	FALSE	FALSE	FALSE	ebi-a-GCST90018839	3	58168406	0.0186	231771	0.578699	Endometriosis || id:ebi-a-GCST90018839	Endometriosis	Endometriosis || ||	TRUE	igd	0.0009	0.00000521	M00060	leucine	TRUE	reported	textfile	2	TRUE
189	rs7625991	A	C	A	C	-0.0042	0.0455	NA	0.327603	FALSE	FALSE	FALSE	ebi-a-GCST90018839	3	44136424	0.0197	231771	0.0210402	Endometriosis || id:ebi-a-GCST90018839	Endometriosis	Endometriosis || ||	TRUE	igd	0.0009	0.0000059	M00060	leucine	TRUE	reported	textfile	2	TRUE
190	rs7669967	A	G	A	G	0.004	-0.0141	NA	0.495501	FALSE	FALSE	FALSE	ebi-a-GCST90018839	4	156049070	0.0197	231771	0.4737	Endometriosis || id:ebi-a-GCST90018839	Endometriosis	Endometriosis || ||	TRUE	igd	0.0009	0.00000683	M00060	leucine	TRUE	reported	textfile	2	TRUE
191	rs7685009	A	G	A	G	-0.0045	0.0241	NA	0.660689	FALSE	FALSE	FALSE	ebi-a-GCST90018839	4	90480831	0.0228	231771	0.2894	Endometriosis || id:ebi-a-GCST90018839	Endometriosis	Endometriosis || ||	TRUE	igd	0.0009	0.000000644	M00060	leucine	TRUE	reported	textfile	2	TRUE
192	rs7689825	T	C	T	C	0.0046	-0.0014	NA	0.481475	FALSE	FALSE	FALSE	ebi-a-GCST90018839	4	101324700	0.0215	231771	0.9484	Endometriosis || id:ebi-a-GCST90018839	Endometriosis	Endometriosis || ||	TRUE	igd	0.0009	0.000000397	M00060	leucine	TRUE	reported	textfile	2	TRUE
193	rs769630	T	C	T	C	0.0041	-0.0126	NA	0.511355	FALSE	FALSE	FALSE	ebi-a-GCST90018839	3	3822559	0.0192	231771	0.51	Endometriosis || id:ebi-a-GCST90018839	Endometriosis	Endometriosis || ||	TRUE	igd	0.0009	0.00000506	M00060	leucine	TRUE	reported	textfile	2	TRUE
194	rs7738860	T	C	T	C	-0.0044	-0.0113	NA	0.484059	FALSE	FALSE	FALSE	ebi-a-GCST90018839	6	155805281	0.0184	231771	0.5408	Endometriosis || id:ebi-a-GCST90018839	Endometriosis	Endometriosis || ||	TRUE	igd	0.0009	0.00000131	M00060	leucine	TRUE	reported	textfile	2	TRUE
195	rs7740614	A	G	A	G	-0.0049	0.0057	NA	0.40729	FALSE	FALSE	FALSE	ebi-a-GCST90018839	6	45545851	0.0193	231771	0.7663	Endometriosis || id:ebi-a-GCST90018839	Endometriosis	Endometriosis || ||	TRUE	igd	0.0009	0.0000000475	M00060	leucine	TRUE	reported	textfile	2	TRUE
196	rs7795093	A	G	A	G	-0.0044	0.0202	NA	0.279428	FALSE	FALSE	FALSE	ebi-a-GCST90018839	7	131365443	0.0223	231771	0.3671	Endometriosis || id:ebi-a-GCST90018839	Endometriosis	Endometriosis || ||	TRUE	igd	0.0009	0.00000147	M00060	leucine	TRUE	reported	textfile	2	TRUE
197	rs7825809	T	C	T	C	-0.0047	-0.0051	NA	0.340594	FALSE	FALSE	FALSE	ebi-a-GCST90018839	8	93190822	0.02	231771	0.7983	Endometriosis || id:ebi-a-GCST90018839	Endometriosis	Endometriosis || ||	TRUE	igd	0.0009	0.000000155	M00060	leucine	TRUE	reported	textfile	2	TRUE
198	rs7911876	T	C	T	C	0.0043	0.003	NA	0.368683	FALSE	FALSE	FALSE	ebi-a-GCST90018839	10	14494126	0.02	231771	0.8798	Endometriosis || id:ebi-a-GCST90018839	Endometriosis	Endometriosis || ||	TRUE	igd	0.0009	0.00000276	M00060	leucine	TRUE	reported	textfile	2	TRUE
199	rs7915	A	C	A	C	-0.0049	0.0322	NA	0.548392	FALSE	FALSE	FALSE	ebi-a-GCST90018839	15	41106485	0.0192	231771	0.0929009	Endometriosis || id:ebi-a-GCST90018839	Endometriosis	Endometriosis || ||	TRUE	igd	0.0009	0.0000000582	M00060	leucine	TRUE	reported	textfile	2	TRUE
200	rs7923885	A	G	A	G	-0.0044	-0.0053	NA	0.639438	FALSE	FALSE	FALSE	ebi-a-GCST90018839	10	18654871	0.0207	231771	0.7979	Endometriosis || id:ebi-a-GCST90018839	Endometriosis	Endometriosis || ||	TRUE	igd	0.0009	0.000000808	M00060	leucine	TRUE	reported	textfile	2	TRUE
201	rs8003702	T	G	T	G	0.0042	0.0004	NA	0.519486	FALSE	FALSE	FALSE	ebi-a-GCST90018839	14	25787602	0.0183	231771	0.9812	Endometriosis || id:ebi-a-GCST90018839	Endometriosis	Endometriosis || ||	TRUE	igd	0.0009	0.00000245	M00060	leucine	TRUE	reported	textfile	2	TRUE
202	rs825885	A	G	A	G	-0.0097	0.0421	NA	0.213496	FALSE	FALSE	FALSE	ebi-a-GCST90018839	12	130410838	0.0227	231771	0.0639205	Endometriosis || id:ebi-a-GCST90018839	Endometriosis	Endometriosis || ||	TRUE	igd	0.002	0.00000156	M00060	leucine	TRUE	reported	textfile	2	TRUE
203	rs891878	T	G	T	G	-0.0041	-0.0129	NA	0.456468	FALSE	FALSE	FALSE	ebi-a-GCST90018839	2	1992624	0.0184	231771	0.4815	Endometriosis || id:ebi-a-GCST90018839	Endometriosis	Endometriosis || ||	TRUE	igd	0.0009	0.00000603	M00060	leucine	TRUE	reported	textfile	2	TRUE
204	rs899273	T	C	T	C	0.0042	0.0315	NA	0.508103	FALSE	FALSE	FALSE	ebi-a-GCST90018839	4	189584904	0.0183	231771	0.0848496	Endometriosis || id:ebi-a-GCST90018839	Endometriosis	Endometriosis || ||	TRUE	igd	0.0009	0.00000333	M00060	leucine	TRUE	reported	textfile	2	TRUE
205	rs900532	T	C	T	C	-0.0044	0.0309	NA	0.429181	FALSE	FALSE	FALSE	ebi-a-GCST90018839	5	10636077	0.0185	231771	0.0936591	Endometriosis || id:ebi-a-GCST90018839	Endometriosis	Endometriosis || ||	TRUE	igd	0.0009	0.000000899	M00060	leucine	TRUE	reported	textfile	2	TRUE
206	rs923818	A	G	A	G	0.0041	0.0278	NA	0.616086	FALSE	FALSE	FALSE	ebi-a-GCST90018839	3	192065903	0.0209	231771	0.1842	Endometriosis || id:ebi-a-GCST90018839	Endometriosis	Endometriosis || ||	TRUE	igd	0.0009	0.00000623	M00060	leucine	TRUE	reported	textfile	2	TRUE
207	rs9292230	T	C	T	C	0.0041	-0.0218	NA	0.715986	FALSE	FALSE	FALSE	ebi-a-GCST90018839	5	27906291	0.0222	231771	0.3247	Endometriosis || id:ebi-a-GCST90018839	Endometriosis	Endometriosis || ||	TRUE	igd	0.0009	0.00000463	M00060	leucine	TRUE	reported	textfile	2	TRUE
208	rs9394683	T	C	T	C	-0.004	-0.0127	NA	0.463794	FALSE	FALSE	FALSE	ebi-a-GCST90018839	6	40308360	0.0188	231771	0.499501	Endometriosis || id:ebi-a-GCST90018839	Endometriosis	Endometriosis || ||	TRUE	igd	0.0009	0.00000905	M00060	leucine	TRUE	reported	textfile	2	TRUE
209	rs9403527	T	C	T	C	0.0045	0.0229	NA	0.298016	FALSE	FALSE	FALSE	ebi-a-GCST90018839	6	144047833	0.0204	231771	0.2619	Endometriosis || id:ebi-a-GCST90018839	Endometriosis	Endometriosis || ||	TRUE	igd	0.0009	0.000000991	M00060	leucine	TRUE	reported	textfile	2	TRUE
210	rs9541214	T	C	T	C	-0.005	0.0159	NA	0.693459	FALSE	FALSE	FALSE	ebi-a-GCST90018839	13	35112824	0.0202	231771	0.4315	Endometriosis || id:ebi-a-GCST90018839	Endometriosis	Endometriosis || ||	TRUE	igd	0.0009	0.000000034	M00060	leucine	TRUE	reported	textfile	2	TRUE
211	rs9636889	A	G	A	G	0.0043	-0.0216	NA	0.552614	FALSE	FALSE	FALSE	ebi-a-GCST90018839	21	36433600	0.019	231771	0.2553	Endometriosis || id:ebi-a-GCST90018839	Endometriosis	Endometriosis || ||	TRUE	igd	0.001	0.00000775	M00060	leucine	TRUE	reported	textfile	2	TRUE
212	rs982790	T	C	T	C	-0.0044	0.0055	NA	0.429085	FALSE	FALSE	FALSE	ebi-a-GCST90018839	13	91231773	0.0187	231771	0.768799	Endometriosis || id:ebi-a-GCST90018839	Endometriosis	Endometriosis || ||	TRUE	igd	0.0009	0.00000374	M00060	leucine	TRUE	reported	textfile	2	TRUE
213	rs9889080	A	G	A	G	0.0074	-0.0012	NA	0.13508	FALSE	FALSE	FALSE	ebi-a-GCST90018839	16	55926873	0.0271	231771	0.9642	Endometriosis || id:ebi-a-GCST90018839	Endometriosis	Endometriosis || ||	TRUE	igd	0.0016	0.00000421	M00060	leucine	TRUE	reported	textfile	2	TRUE
214	rs989960	T	C	T	C	0.0041	-0.0023	NA	0.415402	FALSE	FALSE	FALSE	ebi-a-GCST90018839	7	107445727	0.0187	231771	0.9018	Endometriosis || id:ebi-a-GCST90018839	Endometriosis	Endometriosis || ||	TRUE	igd	0.0009	0.00000466	M00060	leucine	TRUE	reported	textfile	2	TRUE
215	rs9903421	T	C	T	C	-0.0041	-0.0235	NA	0.676267	FALSE	FALSE	FALSE	ebi-a-GCST90018839	17	39067912	0.0217	231771	0.2788	Endometriosis || id:ebi-a-GCST90018839	Endometriosis	Endometriosis || ||	TRUE	igd	0.0009	0.00000739	M00060	leucine	TRUE	reported	textfile	2	TRUE
216	rs10425252	T	C	T	C	-0.0171	-0.0164	NA	0.616613	FALSE	FALSE	FALSE	ebi-a-GCST90018839	19	53815641	0.0198	231771	0.4082	Endometriosis || id:ebi-a-GCST90018839	Endometriosis	Endometriosis || ||	TRUE	igd	0.0039	0.00000923	M22189	palmitoylcarnitine	TRUE	reported	textfile	2	TRUE
217	rs1188835	T	C	T	C	-0.0155	-0.0092	NA	0.618327	FALSE	FALSE	FALSE	ebi-a-GCST90018839	6	139209759	0.0196	231771	0.6373	Endometriosis || id:ebi-a-GCST90018839	Endometriosis	Endometriosis || ||	TRUE	igd	0.0034	0.00000409	M22189	palmitoylcarnitine	TRUE	reported	textfile	2	TRUE
218	rs12501542	A	C	A	C	-0.0253	0.0038	NA	0.841296	FALSE	FALSE	FALSE	ebi-a-GCST90018839	4	117508645	0.0254	231771	0.8811	Endometriosis || id:ebi-a-GCST90018839	Endometriosis	Endometriosis || ||	TRUE	igd	0.0051	0.000000787	M22189	palmitoylcarnitine	TRUE	reported	textfile	2	TRUE
219	rs155394	A	G	A	G	-0.0291	-0.0341	NA	0.915859	FALSE	FALSE	FALSE	ebi-a-GCST90018839	3	1423634	0.0391	231771	0.3829	Endometriosis || id:ebi-a-GCST90018839	Endometriosis	Endometriosis || ||	TRUE	igd	0.0064	0.0000054	M22189	palmitoylcarnitine	TRUE	reported	textfile	2	TRUE
220	rs2347322	A	G	A	G	0.059	-0.0085	NA	0.840375	FALSE	FALSE	FALSE	ebi-a-GCST90018839	3	16687202	0.0269	231771	0.751299	Endometriosis || id:ebi-a-GCST90018839	Endometriosis	Endometriosis || ||	TRUE	igd	0.0133	0.00000888	M22189	palmitoylcarnitine	TRUE	reported	textfile	2	TRUE
221	rs2485904	A	C	A	C	0.0206	-0.0491	NA	0.149681	FALSE	FALSE	FALSE	ebi-a-GCST90018839	6	76794103	0.0308	231771	0.1112	Endometriosis || id:ebi-a-GCST90018839	Endometriosis	Endometriosis || ||	TRUE	igd	0.0044	0.00000288	M22189	palmitoylcarnitine	TRUE	reported	textfile	2	TRUE
222	rs486786	T	G	T	G	0.0149	-0.0099	NA	0.477251	FALSE	FALSE	FALSE	ebi-a-GCST90018839	3	62816103	0.0186	231771	0.5942	Endometriosis || id:ebi-a-GCST90018839	Endometriosis	Endometriosis || ||	TRUE	igd	0.0034	0.00000909	M22189	palmitoylcarnitine	TRUE	reported	textfile	2	TRUE
223	rs6738800	A	G	A	G	0.0261	0.0087	NA	0.132091	FALSE	FALSE	FALSE	ebi-a-GCST90018839	2	127926992	0.0276	231771	0.7515	Endometriosis || id:ebi-a-GCST90018839	Endometriosis	Endometriosis || ||	TRUE	igd	0.0057	0.0000052	M22189	palmitoylcarnitine	TRUE	reported	textfile	2	TRUE
224	rs10024717	A	G	A	G	0.0085	-0.0131	NA	0.279848	FALSE	FALSE	FALSE	ebi-a-GCST90018839	4	89219645	0.0218	231771	0.5487	Endometriosis || id:ebi-a-GCST90018839	Endometriosis	Endometriosis || ||	TRUE	igd	0.0016	0.000000075	M01125	isoleucine	TRUE	reported	textfile	2	TRUE
225	rs10063205	T	C	T	C	0.008	-0.0269	NA	0.205461	FALSE	FALSE	FALSE	ebi-a-GCST90018839	5	159137011	0.0234	231771	0.2505	Endometriosis || id:ebi-a-GCST90018839	Endometriosis	Endometriosis || ||	TRUE	igd	0.0017	0.00000406	M01125	isoleucine	TRUE	reported	textfile	2	TRUE
226	rs11128879	T	C	T	C	-0.0078	0.0056	NA	0.161064	FALSE	FALSE	FALSE	ebi-a-GCST90018839	3	1862780	0.025	231771	0.8213	Endometriosis || id:ebi-a-GCST90018839	Endometriosis	Endometriosis || ||	TRUE	igd	0.0018	0.00000956	M01125	isoleucine	TRUE	reported	textfile	2	TRUE
227	rs12707434	A	G	A	G	-0.0366	-0.0386	NA	0.9750292	FALSE	FALSE	FALSE	ebi-a-GCST90018839	7	138773301	0.0694	231771	0.5785	Endometriosis || id:ebi-a-GCST90018839	Endometriosis	Endometriosis || ||	TRUE	igd	0.008	0.00000465	M01125	isoleucine	TRUE	reported	textfile	2	TRUE
228	rs161503	T	C	T	C	0.008	-0.03	NA	0.116158	FALSE	FALSE	FALSE	ebi-a-GCST90018839	5	99636953	0.0286	231771	0.2938	Endometriosis || id:ebi-a-GCST90018839	Endometriosis	Endometriosis || ||	TRUE	igd	0.0018	0.00000687	M01125	isoleucine	TRUE	reported	textfile	2	TRUE
229	rs1618996	A	G	A	G	0.0091	0.0384	NA	0.115589	FALSE	FALSE	FALSE	ebi-a-GCST90018839	8	13185926	0.0291	231771	0.1874	Endometriosis || id:ebi-a-GCST90018839	Endometriosis	Endometriosis || ||	TRUE	igd	0.0018	0.000000378	M01125	isoleucine	TRUE	reported	textfile	2	TRUE
230	rs1895999	A	G	A	G	-0.0151	-0.0172	NA	0.1611	FALSE	FALSE	FALSE	ebi-a-GCST90018839	12	48952204	0.025	231771	0.490999	Endometriosis || id:ebi-a-GCST90018839	Endometriosis	Endometriosis || ||	TRUE	igd	0.0032	0.00000343	M01125	isoleucine	TRUE	reported	textfile	2	TRUE
231	rs2397972	A	G	A	G	0.012	-0.0723	NA	0.113644	FALSE	FALSE	FALSE	ebi-a-GCST90018839	15	96358652	0.0295	231771	0.01434	Endometriosis || id:ebi-a-GCST90018839	Endometriosis	Endometriosis || ||	TRUE	igd	0.0026	0.00000405	M01125	isoleucine	TRUE	reported	textfile	2	TRUE
232	rs2470439	A	G	A	G	0.0083	0.0559	NA	0.112156	FALSE	FALSE	FALSE	ebi-a-GCST90018839	12	2015160	0.0342	231771	0.1022	Endometriosis || id:ebi-a-GCST90018839	Endometriosis	Endometriosis || ||	TRUE	igd	0.0018	0.00000569	M01125	isoleucine	TRUE	reported	textfile	2	TRUE
233	rs3760605	T	C	T	C	0.0079	-0.0049	NA	0.863811	FALSE	FALSE	FALSE	ebi-a-GCST90018839	18	3870771	0.0269	231771	0.857	Endometriosis || id:ebi-a-GCST90018839	Endometriosis	Endometriosis || ||	TRUE	igd	0.0018	0.0000098	M01125	isoleucine	TRUE	reported	textfile	2	TRUE
234	rs4086666	T	G	T	G	0.0083	-0.0031	NA	0.9129144	FALSE	FALSE	FALSE	ebi-a-GCST90018839	11	13875937	0.0334	231771	0.9258	Endometriosis || id:ebi-a-GCST90018839	Endometriosis	Endometriosis || ||	TRUE	igd	0.0018	0.00000242	M01125	isoleucine	TRUE	reported	textfile	2	TRUE
235	rs4347830	A	G	A	G	0.01	-0.0055	NA	0.339859	FALSE	FALSE	FALSE	ebi-a-GCST90018839	2	228058016	0.0194	231771	0.776499	Endometriosis || id:ebi-a-GCST90018839	Endometriosis	Endometriosis || ||	TRUE	igd	0.002	0.000000573	M01125	isoleucine	TRUE	reported	textfile	2	TRUE
236	rs4562384	T	C	T	C	0.0075	-0.0146	NA	0.696715	FALSE	FALSE	FALSE	ebi-a-GCST90018839	9	1965945	0.0203	231771	0.4711	Endometriosis || id:ebi-a-GCST90018839	Endometriosis	Endometriosis || ||	TRUE	igd	0.0017	0.0000055	M01125	isoleucine	TRUE	reported	textfile	2	TRUE
237	rs503360	A	G	A	G	0.0081	-0.0129	NA	0.9023645	FALSE	FALSE	FALSE	ebi-a-GCST90018839	11	106200685	0.0334	231771	0.6999	Endometriosis || id:ebi-a-GCST90018839	Endometriosis	Endometriosis || ||	TRUE	igd	0.0018	0.00000479	M01125	isoleucine	TRUE	reported	textfile	2	TRUE
238	rs6084839	A	C	A	C	-0.0123	-0.008	NA	0.9480482	FALSE	FALSE	FALSE	ebi-a-GCST90018839	20	4685707	0.0424	231771	0.8496	Endometriosis || id:ebi-a-GCST90018839	Endometriosis	Endometriosis || ||	TRUE	igd	0.0027	0.00000399	M01125	isoleucine	TRUE	reported	textfile	2	TRUE
239	rs6101153	A	G	A	G	-0.008	0.0049	NA	0.594385	FALSE	FALSE	FALSE	ebi-a-GCST90018839	20	59559273	0.0322	231771	0.8778	Endometriosis || id:ebi-a-GCST90018839	Endometriosis	Endometriosis || ||	TRUE	igd	0.0018	0.00000826	M01125	isoleucine	TRUE	reported	textfile	2	TRUE
240	rs7340968	A	C	A	C	0.0333	0.0286	NA	0.0758914	FALSE	FALSE	FALSE	ebi-a-GCST90018839	4	78961666	0.0359	231771	0.4244	Endometriosis || id:ebi-a-GCST90018839	Endometriosis	Endometriosis || ||	TRUE	igd	0.0075	0.00000905	M01125	isoleucine	TRUE	reported	textfile	2	TRUE
241	rs7530270	A	C	A	C	-0.0085	0.0129	NA	0.285554	FALSE	FALSE	FALSE	ebi-a-GCST90018839	1	241684393	0.0202	231771	0.5253	Endometriosis || id:ebi-a-GCST90018839	Endometriosis	Endometriosis || ||	TRUE	igd	0.0018	0.00000151	M01125	isoleucine	TRUE	reported	textfile	2	TRUE
242	rs10111368	A	G	A	G	-0.0041	-0.0042	NA	0.524721	FALSE	FALSE	FALSE	ebi-a-GCST90018839	8	134646398	0.0218	231771	0.8482	Endometriosis || id:ebi-a-GCST90018839	Endometriosis	Endometriosis || ||	TRUE	igd	0.0009	0.00000498	M15500	carnitine	TRUE	reported	textfile	2	TRUE
243	rs10130689	T	C	T	C	-0.0075	-0.058	NA	0.22472	FALSE	FALSE	FALSE	ebi-a-GCST90018839	14	51391471	0.0225	231771	0.00978093	Endometriosis || id:ebi-a-GCST90018839	Endometriosis	Endometriosis || ||	TRUE	igd	0.0017	0.00000499	M15500	carnitine	TRUE	reported	textfile	2	TRUE
244	rs10239136	T	C	T	C	0.0044	0.0239	NA	0.686033	FALSE	FALSE	FALSE	ebi-a-GCST90018839	7	9571623	0.0213	231771	0.2612	Endometriosis || id:ebi-a-GCST90018839	Endometriosis	Endometriosis || ||	TRUE	igd	0.0009	0.00000149	M15500	carnitine	TRUE	reported	textfile	2	TRUE
245	rs10275028	T	C	T	C	0.0046	0.0094	NA	0.684497	FALSE	FALSE	FALSE	ebi-a-GCST90018839	7	34889222	0.0198	231771	0.6359	Endometriosis || id:ebi-a-GCST90018839	Endometriosis	Endometriosis || ||	TRUE	igd	0.0009	0.00000049	M15500	carnitine	TRUE	reported	textfile	2	TRUE
246	rs1028981	A	G	A	G	-0.005	-0.0172	NA	0.370885	FALSE	FALSE	FALSE	ebi-a-GCST90018839	21	21668483	0.0189	231771	0.3628	Endometriosis || id:ebi-a-GCST90018839	Endometriosis	Endometriosis || ||	TRUE	igd	0.001	0.000000573	M15500	carnitine	TRUE	reported	textfile	2	TRUE
247	rs10481187	T	G	T	G	0.0045	0.0317	NA	0.344054	FALSE	FALSE	FALSE	ebi-a-GCST90018839	8	132479119	0.0194	231771	0.1033	Endometriosis || id:ebi-a-GCST90018839	Endometriosis	Endometriosis || ||	TRUE	igd	0.0009	0.000000969	M15500	carnitine	TRUE	reported	textfile	2	TRUE
248	rs10489008	A	C	A	C	0.0045	0.0205	NA	0.452029	FALSE	FALSE	FALSE	ebi-a-GCST90018839	4	31718284	0.0185	231771	0.2676	Endometriosis || id:ebi-a-GCST90018839	Endometriosis	Endometriosis || ||	TRUE	igd	0.0009	0.000000462	M15500	carnitine	TRUE	reported	textfile	2	TRUE
249	rs10784558	T	C	T	C	-0.0048	0.007	NA	0.391372	FALSE	FALSE	FALSE	ebi-a-GCST90018839	12	67003883	0.0196	231771	0.719999	Endometriosis || id:ebi-a-GCST90018839	Endometriosis	Endometriosis || ||	TRUE	igd	0.0009	0.000000106	M15500	carnitine	TRUE	reported	textfile	2	TRUE
250	rs10789970	T	C	T	C	-0.0041	-0.0094	NA	0.470079	FALSE	FALSE	FALSE	ebi-a-GCST90018839	11	113773946	0.0187	231771	0.6153	Endometriosis || id:ebi-a-GCST90018839	Endometriosis	Endometriosis || ||	TRUE	igd	0.0009	0.00000663	M15500	carnitine	TRUE	reported	textfile	2	TRUE
251	rs10802528	T	G	T	G	-0.0047	-0.0228	NA	0.566541	FALSE	FALSE	FALSE	ebi-a-GCST90018839	1	236506815	0.0201	231771	0.2573	Endometriosis || id:ebi-a-GCST90018839	Endometriosis	Endometriosis || ||	TRUE	igd	0.0009	0.000000195	M15500	carnitine	TRUE	reported	textfile	2	TRUE
252	rs10818924	T	C	T	C	-0.0045	0.0021	NA	0.607926	FALSE	FALSE	FALSE	ebi-a-GCST90018839	9	126913862	0.0191	231771	0.9123	Endometriosis || id:ebi-a-GCST90018839	Endometriosis	Endometriosis || ||	TRUE	igd	0.0009	0.000000608	M15500	carnitine	TRUE	reported	textfile	2	TRUE
253	rs10820588	T	G	T	G	0.0048	0.0158	NA	0.514694	FALSE	FALSE	FALSE	ebi-a-GCST90018839	9	106722204	0.0184	231771	0.3909	Endometriosis || id:ebi-a-GCST90018839	Endometriosis	Endometriosis || ||	TRUE	igd	0.0009	0.000000164	M15500	carnitine	TRUE	reported	textfile	2	TRUE
254	rs10821585	A	G	A	G	-0.0086	-0.0019	NA	0.419175	FALSE	FALSE	FALSE	ebi-a-GCST90018839	10	61516587	0.0185	231771	0.9193	Endometriosis || id:ebi-a-GCST90018839	Endometriosis	Endometriosis || ||	TRUE	igd	0.0009	0.00000000000000000000128	M15500	carnitine	TRUE	reported	textfile	2	TRUE
255	rs10826291	A	G	A	G	-0.0042	-0.0268	NA	0.458768	FALSE	FALSE	FALSE	ebi-a-GCST90018839	10	61218873	0.0184	231771	0.1446	Endometriosis || id:ebi-a-GCST90018839	Endometriosis	Endometriosis || ||	TRUE	igd	0.0009	0.00000305	M15500	carnitine	TRUE	reported	textfile	2	TRUE
256	rs10869018	T	C	T	C	-0.0041	-0.0198	NA	0.547356	FALSE	FALSE	FALSE	ebi-a-GCST90018839	9	74004478	0.0184	231771	0.2815	Endometriosis || id:ebi-a-GCST90018839	Endometriosis	Endometriosis || ||	TRUE	igd	0.0009	0.0000052	M15500	carnitine	TRUE	reported	textfile	2	TRUE
257	rs10875102	A	G	A	G	-0.0042	-0.0446	NA	0.540967	FALSE	FALSE	FALSE	ebi-a-GCST90018839	1	98159558	0.0187	231771	0.0169099	Endometriosis || id:ebi-a-GCST90018839	Endometriosis	Endometriosis || ||	TRUE	igd	0.0009	0.00000463	M15500	carnitine	TRUE	reported	textfile	2	TRUE
258	rs10920115	T	G	T	G	0.0044	0.0126	NA	0.518343	FALSE	FALSE	FALSE	ebi-a-GCST90018839	1	201071884	0.019	231771	0.5078	Endometriosis || id:ebi-a-GCST90018839	Endometriosis	Endometriosis || ||	TRUE	igd	0.0009	0.00000164	M15500	carnitine	TRUE	reported	textfile	2	TRUE
259	rs10956672	A	C	A	C	0.004	0.0032	NA	0.454555	FALSE	FALSE	FALSE	ebi-a-GCST90018839	8	133564403	0.0191	231771	0.8675	Endometriosis || id:ebi-a-GCST90018839	Endometriosis	Endometriosis || ||	TRUE	igd	0.0009	0.00000876	M15500	carnitine	TRUE	reported	textfile	2	TRUE
260	rs11085914	T	G	T	G	-0.0042	0.0217	NA	0.519339	FALSE	FALSE	FALSE	ebi-a-GCST90018839	19	14978191	0.0183	231771	0.2367	Endometriosis || id:ebi-a-GCST90018839	Endometriosis	Endometriosis || ||	TRUE	igd	0.0009	0.00000288	M15500	carnitine	TRUE	reported	textfile	2	TRUE
261	rs1114130	T	C	T	C	-0.0042	0.0411	NA	0.47383	FALSE	FALSE	FALSE	ebi-a-GCST90018839	4	101363516	0.0204	231771	0.0436395	Endometriosis || id:ebi-a-GCST90018839	Endometriosis	Endometriosis || ||	TRUE	igd	0.0009	0.00000428	M15500	carnitine	TRUE	reported	textfile	2	TRUE
262	rs11183620	A	G	A	G	0.005	0.0244	NA	0.507027	FALSE	FALSE	FALSE	ebi-a-GCST90018839	12	47212370	0.0189	231771	0.1966	Endometriosis || id:ebi-a-GCST90018839	Endometriosis	Endometriosis || ||	TRUE	igd	0.0009	0.00000003	M15500	carnitine	TRUE	reported	textfile	2	TRUE
263	rs11223211	A	G	A	G	0.0047	0.0084	NA	0.458776	FALSE	FALSE	FALSE	ebi-a-GCST90018839	11	132663965	0.0185	231771	0.6506	Endometriosis || id:ebi-a-GCST90018839	Endometriosis	Endometriosis || ||	TRUE	igd	0.0009	0.000000171	M15500	carnitine	TRUE	reported	textfile	2	TRUE
264	rs11589858	T	G	T	G	-0.0041	-0.0343	NA	0.282018	FALSE	FALSE	FALSE	ebi-a-GCST90018839	1	92786742	0.0216	231771	0.1118	Endometriosis || id:ebi-a-GCST90018839	Endometriosis	Endometriosis || ||	TRUE	igd	0.0009	0.00000526	M15500	carnitine	TRUE	reported	textfile	2	TRUE
265	rs11620955	A	G	A	G	-0.0051	0.0481	NA	0.447502	FALSE	FALSE	FALSE	ebi-a-GCST90018839	14	65491255	0.0185	231771	0.00937692	Endometriosis || id:ebi-a-GCST90018839	Endometriosis	Endometriosis || ||	TRUE	igd	0.0009	0.0000000163	M15500	carnitine	TRUE	reported	textfile	2	TRUE
266	rs11620973	A	G	A	G	-0.0051	-0.0078	NA	0.660045	FALSE	FALSE	FALSE	ebi-a-GCST90018839	14	96018052	0.0195	231771	0.6903	Endometriosis || id:ebi-a-GCST90018839	Endometriosis	Endometriosis || ||	TRUE	igd	0.0009	0.0000000235	M15500	carnitine	TRUE	reported	textfile	2	TRUE
267	rs11630130	A	G	A	G	0.0092	-0.0176	NA	0.200949	FALSE	FALSE	FALSE	ebi-a-GCST90018839	15	26000551	0.0232	231771	0.4497	Endometriosis || id:ebi-a-GCST90018839	Endometriosis	Endometriosis || ||	TRUE	igd	0.002	0.00000578	M15500	carnitine	TRUE	reported	textfile	2	TRUE
268	rs11915024	T	G	T	G	-0.0044	0.0031	NA	0.452792	FALSE	FALSE	FALSE	ebi-a-GCST90018839	3	59492480	0.0184	231771	0.8673	Endometriosis || id:ebi-a-GCST90018839	Endometriosis	Endometriosis || ||	TRUE	igd	0.0009	0.000000959	M15500	carnitine	TRUE	reported	textfile	2	TRUE
269	rs12201109	A	G	A	G	-0.0045	-0.0037	NA	0.337589	FALSE	FALSE	FALSE	ebi-a-GCST90018839	6	149240393	0.0199	231771	0.8536	Endometriosis || id:ebi-a-GCST90018839	Endometriosis	Endometriosis || ||	TRUE	igd	0.0009	0.00000114	M15500	carnitine	TRUE	reported	textfile	2	TRUE
270	rs12215339	T	C	T	C	0.0321	0.0236	NA	0.9892617	FALSE	FALSE	FALSE	ebi-a-GCST90018839	6	120187085	0.1075	231771	0.8259	Endometriosis || id:ebi-a-GCST90018839	Endometriosis	Endometriosis || ||	TRUE	igd	0.0072	0.0000075	M15500	carnitine	TRUE	reported	textfile	2	TRUE
271	rs12245254	T	C	T	C	0.0043	-0.003	NA	0.335355	FALSE	FALSE	FALSE	ebi-a-GCST90018839	10	132500555	0.0207	231771	0.885	Endometriosis || id:ebi-a-GCST90018839	Endometriosis	Endometriosis || ||	TRUE	igd	0.0009	0.00000192	M15500	carnitine	TRUE	reported	textfile	2	TRUE
272	rs1225019	A	G	A	G	-0.0043	-0.0043	NA	0.625681	FALSE	FALSE	FALSE	ebi-a-GCST90018839	3	131669077	0.019	231771	0.822	Endometriosis || id:ebi-a-GCST90018839	Endometriosis	Endometriosis || ||	TRUE	igd	0.0009	0.00000159	M15500	carnitine	TRUE	reported	textfile	2	TRUE
273	rs12356193	A	G	A	G	0.0274	0.0648	NA	0.845982	FALSE	FALSE	FALSE	ebi-a-GCST90018839	10	61413353	0.0298	231771	0.0296299	Endometriosis || id:ebi-a-GCST90018839	Endometriosis	Endometriosis || ||	TRUE	igd	0.0016	0.00000000000000000000000000000000000000000000000000000000000000369	M15500	carnitine	TRUE	reported	textfile	2	TRUE
274	rs1246267	A	G	A	G	0.0045	0.0188	NA	0.551582	FALSE	FALSE	FALSE	ebi-a-GCST90018839	9	86758069	0.0185	231771	0.3089	Endometriosis || id:ebi-a-GCST90018839	Endometriosis	Endometriosis || ||	TRUE	igd	0.0009	0.00000109	M15500	carnitine	TRUE	reported	textfile	2	TRUE
275	rs1250070	A	G	A	G	-0.0042	-0.0095	NA	0.38474	FALSE	FALSE	FALSE	ebi-a-GCST90018839	2	216557733	0.0222	231771	0.667599	Endometriosis || id:ebi-a-GCST90018839	Endometriosis	Endometriosis || ||	TRUE	igd	0.0009	0.00000856	M15500	carnitine	TRUE	reported	textfile	2	TRUE
276	rs12510909	T	C	T	C	-0.0043	-0.0112	NA	0.572198	FALSE	FALSE	FALSE	ebi-a-GCST90018839	4	139206509	0.0188	231771	0.55	Endometriosis || id:ebi-a-GCST90018839	Endometriosis	Endometriosis || ||	TRUE	igd	0.0009	0.00000184	M15500	carnitine	TRUE	reported	textfile	2	TRUE
277	rs12709393	T	G	T	G	0.0053	-0.0094	NA	0.584869	FALSE	FALSE	FALSE	ebi-a-GCST90018839	17	55292115	0.0189	231771	0.6181	Endometriosis || id:ebi-a-GCST90018839	Endometriosis	Endometriosis || ||	TRUE	igd	0.0009	0.00000000641	M15500	carnitine	TRUE	reported	textfile	2	TRUE
278	rs12938026	T	C	T	C	0.0046	-0.0164	NA	0.672288	FALSE	FALSE	FALSE	ebi-a-GCST90018839	17	68582006	0.0197	231771	0.4053	Endometriosis || id:ebi-a-GCST90018839	Endometriosis	Endometriosis || ||	TRUE	igd	0.0009	0.000000277	M15500	carnitine	TRUE	reported	textfile	2	TRUE
279	rs13162168	A	G	A	G	-0.0041	0.0151	NA	0.473557	FALSE	FALSE	FALSE	ebi-a-GCST90018839	5	30222534	0.0194	231771	0.4368	Endometriosis || id:ebi-a-GCST90018839	Endometriosis	Endometriosis || ||	TRUE	igd	0.0009	0.00000637	M15500	carnitine	TRUE	reported	textfile	2	TRUE
280	rs13231650	T	C	T	C	0.0041	-0.0205	NA	0.442859	FALSE	FALSE	FALSE	ebi-a-GCST90018839	7	141398942	0.0184	231771	0.2648	Endometriosis || id:ebi-a-GCST90018839	Endometriosis	Endometriosis || ||	TRUE	igd	0.0009	0.00000478	M15500	carnitine	TRUE	reported	textfile	2	TRUE
281	rs13284789	T	C	T	C	0.0079	0.0049	NA	0.139011	FALSE	FALSE	FALSE	ebi-a-GCST90018839	9	138581671	0.0272	231771	0.8559	Endometriosis || id:ebi-a-GCST90018839	Endometriosis	Endometriosis || ||	TRUE	igd	0.0018	0.00000919	M15500	carnitine	TRUE	reported	textfile	2	TRUE
282	rs140572	A	C	A	C	0.0047	-0.0178	NA	0.404818	FALSE	FALSE	FALSE	ebi-a-GCST90018839	22	45451727	0.0202	231771	0.3783	Endometriosis || id:ebi-a-GCST90018839	Endometriosis	Endometriosis || ||	TRUE	igd	0.0009	0.000000219	M15500	carnitine	TRUE	reported	textfile	2	TRUE
283	rs1424937	A	G	A	G	0.0042	-0.0093	NA	0.383274	FALSE	FALSE	FALSE	ebi-a-GCST90018839	2	169566184	0.0197	231771	0.637901	Endometriosis || id:ebi-a-GCST90018839	Endometriosis	Endometriosis || ||	TRUE	igd	0.0009	0.00000232	M15500	carnitine	TRUE	reported	textfile	2	TRUE
284	rs1430435	T	C	T	C	0.0044	0.0425	NA	0.430307	FALSE	FALSE	FALSE	ebi-a-GCST90018839	3	169079193	0.0188	231771	0.0235402	Endometriosis || id:ebi-a-GCST90018839	Endometriosis	Endometriosis || ||	TRUE	igd	0.0009	0.00000126	M15500	carnitine	TRUE	reported	textfile	2	TRUE
285	rs1446555	A	C	A	C	0.008	-0.0304	NA	0.9012433	FALSE	FALSE	FALSE	ebi-a-GCST90018839	2	158109405	0.0362	231771	0.401	Endometriosis || id:ebi-a-GCST90018839	Endometriosis	Endometriosis || ||	TRUE	igd	0.0017	0.00000321	M15500	carnitine	TRUE	reported	textfile	2	TRUE
286	rs1466788	A	G	A	G	-0.0074	0.0008	NA	0.337296	FALSE	FALSE	FALSE	ebi-a-GCST90018839	1	110618730	0.0201	231771	0.9681	Endometriosis || id:ebi-a-GCST90018839	Endometriosis	Endometriosis || ||	TRUE	igd	0.0009	0.000000000000000305	M15500	carnitine	TRUE	reported	textfile	2	TRUE
287	rs1507101	A	G	A	G	0.004	0.0165	NA	0.56876	FALSE	FALSE	FALSE	ebi-a-GCST90018839	1	25251326	0.0184	231771	0.3694	Endometriosis || id:ebi-a-GCST90018839	Endometriosis	Endometriosis || ||	TRUE	igd	0.0009	0.00000963	M15500	carnitine	TRUE	reported	textfile	2	TRUE
288	rs1544412	T	C	T	C	-0.0043	-0.0061	NA	0.443849	FALSE	FALSE	FALSE	ebi-a-GCST90018839	7	26498968	0.019	231771	0.747599	Endometriosis || id:ebi-a-GCST90018839	Endometriosis	Endometriosis || ||	TRUE	igd	0.0009	0.00000268	M15500	carnitine	TRUE	reported	textfile	2	TRUE
289	rs1610649	T	C	T	C	-0.0049	0.0227	NA	0.634574	FALSE	FALSE	FALSE	ebi-a-GCST90018839	6	29768917	0.0225	231771	0.313	Endometriosis || id:ebi-a-GCST90018839	Endometriosis	Endometriosis || ||	TRUE	igd	0.0009	0.0000000792	M15500	carnitine	TRUE	reported	textfile	2	TRUE
290	rs17065231	T	C	T	C	-0.0092	0.0157	NA	0.126269	FALSE	FALSE	FALSE	ebi-a-GCST90018839	13	76478084	0.0278	231771	0.5733	Endometriosis || id:ebi-a-GCST90018839	Endometriosis	Endometriosis || ||	TRUE	igd	0.0017	0.0000000716	M15500	carnitine	TRUE	reported	textfile	2	TRUE
291	rs17370344	A	C	A	C	-0.0047	-0.0176	NA	0.601728	FALSE	FALSE	FALSE	ebi-a-GCST90018839	1	164263810	0.019	231771	0.3541	Endometriosis || id:ebi-a-GCST90018839	Endometriosis	Endometriosis || ||	TRUE	igd	0.0009	0.000000166	M15500	carnitine	TRUE	reported	textfile	2	TRUE
292	rs1760903	A	G	A	G	-0.0045	0.0047	NA	0.475704	FALSE	FALSE	FALSE	ebi-a-GCST90018839	14	20852817	0.0185	231771	0.797	Endometriosis || id:ebi-a-GCST90018839	Endometriosis	Endometriosis || ||	TRUE	igd	0.0009	0.00000101	M15500	carnitine	TRUE	reported	textfile	2	TRUE
293	rs1929425	T	C	T	C	0.0043	0.0264	NA	0.421128	FALSE	FALSE	FALSE	ebi-a-GCST90018839	9	12367988	0.0186	231771	0.1567	Endometriosis || id:ebi-a-GCST90018839	Endometriosis	Endometriosis || ||	TRUE	igd	0.0009	0.00000208	M15500	carnitine	TRUE	reported	textfile	2	TRUE
294	rs1936602	T	C	T	C	0.0043	-0.0374	NA	0.420083	FALSE	FALSE	FALSE	ebi-a-GCST90018839	10	92445253	0.0186	231771	0.0436797	Endometriosis || id:ebi-a-GCST90018839	Endometriosis	Endometriosis || ||	TRUE	igd	0.0009	0.00000253	M15500	carnitine	TRUE	reported	textfile	2	TRUE
295	rs2000364	T	G	T	G	0.0041	0.0155	NA	0.566316	FALSE	FALSE	FALSE	ebi-a-GCST90018839	13	83157116	0.0187	231771	0.4072	Endometriosis || id:ebi-a-GCST90018839	Endometriosis	Endometriosis || ||	TRUE	igd	0.0009	0.00000572	M15500	carnitine	TRUE	reported	textfile	2	TRUE
296	rs2114713	T	G	T	G	-0.005	-0.0092	NA	0.470138	FALSE	FALSE	FALSE	ebi-a-GCST90018839	15	80528373	0.0197	231771	0.6422	Endometriosis || id:ebi-a-GCST90018839	Endometriosis	Endometriosis || ||	TRUE	igd	0.0009	0.0000000267	M15500	carnitine	TRUE	reported	textfile	2	TRUE
297	rs2130882	T	C	T	C	0.0044	-0.0026	NA	0.48397	FALSE	FALSE	FALSE	ebi-a-GCST90018839	15	98513845	0.0183	231771	0.8888	Endometriosis || id:ebi-a-GCST90018839	Endometriosis	Endometriosis || ||	TRUE	igd	0.0009	0.00000111	M15500	carnitine	TRUE	reported	textfile	2	TRUE
298	rs2133813	T	C	T	C	0.0041	-0.0203	NA	0.520183	FALSE	FALSE	FALSE	ebi-a-GCST90018839	13	27199422	0.0188	231771	0.2796	Endometriosis || id:ebi-a-GCST90018839	Endometriosis	Endometriosis || ||	TRUE	igd	0.0009	0.00000947	M15500	carnitine	TRUE	reported	textfile	2	TRUE
299	rs2170082	A	G	A	G	-0.0047	-0.0044	NA	0.485049	FALSE	FALSE	FALSE	ebi-a-GCST90018839	11	65454795	0.0184	231771	0.8121	Endometriosis || id:ebi-a-GCST90018839	Endometriosis	Endometriosis || ||	TRUE	igd	0.0009	0.000000216	M15500	carnitine	TRUE	reported	textfile	2	TRUE
300	rs2279014	T	C	T	C	-0.005	0.0193	NA	0.33253	FALSE	FALSE	FALSE	ebi-a-GCST90018839	2	219261176	0.0196	231771	0.3251	Endometriosis || id:ebi-a-GCST90018839	Endometriosis	Endometriosis || ||	TRUE	igd	0.0009	0.0000000486	M15500	carnitine	TRUE	reported	textfile	2	TRUE
301	rs2286460	A	G	A	G	-0.0045	0.0411	NA	0.513325	FALSE	FALSE	FALSE	ebi-a-GCST90018839	4	15964040	0.0183	231771	0.0245301	Endometriosis || id:ebi-a-GCST90018839	Endometriosis	Endometriosis || ||	TRUE	igd	0.0009	0.000000836	M15500	carnitine	TRUE	reported	textfile	2	TRUE
302	rs2292871	A	G	A	G	0.0045	0.0245	NA	0.583608	FALSE	FALSE	FALSE	ebi-a-GCST90018839	2	238499690	0.0185	231771	0.1857	Endometriosis || id:ebi-a-GCST90018839	Endometriosis	Endometriosis || ||	TRUE	igd	0.0009	0.000000768	M15500	carnitine	TRUE	reported	textfile	2	TRUE
303	rs2309338	A	G	A	G	0.0041	0.013	NA	0.719528	FALSE	FALSE	FALSE	ebi-a-GCST90018839	4	181349910	0.0208	231771	0.5299	Endometriosis || id:ebi-a-GCST90018839	Endometriosis	Endometriosis || ||	TRUE	igd	0.0009	0.00000706	M15500	carnitine	TRUE	reported	textfile	2	TRUE
304	rs2327855	A	C	A	C	0.004	0.0006	NA	0.512617	FALSE	FALSE	FALSE	ebi-a-GCST90018839	20	14477175	0.0188	231771	0.9742	Endometriosis || id:ebi-a-GCST90018839	Endometriosis	Endometriosis || ||	TRUE	igd	0.0009	0.00000955	M15500	carnitine	TRUE	reported	textfile	2	TRUE
305	rs2362839	A	G	A	G	-0.0041	0.0114	NA	0.574896	FALSE	FALSE	FALSE	ebi-a-GCST90018839	18	42991252	0.0185	231771	0.5387	Endometriosis || id:ebi-a-GCST90018839	Endometriosis	Endometriosis || ||	TRUE	igd	0.0009	0.00000515	M15500	carnitine	TRUE	reported	textfile	2	TRUE
306	rs2396004	A	G	A	G	0.0049	-0.0215	NA	0.403565	FALSE	FALSE	FALSE	ebi-a-GCST90018839	6	43355851	0.0186	231771	0.2484	Endometriosis || id:ebi-a-GCST90018839	Endometriosis	Endometriosis || ||	TRUE	igd	0.0009	0.0000000432	M15500	carnitine	TRUE	reported	textfile	2	TRUE
307	rs2432560	T	G	T	G	0.0042	0.009	NA	0.684288	FALSE	FALSE	FALSE	ebi-a-GCST90018839	16	58533709	0.02	231771	0.652299	Endometriosis || id:ebi-a-GCST90018839	Endometriosis	Endometriosis || ||	TRUE	igd	0.0009	0.00000609	M15500	carnitine	TRUE	reported	textfile	2	TRUE
308	rs2451996	A	G	A	G	0.0043	0.0272	NA	0.619789	FALSE	FALSE	FALSE	ebi-a-GCST90018839	19	35544963	0.0192	231771	0.1574	Endometriosis || id:ebi-a-GCST90018839	Endometriosis	Endometriosis || ||	TRUE	igd	0.0009	0.00000167	M15500	carnitine	TRUE	reported	textfile	2	TRUE
309	rs2492788	T	C	T	C	0.0049	-0.0194	NA	0.493056	FALSE	FALSE	FALSE	ebi-a-GCST90018839	1	212844187	0.0186	231771	0.2967	Endometriosis || id:ebi-a-GCST90018839	Endometriosis	Endometriosis || ||	TRUE	igd	0.0009	0.0000000458	M15500	carnitine	TRUE	reported	textfile	2	TRUE
310	rs2504927	T	C	T	C	-0.0041	-0.0093	NA	0.445491	FALSE	FALSE	FALSE	ebi-a-GCST90018839	6	160860430	0.0185	231771	0.6141	Endometriosis || id:ebi-a-GCST90018839	Endometriosis	Endometriosis || ||	TRUE	igd	0.0009	0.00000435	M15500	carnitine	TRUE	reported	textfile	2	TRUE
311	rs2508305	T	C	T	C	-0.0079	0.008	NA	0.876319	FALSE	FALSE	FALSE	ebi-a-GCST90018839	11	86410402	0.0277	231771	0.7724	Endometriosis || id:ebi-a-GCST90018839	Endometriosis	Endometriosis || ||	TRUE	igd	0.0017	0.00000405	M15500	carnitine	TRUE	reported	textfile	2	TRUE
312	rs2544371	A	G	A	G	0.004	-0.0085	NA	0.634786	FALSE	FALSE	FALSE	ebi-a-GCST90018839	2	170227070	0.0196	231771	0.6663	Endometriosis || id:ebi-a-GCST90018839	Endometriosis	Endometriosis || ||	TRUE	igd	0.0009	0.00000869	M15500	carnitine	TRUE	reported	textfile	2	TRUE
313	rs2577264	A	G	A	G	0.0043	-0.0124	NA	0.489733	FALSE	FALSE	FALSE	ebi-a-GCST90018839	2	11936798	0.0202	231771	0.539	Endometriosis || id:ebi-a-GCST90018839	Endometriosis	Endometriosis || ||	TRUE	igd	0.0009	0.00000212	M15500	carnitine	TRUE	reported	textfile	2	TRUE
314	rs2595993	A	C	A	C	-0.0042	-0.026	NA	0.527777	FALSE	FALSE	FALSE	ebi-a-GCST90018839	11	4964627	0.0186	231771	0.1611	Endometriosis || id:ebi-a-GCST90018839	Endometriosis	Endometriosis || ||	TRUE	igd	0.0009	0.00000288	M15500	carnitine	TRUE	reported	textfile	2	TRUE
315	rs2789599	A	G	A	G	0.0043	-0.0095	NA	0.402605	FALSE	FALSE	FALSE	ebi-a-GCST90018839	6	73105163	0.0197	231771	0.6295	Endometriosis || id:ebi-a-GCST90018839	Endometriosis	Endometriosis || ||	TRUE	igd	0.0009	0.00000216	M15500	carnitine	TRUE	reported	textfile	2	TRUE
316	rs2793471	T	C	T	C	0.0041	0.0267	NA	0.557506	FALSE	FALSE	FALSE	ebi-a-GCST90018839	11	29387798	0.0184	231771	0.147	Endometriosis || id:ebi-a-GCST90018839	Endometriosis	Endometriosis || ||	TRUE	igd	0.0009	0.00000723	M15500	carnitine	TRUE	reported	textfile	2	TRUE
317	rs288332	A	G	A	G	-0.0043	0.0135	NA	0.578588	FALSE	FALSE	FALSE	ebi-a-GCST90018839	2	183625350	0.0187	231771	0.4718	Endometriosis || id:ebi-a-GCST90018839	Endometriosis	Endometriosis || ||	TRUE	igd	0.0009	0.00000183	M15500	carnitine	TRUE	reported	textfile	2	TRUE
318	rs294280	T	C	T	C	0.0042	-0.004	NA	0.392954	FALSE	FALSE	FALSE	ebi-a-GCST90018839	3	31131692	0.0188	231771	0.8326	Endometriosis || id:ebi-a-GCST90018839	Endometriosis	Endometriosis || ||	TRUE	igd	0.0009	0.00000343	M15500	carnitine	TRUE	reported	textfile	2	TRUE
319	rs2961253	T	C	T	C	-0.005	-0.016	NA	0.564034	FALSE	FALSE	FALSE	ebi-a-GCST90018839	7	15175427	0.0185	231771	0.3856	Endometriosis || id:ebi-a-GCST90018839	Endometriosis	Endometriosis || ||	TRUE	igd	0.001	0.000000573	M15500	carnitine	TRUE	reported	textfile	2	TRUE
320	rs2962321	T	C	T	C	-0.0077	0.0337	NA	0.914726	FALSE	FALSE	FALSE	ebi-a-GCST90018839	5	10577895	0.0398	231771	0.3972	Endometriosis || id:ebi-a-GCST90018839	Endometriosis	Endometriosis || ||	TRUE	igd	0.0017	0.00000601	M15500	carnitine	TRUE	reported	textfile	2	TRUE
321	rs3127274	T	C	T	C	0.0043	0.032	NA	0.414678	FALSE	FALSE	FALSE	ebi-a-GCST90018839	13	61757866	0.0185	231771	0.0845006	Endometriosis || id:ebi-a-GCST90018839	Endometriosis	Endometriosis || ||	TRUE	igd	0.0009	0.00000209	M15500	carnitine	TRUE	reported	textfile	2	TRUE
322	rs3128061	T	G	T	G	-0.0049	-0.002	NA	0.492356	FALSE	FALSE	FALSE	ebi-a-GCST90018839	13	62843923	0.0186	231771	0.9142	Endometriosis || id:ebi-a-GCST90018839	Endometriosis	Endometriosis || ||	TRUE	igd	0.0009	0.0000000574	M15500	carnitine	TRUE	reported	textfile	2	TRUE
323	rs3736438	T	G	T	G	-0.0057	0.0096	NA	0.392611	FALSE	FALSE	FALSE	ebi-a-GCST90018839	17	45486651	0.0187	231771	0.608199	Endometriosis || id:ebi-a-GCST90018839	Endometriosis	Endometriosis || ||	TRUE	igd	0.0009	0.000000000319	M15500	carnitine	TRUE	reported	textfile	2	TRUE
324	rs378999	T	C	T	C	-0.0044	0.0284	NA	0.634061	FALSE	FALSE	FALSE	ebi-a-GCST90018839	21	40434320	0.019	231771	0.1343	Endometriosis || id:ebi-a-GCST90018839	Endometriosis	Endometriosis || ||	TRUE	igd	0.0009	0.0000012	M15500	carnitine	TRUE	reported	textfile	2	TRUE
325	rs3848713	T	C	T	C	-0.0044	0.0145	NA	0.391471	FALSE	FALSE	FALSE	ebi-a-GCST90018839	20	44470676	0.0188	231771	0.4389	Endometriosis || id:ebi-a-GCST90018839	Endometriosis	Endometriosis || ||	TRUE	igd	0.0009	0.00000111	M15500	carnitine	TRUE	reported	textfile	2	TRUE
326	rs419291	T	C	T	C	0.0079	-0.0194	NA	0.47067	FALSE	FALSE	FALSE	ebi-a-GCST90018839	5	131633355	0.0191	231771	0.3109	Endometriosis || id:ebi-a-GCST90018839	Endometriosis	Endometriosis || ||	TRUE	igd	0.0009	0.0000000000000000031	M15500	carnitine	TRUE	reported	textfile	2	TRUE
327	rs4284335	A	G	A	G	-0.0046	0.0131	NA	0.375593	FALSE	FALSE	FALSE	ebi-a-GCST90018839	10	109888793	0.0191	231771	0.4927	Endometriosis || id:ebi-a-GCST90018839	Endometriosis	Endometriosis || ||	TRUE	igd	0.0009	0.000000353	M15500	carnitine	TRUE	reported	textfile	2	TRUE
328	rs4305127	T	C	T	C	-0.005	-0.01	NA	0.406406	FALSE	FALSE	FALSE	ebi-a-GCST90018839	17	31817874	0.0235	231771	0.668599	Endometriosis || id:ebi-a-GCST90018839	Endometriosis	Endometriosis || ||	TRUE	igd	0.001	0.000000573	M15500	carnitine	TRUE	reported	textfile	2	TRUE
329	rs4436868	T	C	T	C	0.0045	-0.0082	NA	0.443559	FALSE	FALSE	FALSE	ebi-a-GCST90018839	18	61958609	0.0186	231771	0.6599	Endometriosis || id:ebi-a-GCST90018839	Endometriosis	Endometriosis || ||	TRUE	igd	0.0009	0.000000429	M15500	carnitine	TRUE	reported	textfile	2	TRUE
330	rs4504898	T	C	T	C	-0.0041	0.0313	NA	0.3241	FALSE	FALSE	FALSE	ebi-a-GCST90018839	1	221831403	0.02	231771	0.1175	Endometriosis || id:ebi-a-GCST90018839	Endometriosis	Endometriosis || ||	TRUE	igd	0.0009	0.00000703	M15500	carnitine	TRUE	reported	textfile	2	TRUE
331	rs4531372	A	G	A	G	-0.0045	0.0185	NA	0.431613	FALSE	FALSE	FALSE	ebi-a-GCST90018839	10	128257882	0.0185	231771	0.3184	Endometriosis || id:ebi-a-GCST90018839	Endometriosis	Endometriosis || ||	TRUE	igd	0.0009	0.000000713	M15500	carnitine	TRUE	reported	textfile	2	TRUE
332	rs459625	T	C	T	C	-0.0049	0.0046	NA	0.548493	FALSE	FALSE	FALSE	ebi-a-GCST90018839	6	134260676	0.0198	231771	0.8147	Endometriosis || id:ebi-a-GCST90018839	Endometriosis	Endometriosis || ||	TRUE	igd	0.0009	0.0000000518	M15500	carnitine	TRUE	reported	textfile	2	TRUE
333	rs4633738	A	C	A	C	0.0041	-0.0138	NA	0.533274	FALSE	FALSE	FALSE	ebi-a-GCST90018839	16	11742027	0.0187	231771	0.459	Endometriosis || id:ebi-a-GCST90018839	Endometriosis	Endometriosis || ||	TRUE	igd	0.0009	0.00000538	M15500	carnitine	TRUE	reported	textfile	2	TRUE
334	rs4634560	T	C	T	C	-0.009	0.0307	NA	0.865017	FALSE	FALSE	FALSE	ebi-a-GCST90018839	7	94332392	0.027	231771	0.2569	Endometriosis || id:ebi-a-GCST90018839	Endometriosis	Endometriosis || ||	TRUE	igd	0.002	0.0000068	M15500	carnitine	TRUE	reported	textfile	2	TRUE
335	rs4665406	T	C	T	C	-0.0043	-0.037	NA	0.539361	FALSE	FALSE	FALSE	ebi-a-GCST90018839	2	28445438	0.0218	231771	0.0892298	Endometriosis || id:ebi-a-GCST90018839	Endometriosis	Endometriosis || ||	TRUE	igd	0.0009	0.00000194	M15500	carnitine	TRUE	reported	textfile	2	TRUE
336	rs4669392	A	G	A	G	-0.004	0.0004	NA	0.380501	FALSE	FALSE	FALSE	ebi-a-GCST90018839	2	5620952	0.0193	231771	0.9841	Endometriosis || id:ebi-a-GCST90018839	Endometriosis	Endometriosis || ||	TRUE	igd	0.0009	0.00000929	M15500	carnitine	TRUE	reported	textfile	2	TRUE
337	rs4672450	T	C	T	C	0.0044	0.0358	NA	0.568239	FALSE	FALSE	FALSE	ebi-a-GCST90018839	2	61944571	0.0192	231771	0.0615404	Endometriosis || id:ebi-a-GCST90018839	Endometriosis	Endometriosis || ||	TRUE	igd	0.0009	0.00000136	M15500	carnitine	TRUE	reported	textfile	2	TRUE
338	rs4713396	A	C	A	C	-0.0044	0.0377	NA	0.555865	FALSE	FALSE	FALSE	ebi-a-GCST90018839	6	11312130	0.0189	231771	0.0462402	Endometriosis || id:ebi-a-GCST90018839	Endometriosis	Endometriosis || ||	TRUE	igd	0.0009	0.00000115	M15500	carnitine	TRUE	reported	textfile	2	TRUE
339	rs4722438	A	G	A	G	0.0044	0.0366	NA	0.488884	FALSE	FALSE	FALSE	ebi-a-GCST90018839	7	3155813	0.0184	231771	0.0460999	Endometriosis || id:ebi-a-GCST90018839	Endometriosis	Endometriosis || ||	TRUE	igd	0.0009	0.00000116	M15500	carnitine	TRUE	reported	textfile	2	TRUE
340	rs4764292	T	C	T	C	0.0044	0.0114	NA	0.546196	FALSE	FALSE	FALSE	ebi-a-GCST90018839	12	16937829	0.0185	231771	0.5385	Endometriosis || id:ebi-a-GCST90018839	Endometriosis	Endometriosis || ||	TRUE	igd	0.0009	0.000000976	M15500	carnitine	TRUE	reported	textfile	2	TRUE
341	rs4811828	T	C	T	C	0.0077	-0.0049	NA	0.85744	FALSE	FALSE	FALSE	ebi-a-GCST90018839	20	55809047	0.0261	231771	0.851	Endometriosis || id:ebi-a-GCST90018839	Endometriosis	Endometriosis || ||	TRUE	igd	0.0017	0.00000589	M15500	carnitine	TRUE	reported	textfile	2	TRUE
342	rs4860022	T	C	T	C	-0.0055	-0.0081	NA	0.358231	FALSE	FALSE	FALSE	ebi-a-GCST90018839	4	167693875	0.019	231771	0.668499	Endometriosis || id:ebi-a-GCST90018839	Endometriosis	Endometriosis || ||	TRUE	igd	0.0009	0.00000000096	M15500	carnitine	TRUE	reported	textfile	2	TRUE
343	rs4881523	T	C	T	C	0.0045	-0.0411	NA	0.619621	FALSE	FALSE	FALSE	ebi-a-GCST90018839	10	801945	0.0195	231771	0.0352899	Endometriosis || id:ebi-a-GCST90018839	Endometriosis	Endometriosis || ||	TRUE	igd	0.0009	0.000000595	M15500	carnitine	TRUE	reported	textfile	2	TRUE
344	rs4888504	T	C	T	C	0.0046	-0.0468	NA	0.368115	FALSE	FALSE	FALSE	ebi-a-GCST90018839	16	76465969	0.0193	231771	0.01523	Endometriosis || id:ebi-a-GCST90018839	Endometriosis	Endometriosis || ||	TRUE	igd	0.0009	0.000000268	M15500	carnitine	TRUE	reported	textfile	2	TRUE
345	rs4940563	A	G	A	G	-0.005	0.0216	NA	0.512668	FALSE	FALSE	FALSE	ebi-a-GCST90018839	18	60277715	0.0184	231771	0.241	Endometriosis || id:ebi-a-GCST90018839	Endometriosis	Endometriosis || ||	TRUE	igd	0.001	0.000000573	M15500	carnitine	TRUE	reported	textfile	2	TRUE
346	rs496150	A	G	A	G	-0.004	-0.0003	NA	0.555365	FALSE	FALSE	FALSE	ebi-a-GCST90018839	15	53410502	0.0187	231771	0.9887	Endometriosis || id:ebi-a-GCST90018839	Endometriosis	Endometriosis || ||	TRUE	igd	0.0009	0.00000988	M15500	carnitine	TRUE	reported	textfile	2	TRUE
347	rs6471514	T	C	T	C	-0.0042	-0.0174	NA	0.598506	FALSE	FALSE	FALSE	ebi-a-GCST90018839	8	96100272	0.0192	231771	0.3641	Endometriosis || id:ebi-a-GCST90018839	Endometriosis	Endometriosis || ||	TRUE	igd	0.0009	0.00000273	M15500	carnitine	TRUE	reported	textfile	2	TRUE
348	rs6506736	A	G	A	G	0.0042	-0.0028	NA	0.440421	FALSE	FALSE	FALSE	ebi-a-GCST90018839	18	76940235	0.0191	231771	0.8823	Endometriosis || id:ebi-a-GCST90018839	Endometriosis	Endometriosis || ||	TRUE	igd	0.0009	0.00000256	M15500	carnitine	TRUE	reported	textfile	2	TRUE
349	rs6535870	T	C	T	C	-0.005	-0.0004	NA	0.667759	FALSE	FALSE	FALSE	ebi-a-GCST90018839	4	153639925	0.0197	231771	0.982	Endometriosis || id:ebi-a-GCST90018839	Endometriosis	Endometriosis || ||	TRUE	igd	0.0009	0.000000055	M15500	carnitine	TRUE	reported	textfile	2	TRUE
350	rs6539588	T	C	T	C	0.0043	0.0042	NA	0.303495	FALSE	FALSE	FALSE	ebi-a-GCST90018839	12	82269057	0.0206	231771	0.8394	Endometriosis || id:ebi-a-GCST90018839	Endometriosis	Endometriosis || ||	TRUE	igd	0.0009	0.00000192	M15500	carnitine	TRUE	reported	textfile	2	TRUE
351	rs6554156	T	C	T	C	0.0044	0.0442	NA	0.476118	FALSE	FALSE	FALSE	ebi-a-GCST90018839	4	55042554	0.0188	231771	0.01862	Endometriosis || id:ebi-a-GCST90018839	Endometriosis	Endometriosis || ||	TRUE	igd	0.0009	0.00000112	M15500	carnitine	TRUE	reported	textfile	2	TRUE
352	rs6596361	T	C	T	C	0.0044	-0.0015	NA	0.657857	FALSE	FALSE	FALSE	ebi-a-GCST90018839	5	136311770	0.0202	231771	0.9392	Endometriosis || id:ebi-a-GCST90018839	Endometriosis	Endometriosis || ||	TRUE	igd	0.0009	0.000000919	M15500	carnitine	TRUE	reported	textfile	2	TRUE
353	rs6602640	T	G	T	G	0.008	-0.0129	NA	0.842212	FALSE	FALSE	FALSE	ebi-a-GCST90018839	10	13227604	0.0255	231771	0.6112	Endometriosis || id:ebi-a-GCST90018839	Endometriosis	Endometriosis || ||	TRUE	igd	0.0017	0.0000025	M15500	carnitine	TRUE	reported	textfile	2	TRUE
354	rs6709816	A	G	A	G	-0.0077	0.0354	NA	0.141168	FALSE	FALSE	FALSE	ebi-a-GCST90018839	2	85343124	0.0262	231771	0.1775	Endometriosis || id:ebi-a-GCST90018839	Endometriosis	Endometriosis || ||	TRUE	igd	0.0016	0.00000186	M15500	carnitine	TRUE	reported	textfile	2	TRUE
355	rs6793266	T	C	T	C	-0.0043	-0.0239	NA	0.480656	FALSE	FALSE	FALSE	ebi-a-GCST90018839	3	175102338	0.0189	231771	0.2049	Endometriosis || id:ebi-a-GCST90018839	Endometriosis	Endometriosis || ||	TRUE	igd	0.0009	0.00000292	M15500	carnitine	TRUE	reported	textfile	2	TRUE
356	rs6852374	A	G	A	G	0.0041	-0.006	NA	0.490007	FALSE	FALSE	FALSE	ebi-a-GCST90018839	4	61370159	0.0185	231771	0.743599	Endometriosis || id:ebi-a-GCST90018839	Endometriosis	Endometriosis || ||	TRUE	igd	0.0009	0.00000444	M15500	carnitine	TRUE	reported	textfile	2	TRUE
357	rs6862024	A	G	A	G	-0.0055	-0.0085	NA	0.331996	FALSE	FALSE	FALSE	ebi-a-GCST90018839	5	150428871	0.0196	231771	0.666	Endometriosis || id:ebi-a-GCST90018839	Endometriosis	Endometriosis || ||	TRUE	igd	0.0009	0.000000000899	M15500	carnitine	TRUE	reported	textfile	2	TRUE
358	rs6866597	T	G	T	G	0.0042	-0.0136	NA	0.431141	FALSE	FALSE	FALSE	ebi-a-GCST90018839	5	128877617	0.0199	231771	0.4938	Endometriosis || id:ebi-a-GCST90018839	Endometriosis	Endometriosis || ||	TRUE	igd	0.0009	0.00000356	M15500	carnitine	TRUE	reported	textfile	2	TRUE
359	rs6908972	T	G	T	G	-0.009	0.015	NA	0.0636016	FALSE	FALSE	FALSE	ebi-a-GCST90018839	6	134684613	0.0385	231771	0.6965	Endometriosis || id:ebi-a-GCST90018839	Endometriosis	Endometriosis || ||	TRUE	igd	0.0018	0.000000799	M15500	carnitine	TRUE	reported	textfile	2	TRUE
360	rs700760	T	G	T	G	-0.0042	0.0018	NA	0.606613	FALSE	FALSE	FALSE	ebi-a-GCST90018839	9	88934624	0.0188	231771	0.9257	Endometriosis || id:ebi-a-GCST90018839	Endometriosis	Endometriosis || ||	TRUE	igd	0.0009	0.00000257	M15500	carnitine	TRUE	reported	textfile	2	TRUE
361	rs7026148	T	C	T	C	-0.0045	-0.0112	NA	0.453482	FALSE	FALSE	FALSE	ebi-a-GCST90018839	9	115636588	0.0188	231771	0.550301	Endometriosis || id:ebi-a-GCST90018839	Endometriosis	Endometriosis || ||	TRUE	igd	0.0009	0.000000447	M15500	carnitine	TRUE	reported	textfile	2	TRUE
362	rs7038757	T	C	T	C	0.0041	0.0039	NA	0.592463	FALSE	FALSE	FALSE	ebi-a-GCST90018839	9	16222474	0.019	231771	0.836	Endometriosis || id:ebi-a-GCST90018839	Endometriosis	Endometriosis || ||	TRUE	igd	0.0009	0.00000613	M15500	carnitine	TRUE	reported	textfile	2	TRUE
363	rs7162803	A	G	A	G	0.0048	0.0132	NA	0.428121	FALSE	FALSE	FALSE	ebi-a-GCST90018839	15	60160944	0.0193	231771	0.4965	Endometriosis || id:ebi-a-GCST90018839	Endometriosis	Endometriosis || ||	TRUE	igd	0.0009	0.000000085	M15500	carnitine	TRUE	reported	textfile	2	TRUE
364	rs724752	T	C	T	C	0.0043	-0.0114	NA	0.352475	FALSE	FALSE	FALSE	ebi-a-GCST90018839	7	98573295	0.0196	231771	0.561	Endometriosis || id:ebi-a-GCST90018839	Endometriosis	Endometriosis || ||	TRUE	igd	0.0009	0.00000265	M15500	carnitine	TRUE	reported	textfile	2	TRUE
365	rs729952	T	G	T	G	0.0042	0.0168	NA	0.34495	FALSE	FALSE	FALSE	ebi-a-GCST90018839	10	105352990	0.0193	231771	0.3852	Endometriosis || id:ebi-a-GCST90018839	Endometriosis	Endometriosis || ||	TRUE	igd	0.0009	0.00000274	M15500	carnitine	TRUE	reported	textfile	2	TRUE
366	rs735315	T	C	T	C	0.0054	-0.0192	NA	0.563401	FALSE	FALSE	FALSE	ebi-a-GCST90018839	2	51331157	0.0188	231771	0.3075	Endometriosis || id:ebi-a-GCST90018839	Endometriosis	Endometriosis || ||	TRUE	igd	0.0009	0.00000000187	M15500	carnitine	TRUE	reported	textfile	2	TRUE
367	rs7435034	A	G	A	G	-0.0042	-0.005	NA	0.27546	FALSE	FALSE	FALSE	ebi-a-GCST90018839	4	88146267	0.0214	231771	0.8148	Endometriosis || id:ebi-a-GCST90018839	Endometriosis	Endometriosis || ||	TRUE	igd	0.0009	0.00000344	M15500	carnitine	TRUE	reported	textfile	2	TRUE
368	rs7686890	T	C	T	C	0.004	0.0116	NA	0.381231	FALSE	FALSE	FALSE	ebi-a-GCST90018839	4	178411431	0.0188	231771	0.5363	Endometriosis || id:ebi-a-GCST90018839	Endometriosis	Endometriosis || ||	TRUE	igd	0.0009	0.00000799	M15500	carnitine	TRUE	reported	textfile	2	TRUE
369	rs769809	A	G	A	G	0.0046	-0.0253	NA	0.627482	FALSE	FALSE	FALSE	ebi-a-GCST90018839	3	3767212	0.0191	231771	0.1846	Endometriosis || id:ebi-a-GCST90018839	Endometriosis	Endometriosis || ||	TRUE	igd	0.0009	0.00000035	M15500	carnitine	TRUE	reported	textfile	2	TRUE
370	rs7732790	A	C	A	C	-0.0042	0.0184	NA	0.502098	FALSE	FALSE	FALSE	ebi-a-GCST90018839	5	103428431	0.0186	231771	0.3217	Endometriosis || id:ebi-a-GCST90018839	Endometriosis	Endometriosis || ||	TRUE	igd	0.0009	0.00000372	M15500	carnitine	TRUE	reported	textfile	2	TRUE
371	rs7929841	T	C	T	C	0.0043	-0.0162	NA	0.729471	FALSE	FALSE	FALSE	ebi-a-GCST90018839	11	96195715	0.0214	231771	0.4505	Endometriosis || id:ebi-a-GCST90018839	Endometriosis	Endometriosis || ||	TRUE	igd	0.0009	0.0000021	M15500	carnitine	TRUE	reported	textfile	2	TRUE
372	rs7991989	T	C	T	C	0.0041	0.0031	NA	0.666578	FALSE	FALSE	FALSE	ebi-a-GCST90018839	13	37947132	0.0198	231771	0.8758	Endometriosis || id:ebi-a-GCST90018839	Endometriosis	Endometriosis || ||	TRUE	igd	0.0009	0.0000043	M15500	carnitine	TRUE	reported	textfile	2	TRUE
373	rs8043243	T	C	T	C	-0.004	-0.0009	NA	0.282926	FALSE	FALSE	FALSE	ebi-a-GCST90018839	15	101771453	0.0215	231771	0.9677	Endometriosis || id:ebi-a-GCST90018839	Endometriosis	Endometriosis || ||	TRUE	igd	0.0009	0.00000841	M15500	carnitine	TRUE	reported	textfile	2	TRUE
374	rs8099879	A	C	A	C	0.005	-0.0243	NA	0.367788	FALSE	FALSE	FALSE	ebi-a-GCST90018839	19	17230287	0.0238	231771	0.3078	Endometriosis || id:ebi-a-GCST90018839	Endometriosis	Endometriosis || ||	TRUE	igd	0.001	0.000000573	M15500	carnitine	TRUE	reported	textfile	2	TRUE
375	rs8127674	A	G	A	G	-0.0041	-0.0008	NA	0.706403	FALSE	FALSE	FALSE	ebi-a-GCST90018839	21	42882003	0.022	231771	0.9706	Endometriosis || id:ebi-a-GCST90018839	Endometriosis	Endometriosis || ||	TRUE	igd	0.0009	0.00000585	M15500	carnitine	TRUE	reported	textfile	2	TRUE
376	rs844016	T	C	T	C	0.0047	0.0117	NA	0.50471	FALSE	FALSE	FALSE	ebi-a-GCST90018839	12	101592689	0.0187	231771	0.5298	Endometriosis || id:ebi-a-GCST90018839	Endometriosis	Endometriosis || ||	TRUE	igd	0.0009	0.000000222	M15500	carnitine	TRUE	reported	textfile	2	TRUE
377	rs899584	T	C	T	C	-0.0047	0.0039	NA	0.335062	FALSE	FALSE	FALSE	ebi-a-GCST90018839	5	26826799	0.0194	231771	0.8402	Endometriosis || id:ebi-a-GCST90018839	Endometriosis	Endometriosis || ||	TRUE	igd	0.0009	0.000000289	M15500	carnitine	TRUE	reported	textfile	2	TRUE
378	rs9383693	T	C	T	C	-0.0042	0.0201	NA	0.529742	FALSE	FALSE	FALSE	ebi-a-GCST90018839	6	154474871	0.0183	231771	0.2723	Endometriosis || id:ebi-a-GCST90018839	Endometriosis	Endometriosis || ||	TRUE	igd	0.0009	0.00000357	M15500	carnitine	TRUE	reported	textfile	2	TRUE
379	rs9419445	T	C	T	C	0.0042	0.0301	NA	0.503794	FALSE	FALSE	FALSE	ebi-a-GCST90018839	10	2529326	0.0185	231771	0.1049	Endometriosis || id:ebi-a-GCST90018839	Endometriosis	Endometriosis || ||	TRUE	igd	0.0009	0.00000346	M15500	carnitine	TRUE	reported	textfile	2	TRUE
380	rs9557806	A	G	A	G	-0.0042	0.0031	NA	0.494553	FALSE	FALSE	FALSE	ebi-a-GCST90018839	13	102762742	0.0191	231771	0.873	Endometriosis || id:ebi-a-GCST90018839	Endometriosis	Endometriosis || ||	TRUE	igd	0.0009	0.0000024	M15500	carnitine	TRUE	reported	textfile	2	TRUE
381	rs9613019	T	C	T	C	-0.0041	0.0442	NA	0.385817	FALSE	FALSE	FALSE	ebi-a-GCST90018839	22	26174397	0.019	231771	0.0200198	Endometriosis || id:ebi-a-GCST90018839	Endometriosis	Endometriosis || ||	TRUE	igd	0.0009	0.00000742	M15500	carnitine	TRUE	reported	textfile	2	TRUE
382	rs968103	T	C	T	C	0.0043	0.0212	NA	0.461217	FALSE	FALSE	FALSE	ebi-a-GCST90018839	3	34234573	0.0217	231771	0.3295	Endometriosis || id:ebi-a-GCST90018839	Endometriosis	Endometriosis || ||	TRUE	igd	0.0009	0.0000015	M15500	carnitine	TRUE	reported	textfile	2	TRUE
383	rs977041	A	G	A	G	0.0044	-0.0233	NA	0.456347	FALSE	FALSE	FALSE	ebi-a-GCST90018839	2	230350848	0.0183	231771	0.2038	Endometriosis || id:ebi-a-GCST90018839	Endometriosis	Endometriosis || ||	TRUE	igd	0.0009	0.00000127	M15500	carnitine	TRUE	reported	textfile	2	TRUE
384	rs9838540	A	C	A	C	0.0047	0.0186	NA	0.711884	FALSE	FALSE	FALSE	ebi-a-GCST90018839	3	101986003	0.0213	231771	0.384	Endometriosis || id:ebi-a-GCST90018839	Endometriosis	Endometriosis || ||	TRUE	igd	0.0009	0.00000018	M15500	carnitine	TRUE	reported	textfile	2	TRUE
385	rs9842133	T	C	T	C	0.0064	-0.0578	NA	0.559678	FALSE	FALSE	FALSE	ebi-a-GCST90018839	3	179664102	0.0194	231771	0.00287402	Endometriosis || id:ebi-a-GCST90018839	Endometriosis	Endometriosis || ||	TRUE	igd	0.0009	0.0000000000042	M15500	carnitine	TRUE	reported	textfile	2	TRUE
386	rs9880736	A	C	A	C	-0.0044	-0.0255	NA	0.511165	FALSE	FALSE	FALSE	ebi-a-GCST90018839	3	79318988	0.0184	231771	0.1651	Endometriosis || id:ebi-a-GCST90018839	Endometriosis	Endometriosis || ||	TRUE	igd	0.0009	0.00000151	M15500	carnitine	TRUE	reported	textfile	2	TRUE
387	rs989681	T	C	T	C	0.0041	-0.0096	NA	0.395751	FALSE	FALSE	FALSE	ebi-a-GCST90018839	17	67542493	0.0202	231771	0.635801	Endometriosis || id:ebi-a-GCST90018839	Endometriosis	Endometriosis || ||	TRUE	igd	0.0009	0.00000736	M15500	carnitine	TRUE	reported	textfile	2	TRUE
388	rs9942113	A	C	A	C	-0.0049	-0.0116	NA	0.379553	FALSE	FALSE	FALSE	ebi-a-GCST90018839	3	156231801	0.0188	231771	0.5381	Endometriosis || id:ebi-a-GCST90018839	Endometriosis	Endometriosis || ||	TRUE	igd	0.0009	0.00000006	M15500	carnitine	TRUE	reported	textfile	2	TRUE
389	rs9947578	A	G	A	G	0.0043	0.0002	NA	0.620014	FALSE	FALSE	FALSE	ebi-a-GCST90018839	18	14773230	0.0198	231771	0.9914	Endometriosis || id:ebi-a-GCST90018839	Endometriosis	Endometriosis || ||	TRUE	igd	0.0009	0.00000394	M15500	carnitine	TRUE	reported	textfile	2	TRUE
390	rs996408	T	C	T	C	-0.0046	-0.0249	NA	0.641925	FALSE	FALSE	FALSE	ebi-a-GCST90018839	12	100051003	0.0216	231771	0.2486	Endometriosis || id:ebi-a-GCST90018839	Endometriosis	Endometriosis || ||	TRUE	igd	0.0009	0.000000367	M15500	carnitine	TRUE	reported	textfile	2	TRUE
391	rs10013737	A	G	A	G	0.0087	-0.0037	NA	0.729191	FALSE	FALSE	FALSE	ebi-a-GCST90018839	4	37391031	0.0211	231771	0.8625	Endometriosis || id:ebi-a-GCST90018839	Endometriosis	Endometriosis || ||	TRUE	igd	0.0018	0.00000079	M02734	gamma-glutamyltyrosine	TRUE	reported	textfile	2	TRUE
392	rs10498270	A	G	A	G	0.0088	0.006	NA	0.533341	FALSE	FALSE	FALSE	ebi-a-GCST90018839	14	21106527	0.0191	231771	0.7524	Endometriosis || id:ebi-a-GCST90018839	Endometriosis	Endometriosis || ||	TRUE	igd	0.0017	0.000000473	M02734	gamma-glutamyltyrosine	TRUE	reported	textfile	2	TRUE
393	rs11165454	T	C	T	C	0.0089	0.006	NA	0.50557	FALSE	FALSE	FALSE	ebi-a-GCST90018839	1	96104296	0.019	231771	0.7514	Endometriosis || id:ebi-a-GCST90018839	Endometriosis	Endometriosis || ||	TRUE	igd	0.0017	0.000000279	M02734	gamma-glutamyltyrosine	TRUE	reported	textfile	2	TRUE
394	rs11199176	A	C	A	C	0.0077	-0.0227	NA	0.563939	FALSE	FALSE	FALSE	ebi-a-GCST90018839	10	121868211	0.0185	231771	0.2187	Endometriosis || id:ebi-a-GCST90018839	Endometriosis	Endometriosis || ||	TRUE	igd	0.0017	0.00000933	M02734	gamma-glutamyltyrosine	TRUE	reported	textfile	2	TRUE
395	rs12276109	T	C	T	C	-0.0084	-0.0073	NA	0.419124	FALSE	FALSE	FALSE	ebi-a-GCST90018839	11	33088587	0.0186	231771	0.6933	Endometriosis || id:ebi-a-GCST90018839	Endometriosis	Endometriosis || ||	TRUE	igd	0.0017	0.00000156	M02734	gamma-glutamyltyrosine	TRUE	reported	textfile	2	TRUE
396	rs12429206	A	G	A	G	0.0086	0.0075	NA	0.349991	FALSE	FALSE	FALSE	ebi-a-GCST90018839	13	51446114	0.0193	231771	0.6968	Endometriosis || id:ebi-a-GCST90018839	Endometriosis	Endometriosis || ||	TRUE	igd	0.0018	0.00000185	M02734	gamma-glutamyltyrosine	TRUE	reported	textfile	2	TRUE
397	rs12546042	T	C	T	C	0.0077	-0.0111	NA	0.399866	FALSE	FALSE	FALSE	ebi-a-GCST90018839	8	145567872	0.0187	231771	0.5541	Endometriosis || id:ebi-a-GCST90018839	Endometriosis	Endometriosis || ||	TRUE	igd	0.0017	0.00000835	M02734	gamma-glutamyltyrosine	TRUE	reported	textfile	2	TRUE
398	rs1340971	T	C	T	C	-0.008	-0.0295	NA	0.69555	FALSE	FALSE	FALSE	ebi-a-GCST90018839	6	70536658	0.02	231771	0.1403	Endometriosis || id:ebi-a-GCST90018839	Endometriosis	Endometriosis || ||	TRUE	igd	0.0017	0.00000466	M02734	gamma-glutamyltyrosine	TRUE	reported	textfile	2	TRUE
399	rs1418942	A	C	A	C	-0.0077	-0.03	NA	0.661786	FALSE	FALSE	FALSE	ebi-a-GCST90018839	20	58164306	0.0204	231771	0.1412	Endometriosis || id:ebi-a-GCST90018839	Endometriosis	Endometriosis || ||	TRUE	igd	0.0017	0.00000985	M02734	gamma-glutamyltyrosine	TRUE	reported	textfile	2	TRUE
400	rs1512342	T	C	T	C	0.0095	0.0065	NA	0.409065	FALSE	FALSE	FALSE	ebi-a-GCST90018839	4	149250783	0.019	231771	0.734199	Endometriosis || id:ebi-a-GCST90018839	Endometriosis	Endometriosis || ||	TRUE	igd	0.0017	0.0000000466	M02734	gamma-glutamyltyrosine	TRUE	reported	textfile	2	TRUE
401	rs151743	T	C	T	C	-0.009	-0.0099	NA	0.455465	FALSE	FALSE	FALSE	ebi-a-GCST90018839	3	60407864	0.0195	231771	0.611	Endometriosis || id:ebi-a-GCST90018839	Endometriosis	Endometriosis || ||	TRUE	igd	0.002	0.0000068	M02734	gamma-glutamyltyrosine	TRUE	reported	textfile	2	TRUE
402	rs1560792	A	G	A	G	0.009	-0.035	NA	0.374475	FALSE	FALSE	FALSE	ebi-a-GCST90018839	7	48436309	0.019	231771	0.0651193	Endometriosis || id:ebi-a-GCST90018839	Endometriosis	Endometriosis || ||	TRUE	igd	0.0018	0.000000333	M02734	gamma-glutamyltyrosine	TRUE	reported	textfile	2	TRUE
403	rs17558863	A	G	A	G	-0.0222	0.0017	NA	0.9608365	FALSE	FALSE	FALSE	ebi-a-GCST90018839	18	7862989	0.048	231771	0.971	Endometriosis || id:ebi-a-GCST90018839	Endometriosis	Endometriosis || ||	TRUE	igd	0.005	0.00000801	M02734	gamma-glutamyltyrosine	TRUE	reported	textfile	2	TRUE
404	rs17616555	A	G	A	G	-0.0112	0.0224	NA	0.159793	FALSE	FALSE	FALSE	ebi-a-GCST90018839	14	83505726	0.0249	231771	0.3685	Endometriosis || id:ebi-a-GCST90018839	Endometriosis	Endometriosis || ||	TRUE	igd	0.0025	0.00000958	M02734	gamma-glutamyltyrosine	TRUE	reported	textfile	2	TRUE
405	rs17720371	T	C	T	C	-0.0078	-0.0224	NA	0.463072	FALSE	FALSE	FALSE	ebi-a-GCST90018839	7	22391763	0.0183	231771	0.2199	Endometriosis || id:ebi-a-GCST90018839	Endometriosis	Endometriosis || ||	TRUE	igd	0.0017	0.00000633	M02734	gamma-glutamyltyrosine	TRUE	reported	textfile	2	TRUE
406	rs2111718	A	G	A	G	-0.0227	0.0069	NA	0.839853	FALSE	FALSE	FALSE	ebi-a-GCST90018839	2	172288337	0.0249	231771	0.7822	Endometriosis || id:ebi-a-GCST90018839	Endometriosis	Endometriosis || ||	TRUE	igd	0.005	0.000005	M02734	gamma-glutamyltyrosine	TRUE	reported	textfile	2	TRUE
407	rs2250515	T	G	T	G	-0.0083	0.0104	NA	0.476482	FALSE	FALSE	FALSE	ebi-a-GCST90018839	10	88408892	0.0187	231771	0.579399	Endometriosis || id:ebi-a-GCST90018839	Endometriosis	Endometriosis || ||	TRUE	igd	0.0017	0.0000016	M02734	gamma-glutamyltyrosine	TRUE	reported	textfile	2	TRUE
408	rs2254174	T	C	T	C	-0.0148	0.0155	NA	0.815175	FALSE	FALSE	FALSE	ebi-a-GCST90018839	10	72535007	0.0247	231771	0.5299	Endometriosis || id:ebi-a-GCST90018839	Endometriosis	Endometriosis || ||	TRUE	igd	0.0033	0.00000744	M02734	gamma-glutamyltyrosine	TRUE	reported	textfile	2	TRUE
409	rs2396461	T	C	T	C	0.0117	-0.0112	NA	0.152117	FALSE	FALSE	FALSE	ebi-a-GCST90018839	2	228044660	0.0259	231771	0.664599	Endometriosis || id:ebi-a-GCST90018839	Endometriosis	Endometriosis || ||	TRUE	igd	0.0026	0.00000838	M02734	gamma-glutamyltyrosine	TRUE	reported	textfile	2	TRUE
410	rs2504282	A	G	A	G	0.0191	0.0591	NA	0.869908	FALSE	FALSE	FALSE	ebi-a-GCST90018839	6	78355433	0.0279	231771	0.0344001	Endometriosis || id:ebi-a-GCST90018839	Endometriosis	Endometriosis || ||	TRUE	igd	0.0042	0.0000067	M02734	gamma-glutamyltyrosine	TRUE	reported	textfile	2	TRUE
411	rs2933568	T	C	T	C	-0.008	0.0079	NA	0.239391	FALSE	FALSE	FALSE	ebi-a-GCST90018839	4	4784580	0.0225	231771	0.726999	Endometriosis || id:ebi-a-GCST90018839	Endometriosis	Endometriosis || ||	TRUE	igd	0.0018	0.00000623	M02734	gamma-glutamyltyrosine	TRUE	reported	textfile	2	TRUE
412	rs322614	A	G	A	G	0.0084	-0.0083	NA	0.418478	FALSE	FALSE	FALSE	ebi-a-GCST90018839	11	29755547	0.0186	231771	0.6557	Endometriosis || id:ebi-a-GCST90018839	Endometriosis	Endometriosis || ||	TRUE	igd	0.0017	0.0000017	M02734	gamma-glutamyltyrosine	TRUE	reported	textfile	2	TRUE
413	rs353620	A	G	A	G	-0.0077	-0.0508	NA	0.706963	FALSE	FALSE	FALSE	ebi-a-GCST90018839	11	35174136	0.0205	231771	0.0130701	Endometriosis || id:ebi-a-GCST90018839	Endometriosis	Endometriosis || ||	TRUE	igd	0.0017	0.0000098	M02734	gamma-glutamyltyrosine	TRUE	reported	textfile	2	TRUE
414	rs3819535	T	C	T	C	-0.0079	0.007	NA	0.566109	FALSE	FALSE	FALSE	ebi-a-GCST90018839	12	2436884	0.0186	231771	0.7065	Endometriosis || id:ebi-a-GCST90018839	Endometriosis	Endometriosis || ||	TRUE	igd	0.0017	0.00000502	M02734	gamma-glutamyltyrosine	TRUE	reported	textfile	2	TRUE
415	rs3936152	T	C	T	C	0.0079	-0.0131	NA	0.579115	FALSE	FALSE	FALSE	ebi-a-GCST90018839	8	135494742	0.0186	231771	0.4811	Endometriosis || id:ebi-a-GCST90018839	Endometriosis	Endometriosis || ||	TRUE	igd	0.0018	0.00000592	M02734	gamma-glutamyltyrosine	TRUE	reported	textfile	2	TRUE
416	rs4487134	T	G	T	G	-0.0083	0.0103	NA	0.325919	FALSE	FALSE	FALSE	ebi-a-GCST90018839	2	43107129	0.0198	231771	0.604901	Endometriosis || id:ebi-a-GCST90018839	Endometriosis	Endometriosis || ||	TRUE	igd	0.0017	0.00000199	M02734	gamma-glutamyltyrosine	TRUE	reported	textfile	2	TRUE
417	rs4572660	T	G	T	G	-0.0088	0.0243	NA	0.52685	FALSE	FALSE	FALSE	ebi-a-GCST90018839	20	12928988	0.0188	231771	0.197	Endometriosis || id:ebi-a-GCST90018839	Endometriosis	Endometriosis || ||	TRUE	igd	0.0017	0.000000469	M02734	gamma-glutamyltyrosine	TRUE	reported	textfile	2	TRUE
418	rs5010651	T	C	T	C	-0.0132	0.0097	NA	0.581413	FALSE	FALSE	FALSE	ebi-a-GCST90018839	3	30904511	0.0195	231771	0.6181	Endometriosis || id:ebi-a-GCST90018839	Endometriosis	Endometriosis || ||	TRUE	igd	0.0025	0.000000177	M02734	gamma-glutamyltyrosine	TRUE	reported	textfile	2	TRUE
419	rs5751902	T	C	T	C	0.012	-0.0028	NA	0.381699	FALSE	FALSE	FALSE	ebi-a-GCST90018839	22	24996630	0.0192	231771	0.8844	Endometriosis || id:ebi-a-GCST90018839	Endometriosis	Endometriosis || ||	TRUE	igd	0.0025	0.00000238	M02734	gamma-glutamyltyrosine	TRUE	reported	textfile	2	TRUE
420	rs6456786	T	C	T	C	-0.008	-0.0189	NA	0.398121	FALSE	FALSE	FALSE	ebi-a-GCST90018839	6	27415831	0.0187	231771	0.3121	Endometriosis || id:ebi-a-GCST90018839	Endometriosis	Endometriosis || ||	TRUE	igd	0.0018	0.00000567	M02734	gamma-glutamyltyrosine	TRUE	reported	textfile	2	TRUE
421	rs8013373	A	G	A	G	-0.0091	-0.0188	NA	0.40834	FALSE	FALSE	FALSE	ebi-a-GCST90018839	14	63072399	0.0187	231771	0.3153	Endometriosis || id:ebi-a-GCST90018839	Endometriosis	Endometriosis || ||	TRUE	igd	0.0018	0.000000499	M02734	gamma-glutamyltyrosine	TRUE	reported	textfile	2	TRUE
422	rs8132248	T	C	T	C	0.018	0.0558	NA	0.134211	FALSE	FALSE	FALSE	ebi-a-GCST90018839	21	18678620	0.0318	231771	0.0798105	Endometriosis || id:ebi-a-GCST90018839	Endometriosis	Endometriosis || ||	TRUE	igd	0.0037	0.00000143	M02734	gamma-glutamyltyrosine	TRUE	reported	textfile	2	TRUE
423	rs848767	T	C	T	C	-0.0179	-0.0068	NA	0.09073	FALSE	FALSE	FALSE	ebi-a-GCST90018839	22	49718065	0.0324	231771	0.8337	Endometriosis || id:ebi-a-GCST90018839	Endometriosis	Endometriosis || ||	TRUE	igd	0.0039	0.00000346	M02734	gamma-glutamyltyrosine	TRUE	reported	textfile	2	TRUE
424	rs875740	A	C	A	C	0.0102	0.0112	NA	0.576508	FALSE	FALSE	FALSE	ebi-a-GCST90018839	16	16123048	0.0192	231771	0.5592	Endometriosis || id:ebi-a-GCST90018839	Endometriosis	Endometriosis || ||	TRUE	igd	0.0018	0.00000000635	M02734	gamma-glutamyltyrosine	TRUE	reported	textfile	2	TRUE
425	rs9310707	A	G	A	G	-0.0082	0.0088	NA	0.406387	FALSE	FALSE	FALSE	ebi-a-GCST90018839	3	2332104	0.0187	231771	0.6389	Endometriosis || id:ebi-a-GCST90018839	Endometriosis	Endometriosis || ||	TRUE	igd	0.0018	0.00000638	M02734	gamma-glutamyltyrosine	TRUE	reported	textfile	2	TRUE
426	rs956966	A	G	A	G	-0.0101	-0.0168	NA	0.427981	FALSE	FALSE	FALSE	ebi-a-GCST90018839	2	103587575	0.0187	231771	0.3706	Endometriosis || id:ebi-a-GCST90018839	Endometriosis	Endometriosis || ||	TRUE	igd	0.0018	0.0000000148	M02734	gamma-glutamyltyrosine	TRUE	reported	textfile	2	TRUE
427	rs9895157	T	C	T	C	-0.0079	0.0189	NA	0.626295	FALSE	FALSE	FALSE	ebi-a-GCST90018839	17	1272235	0.0189	231771	0.3188	Endometriosis || id:ebi-a-GCST90018839	Endometriosis	Endometriosis || ||	TRUE	igd	0.0018	0.00000633	M02734	gamma-glutamyltyrosine	TRUE	reported	textfile	2	TRUE
428	rs10060813	A	G	A	G	0.009	-0.0441	NA	0.310684	FALSE	FALSE	FALSE	ebi-a-GCST90018839	5	63156739	0.0213	231771	0.0389	Endometriosis || id:ebi-a-GCST90018839	Endometriosis	Endometriosis || ||	TRUE	igd	0.002	0.0000068	M35137	N2,N2-dimethylguanosine	TRUE	reported	textfile	2	TRUE
429	rs1015380	T	C	T	C	0.013	-0.008	NA	0.891312	FALSE	FALSE	FALSE	ebi-a-GCST90018839	8	20927542	0.035	231771	0.818	Endometriosis || id:ebi-a-GCST90018839	Endometriosis	Endometriosis || ||	TRUE	igd	0.0028	0.00000293	M35137	N2,N2-dimethylguanosine	TRUE	reported	textfile	2	TRUE
430	rs10492449	T	G	T	G	0.009	0.0196	NA	0.760375	FALSE	FALSE	FALSE	ebi-a-GCST90018839	13	46755880	0.0226	231771	0.3868	Endometriosis || id:ebi-a-GCST90018839	Endometriosis	Endometriosis || ||	TRUE	igd	0.0019	0.00000231	M35137	N2,N2-dimethylguanosine	TRUE	reported	textfile	2	TRUE
431	rs10962395	T	C	T	C	-0.0094	-0.0318	NA	0.581325	FALSE	FALSE	FALSE	ebi-a-GCST90018839	9	16363553	0.0187	231771	0.0898194	Endometriosis || id:ebi-a-GCST90018839	Endometriosis	Endometriosis || ||	TRUE	igd	0.0019	0.000000952	M35137	N2,N2-dimethylguanosine	TRUE	reported	textfile	2	TRUE
432	rs1106609	T	C	T	C	0.0087	-0.0415	NA	0.634393	FALSE	FALSE	FALSE	ebi-a-GCST90018839	2	221238189	0.0191	231771	0.0298903	Endometriosis || id:ebi-a-GCST90018839	Endometriosis	Endometriosis || ||	TRUE	igd	0.0019	0.00000481	M35137	N2,N2-dimethylguanosine	TRUE	reported	textfile	2	TRUE
433	rs11131993	T	G	T	G	-0.0097	0.016	NA	0.574222	FALSE	FALSE	FALSE	ebi-a-GCST90018839	4	181275366	0.0199	231771	0.4211	Endometriosis || id:ebi-a-GCST90018839	Endometriosis	Endometriosis || ||	TRUE	igd	0.0019	0.00000042	M35137	N2,N2-dimethylguanosine	TRUE	reported	textfile	2	TRUE
434	rs11657003	T	G	T	G	-0.0091	-0.0297	NA	0.708953	FALSE	FALSE	FALSE	ebi-a-GCST90018839	17	52454579	0.0202	231771	0.1407	Endometriosis || id:ebi-a-GCST90018839	Endometriosis	Endometriosis || ||	TRUE	igd	0.0019	0.00000223	M35137	N2,N2-dimethylguanosine	TRUE	reported	textfile	2	TRUE
435	rs12499670	T	C	T	C	-0.0088	-0.0424	NA	0.316083	FALSE	FALSE	FALSE	ebi-a-GCST90018839	4	174621493	0.0207	231771	0.04101	Endometriosis || id:ebi-a-GCST90018839	Endometriosis	Endometriosis || ||	TRUE	igd	0.0019	0.0000037	M35137	N2,N2-dimethylguanosine	TRUE	reported	textfile	2	TRUE
436	rs12520768	A	C	A	C	0.0085	0.022	NA	0.32397	FALSE	FALSE	FALSE	ebi-a-GCST90018839	5	52179298	0.0199	231771	0.2683	Endometriosis || id:ebi-a-GCST90018839	Endometriosis	Endometriosis || ||	TRUE	igd	0.0019	0.0000081	M35137	N2,N2-dimethylguanosine	TRUE	reported	textfile	2	TRUE
437	rs1464136	A	C	A	C	0.0087	-0.0273	NA	0.780922	FALSE	FALSE	FALSE	ebi-a-GCST90018839	2	190127378	0.0229	231771	0.2328	Endometriosis || id:ebi-a-GCST90018839	Endometriosis	Endometriosis || ||	TRUE	igd	0.0019	0.00000532	M35137	N2,N2-dimethylguanosine	TRUE	reported	textfile	2	TRUE
438	rs1468977	A	G	A	G	0.0084	0.0276	NA	0.603046	FALSE	FALSE	FALSE	ebi-a-GCST90018839	3	170275098	0.0187	231771	0.1391	Endometriosis || id:ebi-a-GCST90018839	Endometriosis	Endometriosis || ||	TRUE	igd	0.0019	0.00000958	M35137	N2,N2-dimethylguanosine	TRUE	reported	textfile	2	TRUE
439	rs17113525	T	G	T	G	-0.0132	0.0114	NA	0.898093	FALSE	FALSE	FALSE	ebi-a-GCST90018839	14	43277268	0.0309	231771	0.7125	Endometriosis || id:ebi-a-GCST90018839	Endometriosis	Endometriosis || ||	TRUE	igd	0.0029	0.00000368	M35137	N2,N2-dimethylguanosine	TRUE	reported	textfile	2	TRUE
440	rs2036152	A	G	A	G	-0.0084	-0.0268	NA	0.360872	FALSE	FALSE	FALSE	ebi-a-GCST90018839	4	91462194	0.0192	231771	0.1632	Endometriosis || id:ebi-a-GCST90018839	Endometriosis	Endometriosis || ||	TRUE	igd	0.0019	0.00000942	M35137	N2,N2-dimethylguanosine	TRUE	reported	textfile	2	TRUE
441	rs2064443	A	G	A	G	-0.0087	-0.0013	NA	0.525567	FALSE	FALSE	FALSE	ebi-a-GCST90018839	20	19358824	0.0184	231771	0.9453	Endometriosis || id:ebi-a-GCST90018839	Endometriosis	Endometriosis || ||	TRUE	igd	0.0019	0.00000422	M35137	N2,N2-dimethylguanosine	TRUE	reported	textfile	2	TRUE
442	rs2351921	T	C	T	C	0.0085	-0.0075	NA	0.454758	FALSE	FALSE	FALSE	ebi-a-GCST90018839	12	31667973	0.0187	231771	0.687401	Endometriosis || id:ebi-a-GCST90018839	Endometriosis	Endometriosis || ||	TRUE	igd	0.0019	0.00000748	M35137	N2,N2-dimethylguanosine	TRUE	reported	textfile	2	TRUE
443	rs2468526	T	C	T	C	0.0097	-0.0021	NA	0.707505	FALSE	FALSE	FALSE	ebi-a-GCST90018839	5	36515990	0.0203	231771	0.9179	Endometriosis || id:ebi-a-GCST90018839	Endometriosis	Endometriosis || ||	TRUE	igd	0.0019	0.000000348	M35137	N2,N2-dimethylguanosine	TRUE	reported	textfile	2	TRUE
444	rs2928949	T	C	T	C	0.0092	-0.006	NA	0.75874	FALSE	FALSE	FALSE	ebi-a-GCST90018839	18	49469609	0.0227	231771	0.7916	Endometriosis || id:ebi-a-GCST90018839	Endometriosis	Endometriosis || ||	TRUE	igd	0.0019	0.00000152	M35137	N2,N2-dimethylguanosine	TRUE	reported	textfile	2	TRUE
445	rs2966713	A	G	A	G	-0.0087	-0.0014	NA	0.26736	FALSE	FALSE	FALSE	ebi-a-GCST90018839	7	143167075	0.0214	231771	0.9487	Endometriosis || id:ebi-a-GCST90018839	Endometriosis	Endometriosis || ||	TRUE	igd	0.0019	0.0000059	M35137	N2,N2-dimethylguanosine	TRUE	reported	textfile	2	TRUE
446	rs3121910	T	G	T	G	-0.0091	0.0178	NA	0.755349	FALSE	FALSE	FALSE	ebi-a-GCST90018839	1	232137193	0.0217	231771	0.4121	Endometriosis || id:ebi-a-GCST90018839	Endometriosis	Endometriosis || ||	TRUE	igd	0.0019	0.00000199	M35137	N2,N2-dimethylguanosine	TRUE	reported	textfile	2	TRUE
447	rs3801969	T	G	T	G	-0.0087	-0.0169	NA	0.450044	FALSE	FALSE	FALSE	ebi-a-GCST90018839	7	106711492	0.0184	231771	0.3582	Endometriosis || id:ebi-a-GCST90018839	Endometriosis	Endometriosis || ||	TRUE	igd	0.0019	0.00000472	M35137	N2,N2-dimethylguanosine	TRUE	reported	textfile	2	TRUE
448	rs3843430	T	C	T	C	-0.0094	-0.0107	NA	0.292661	FALSE	FALSE	FALSE	ebi-a-GCST90018839	4	14101273	0.0211	231771	0.6141	Endometriosis || id:ebi-a-GCST90018839	Endometriosis	Endometriosis || ||	TRUE	igd	0.0019	0.000000581	M35137	N2,N2-dimethylguanosine	TRUE	reported	textfile	2	TRUE
449	rs385440	A	G	A	G	0.0172	-0.0059	NA	0.065564	FALSE	FALSE	FALSE	ebi-a-GCST90018839	22	18901090	0.0397	231771	0.8813	Endometriosis || id:ebi-a-GCST90018839	Endometriosis	Endometriosis || ||	TRUE	igd	0.0039	0.00000873	M35137	N2,N2-dimethylguanosine	TRUE	reported	textfile	2	TRUE
450	rs4142154	A	G	A	G	0.0086	-0.0017	NA	0.261181	FALSE	FALSE	FALSE	ebi-a-GCST90018839	2	211536269	0.022	231771	0.9374	Endometriosis || id:ebi-a-GCST90018839	Endometriosis	Endometriosis || ||	TRUE	igd	0.0019	0.00000738	M35137	N2,N2-dimethylguanosine	TRUE	reported	textfile	2	TRUE
451	rs4326611	T	C	T	C	-0.0087	0.0397	NA	0.46111	FALSE	FALSE	FALSE	ebi-a-GCST90018839	1	244907532	0.0184	231771	0.0312802	Endometriosis || id:ebi-a-GCST90018839	Endometriosis	Endometriosis || ||	TRUE	igd	0.0019	0.00000606	M35137	N2,N2-dimethylguanosine	TRUE	reported	textfile	2	TRUE
452	rs4398300	A	G	A	G	0.0091	0.0143	NA	0.670688	FALSE	FALSE	FALSE	ebi-a-GCST90018839	2	79158022	0.0196	231771	0.4649	Endometriosis || id:ebi-a-GCST90018839	Endometriosis	Endometriosis || ||	TRUE	igd	0.0019	0.00000184	M35137	N2,N2-dimethylguanosine	TRUE	reported	textfile	2	TRUE
453	rs550328	A	G	A	G	0.0099	0.0495	NA	0.274408	FALSE	FALSE	FALSE	ebi-a-GCST90018839	11	95965054	0.0206	231771	0.01632	Endometriosis || id:ebi-a-GCST90018839	Endometriosis	Endometriosis || ||	TRUE	igd	0.0019	0.000000254	M35137	N2,N2-dimethylguanosine	TRUE	reported	textfile	2	TRUE
454	rs595286	A	G	A	G	-0.0095	0.0186	NA	0.506416	FALSE	FALSE	FALSE	ebi-a-GCST90018839	18	60280097	0.0187	231771	0.3195	Endometriosis || id:ebi-a-GCST90018839	Endometriosis	Endometriosis || ||	TRUE	igd	0.0019	0.000000862	M35137	N2,N2-dimethylguanosine	TRUE	reported	textfile	2	TRUE
455	rs6026567	A	G	A	G	-0.0096	0.0154	NA	0.529145	FALSE	FALSE	FALSE	ebi-a-GCST90018839	20	57444915	0.0187	231771	0.4083	Endometriosis || id:ebi-a-GCST90018839	Endometriosis	Endometriosis || ||	TRUE	igd	0.0019	0.000000587	M35137	N2,N2-dimethylguanosine	TRUE	reported	textfile	2	TRUE
456	rs618791	T	C	T	C	-0.0087	0.0163	NA	0.65624	FALSE	FALSE	FALSE	ebi-a-GCST90018839	17	26899502	0.0193	231771	0.3969	Endometriosis || id:ebi-a-GCST90018839	Endometriosis	Endometriosis || ||	TRUE	igd	0.0019	0.00000442	M35137	N2,N2-dimethylguanosine	TRUE	reported	textfile	2	TRUE
457	rs6659436	T	C	T	C	0.0246	0.0043	NA	0.0720194	FALSE	FALSE	FALSE	ebi-a-GCST90018839	1	10219202	0.0356	231771	0.9042	Endometriosis || id:ebi-a-GCST90018839	Endometriosis	Endometriosis || ||	TRUE	igd	0.0055	0.00000743	M35137	N2,N2-dimethylguanosine	TRUE	reported	textfile	2	TRUE
458	rs6786214	A	G	A	G	-0.0085	0.0028	NA	0.353022	FALSE	FALSE	FALSE	ebi-a-GCST90018839	3	76504796	0.0193	231771	0.8829	Endometriosis || id:ebi-a-GCST90018839	Endometriosis	Endometriosis || ||	TRUE	igd	0.0019	0.00000888	M35137	N2,N2-dimethylguanosine	TRUE	reported	textfile	2	TRUE
459	rs6788007	T	C	T	C	0.009	-0.0011	NA	0.414796	FALSE	FALSE	FALSE	ebi-a-GCST90018839	3	116899786	0.019	231771	0.9521	Endometriosis || id:ebi-a-GCST90018839	Endometriosis	Endometriosis || ||	TRUE	igd	0.0019	0.00000217	M35137	N2,N2-dimethylguanosine	TRUE	reported	textfile	2	TRUE
460	rs6836081	T	C	T	C	-0.0085	0.0181	NA	0.38842	FALSE	FALSE	FALSE	ebi-a-GCST90018839	4	157012721	0.0188	231771	0.3357	Endometriosis || id:ebi-a-GCST90018839	Endometriosis	Endometriosis || ||	TRUE	igd	0.0019	0.00000685	M35137	N2,N2-dimethylguanosine	TRUE	reported	textfile	2	TRUE
461	rs6871718	T	C	T	C	-0.0091	0.0147	NA	0.755804	FALSE	FALSE	FALSE	ebi-a-GCST90018839	5	160333436	0.0224	231771	0.5132	Endometriosis || id:ebi-a-GCST90018839	Endometriosis	Endometriosis || ||	TRUE	igd	0.0019	0.00000175	M35137	N2,N2-dimethylguanosine	TRUE	reported	textfile	2	TRUE
462	rs696958	A	G	A	G	-0.0089	0.0252	NA	0.233968	FALSE	FALSE	FALSE	ebi-a-GCST90018839	1	208634002	0.0347	231771	0.4677	Endometriosis || id:ebi-a-GCST90018839	Endometriosis	Endometriosis || ||	TRUE	igd	0.0019	0.00000305	M35137	N2,N2-dimethylguanosine	TRUE	reported	textfile	2	TRUE
463	rs6979908	A	G	A	G	-0.0132	0.0032	NA	0.110453	FALSE	FALSE	FALSE	ebi-a-GCST90018839	7	10971055	0.0299	231771	0.9154	Endometriosis || id:ebi-a-GCST90018839	Endometriosis	Endometriosis || ||	TRUE	igd	0.0028	0.00000305	M35137	N2,N2-dimethylguanosine	TRUE	reported	textfile	2	TRUE
464	rs7179088	T	C	T	C	0.0098	-0.0187	NA	0.29475	FALSE	FALSE	FALSE	ebi-a-GCST90018839	15	31791957	0.0203	231771	0.3572	Endometriosis || id:ebi-a-GCST90018839	Endometriosis	Endometriosis || ||	TRUE	igd	0.0019	0.000000286	M35137	N2,N2-dimethylguanosine	TRUE	reported	textfile	2	TRUE
465	rs7203065	T	G	T	G	0.0114	0.0257	NA	0.443983	FALSE	FALSE	FALSE	ebi-a-GCST90018839	16	84748515	0.0202	231771	0.2022	Endometriosis || id:ebi-a-GCST90018839	Endometriosis	Endometriosis || ||	TRUE	igd	0.0019	0.000000002	M35137	N2,N2-dimethylguanosine	TRUE	reported	textfile	2	TRUE
466	rs744432	A	C	A	C	-0.0094	-0.0121	NA	0.427416	FALSE	FALSE	FALSE	ebi-a-GCST90018839	8	74255500	0.0188	231771	0.5214	Endometriosis || id:ebi-a-GCST90018839	Endometriosis	Endometriosis || ||	TRUE	igd	0.0019	0.000000634	M35137	N2,N2-dimethylguanosine	TRUE	reported	textfile	2	TRUE
467	rs7446715	A	G	A	G	-0.01	0.0234	NA	0.683723	FALSE	FALSE	FALSE	ebi-a-GCST90018839	5	84069439	0.0198	231771	0.2355	Endometriosis || id:ebi-a-GCST90018839	Endometriosis	Endometriosis || ||	TRUE	igd	0.0019	0.000000181	M35137	N2,N2-dimethylguanosine	TRUE	reported	textfile	2	TRUE
468	rs7749940	A	C	A	C	0.0109	-0.0324	NA	0.322447	FALSE	FALSE	FALSE	ebi-a-GCST90018839	6	156490528	0.0198	231771	0.1017	Endometriosis || id:ebi-a-GCST90018839	Endometriosis	Endometriosis || ||	TRUE	igd	0.0019	0.0000000083	M35137	N2,N2-dimethylguanosine	TRUE	reported	textfile	2	TRUE
469	rs7770207	T	C	T	C	-0.0088	-0.0287	NA	0.692566	FALSE	FALSE	FALSE	ebi-a-GCST90018839	6	40699218	0.0198	231771	0.1475	Endometriosis || id:ebi-a-GCST90018839	Endometriosis	Endometriosis || ||	TRUE	igd	0.0019	0.00000394	M35137	N2,N2-dimethylguanosine	TRUE	reported	textfile	2	TRUE
470	rs8039730	T	C	T	C	-0.0085	-0.0006	NA	0.277559	FALSE	FALSE	FALSE	ebi-a-GCST90018839	15	98690785	0.0208	231771	0.9786	Endometriosis || id:ebi-a-GCST90018839	Endometriosis	Endometriosis || ||	TRUE	igd	0.0019	0.00000856	M35137	N2,N2-dimethylguanosine	TRUE	reported	textfile	2	TRUE
471	rs820140	T	C	T	C	-0.0087	0.0018	NA	0.545796	FALSE	FALSE	FALSE	ebi-a-GCST90018839	17	73608203	0.019	231771	0.9253	Endometriosis || id:ebi-a-GCST90018839	Endometriosis	Endometriosis || ||	TRUE	igd	0.0019	0.00000465	M35137	N2,N2-dimethylguanosine	TRUE	reported	textfile	2	TRUE
472	rs9297758	A	G	A	G	-0.0094	0.0073	NA	0.35696	FALSE	FALSE	FALSE	ebi-a-GCST90018839	8	128486588	0.0192	231771	0.704099	Endometriosis || id:ebi-a-GCST90018839	Endometriosis	Endometriosis || ||	TRUE	igd	0.0019	0.000000802	M35137	N2,N2-dimethylguanosine	TRUE	reported	textfile	2	TRUE
473	rs9649625	A	C	A	C	-0.0097	0.0292	NA	0.242993	FALSE	FALSE	FALSE	ebi-a-GCST90018839	7	75387937	0.0221	231771	0.1872	Endometriosis || id:ebi-a-GCST90018839	Endometriosis	Endometriosis || ||	TRUE	igd	0.0019	0.000000581	M35137	N2,N2-dimethylguanosine	TRUE	reported	textfile	2	TRUE
474	rs10841406	A	G	A	G	-0.0092	0.0072	NA	0.298027	FALSE	FALSE	FALSE	ebi-a-GCST90018839	12	20073094	0.0207	231771	0.7267	Endometriosis || id:ebi-a-GCST90018839	Endometriosis	Endometriosis || ||	TRUE	igd	0.0018	0.000000494	M35675	2-hydroxypalmitate	TRUE	reported	textfile	2	TRUE
475	rs11988968	T	C	T	C	-0.0086	-0.0003	NA	0.734071	FALSE	FALSE	FALSE	ebi-a-GCST90018839	8	30178879	0.0209	231771	0.9878	Endometriosis || id:ebi-a-GCST90018839	Endometriosis	Endometriosis || ||	TRUE	igd	0.0019	0.00000415	M35675	2-hydroxypalmitate	TRUE	reported	textfile	2	TRUE
476	rs12151923	T	C	T	C	-0.0087	0.0416	NA	0.742373	FALSE	FALSE	FALSE	ebi-a-GCST90018839	20	56044837	0.0209	231771	0.0468101	Endometriosis || id:ebi-a-GCST90018839	Endometriosis	Endometriosis || ||	TRUE	igd	0.0019	0.00000353	M35675	2-hydroxypalmitate	TRUE	reported	textfile	2	TRUE
477	rs1235145	T	C	T	C	-0.0081	-0.0112	NA	0.45309	FALSE	FALSE	FALSE	ebi-a-GCST90018839	20	8325689	0.0186	231771	0.5477	Endometriosis || id:ebi-a-GCST90018839	Endometriosis	Endometriosis || ||	TRUE	igd	0.0018	0.00000908	M35675	2-hydroxypalmitate	TRUE	reported	textfile	2	TRUE
478	rs12698117	A	G	A	G	0.0085	-0.0158	NA	0.273995	FALSE	FALSE	FALSE	ebi-a-GCST90018839	7	157770913	0.0332	231771	0.6337	Endometriosis || id:ebi-a-GCST90018839	Endometriosis	Endometriosis || ||	TRUE	igd	0.0018	0.00000415	M35675	2-hydroxypalmitate	TRUE	reported	textfile	2	TRUE
479	rs13059174	T	C	T	C	0.0085	0.007	NA	0.273023	FALSE	FALSE	FALSE	ebi-a-GCST90018839	3	26966448	0.0205	231771	0.731499	Endometriosis || id:ebi-a-GCST90018839	Endometriosis	Endometriosis || ||	TRUE	igd	0.0019	0.00000502	M35675	2-hydroxypalmitate	TRUE	reported	textfile	2	TRUE
480	rs13073301	A	G	A	G	0.0086	0.0197	NA	0.682642	FALSE	FALSE	FALSE	ebi-a-GCST90018839	3	8384412	0.0206	231771	0.3387	Endometriosis || id:ebi-a-GCST90018839	Endometriosis	Endometriosis || ||	TRUE	igd	0.0018	0.0000027	M35675	2-hydroxypalmitate	TRUE	reported	textfile	2	TRUE
481	rs1470254	A	G	A	G	-0.0084	-0.0061	NA	0.426635	FALSE	FALSE	FALSE	ebi-a-GCST90018839	11	20121234	0.0225	231771	0.785301	Endometriosis || id:ebi-a-GCST90018839	Endometriosis	Endometriosis || ||	TRUE	igd	0.0019	0.00000677	M35675	2-hydroxypalmitate	TRUE	reported	textfile	2	TRUE
482	rs1547984	T	G	T	G	0.0201	0.0159	NA	0.654601	FALSE	FALSE	FALSE	ebi-a-GCST90018839	19	13613965	0.0194	231771	0.413	Endometriosis || id:ebi-a-GCST90018839	Endometriosis	Endometriosis || ||	TRUE	igd	0.0045	0.00000643	M35675	2-hydroxypalmitate	TRUE	reported	textfile	2	TRUE
483	rs158896	T	C	T	C	0.0089	-0.0137	NA	0.251875	FALSE	FALSE	FALSE	ebi-a-GCST90018839	5	167983347	0.0211	231771	0.5165	Endometriosis || id:ebi-a-GCST90018839	Endometriosis	Endometriosis || ||	TRUE	igd	0.0019	0.00000138	M35675	2-hydroxypalmitate	TRUE	reported	textfile	2	TRUE
484	rs1608132	T	C	T	C	0.0084	0.041	NA	0.242385	FALSE	FALSE	FALSE	ebi-a-GCST90018839	2	19637885	0.0213	231771	0.0538902	Endometriosis || id:ebi-a-GCST90018839	Endometriosis	Endometriosis || ||	TRUE	igd	0.0019	0.00000661	M35675	2-hydroxypalmitate	TRUE	reported	textfile	2	TRUE
485	rs17391668	A	G	A	G	0.0128	0.0097	NA	0.0968532	FALSE	FALSE	FALSE	ebi-a-GCST90018839	13	109428109	0.0317	231771	0.7592	Endometriosis || id:ebi-a-GCST90018839	Endometriosis	Endometriosis || ||	TRUE	igd	0.0027	0.00000226	M35675	2-hydroxypalmitate	TRUE	reported	textfile	2	TRUE
486	rs1864480	T	C	T	C	-0.0137	0.0068	NA	0.790366	FALSE	FALSE	FALSE	ebi-a-GCST90018839	2	3641961	0.0228	231771	0.764599	Endometriosis || id:ebi-a-GCST90018839	Endometriosis	Endometriosis || ||	TRUE	igd	0.0026	0.000000157	M35675	2-hydroxypalmitate	TRUE	reported	textfile	2	TRUE
487	rs2177207	T	C	T	C	-0.0927	-0.035	NA	0.976282	FALSE	FALSE	FALSE	ebi-a-GCST90018839	11	80771015	0.0713	231771	0.6237	Endometriosis || id:ebi-a-GCST90018839	Endometriosis	Endometriosis || ||	TRUE	igd	0.0191	0.00000121	M35675	2-hydroxypalmitate	TRUE	reported	textfile	2	TRUE
488	rs2285688	A	G	A	G	0.0097	-0.0075	NA	0.764085	FALSE	FALSE	FALSE	ebi-a-GCST90018839	7	24874459	0.0224	231771	0.7357	Endometriosis || id:ebi-a-GCST90018839	Endometriosis	Endometriosis || ||	TRUE	igd	0.0019	0.000000182	M35675	2-hydroxypalmitate	TRUE	reported	textfile	2	TRUE
489	rs2344567	T	G	T	G	0.0225	-0.0067	NA	0.266203	FALSE	FALSE	FALSE	ebi-a-GCST90018839	2	233548812	0.0245	231771	0.7855	Endometriosis || id:ebi-a-GCST90018839	Endometriosis	Endometriosis || ||	TRUE	igd	0.005	0.00000635	M35675	2-hydroxypalmitate	TRUE	reported	textfile	2	TRUE
490	rs25846	T	C	T	C	-0.009	-0.0162	NA	0.292555	FALSE	FALSE	FALSE	ebi-a-GCST90018839	5	149230730	0.0202	231771	0.4231	Endometriosis || id:ebi-a-GCST90018839	Endometriosis	Endometriosis || ||	TRUE	igd	0.0019	0.00000162	M35675	2-hydroxypalmitate	TRUE	reported	textfile	2	TRUE
491	rs2811692	T	C	T	C	0.0084	-0.0132	NA	0.374215	FALSE	FALSE	FALSE	ebi-a-GCST90018839	6	134469171	0.0191	231771	0.489199	Endometriosis || id:ebi-a-GCST90018839	Endometriosis	Endometriosis || ||	TRUE	igd	0.0019	0.00000947	M35675	2-hydroxypalmitate	TRUE	reported	textfile	2	TRUE
492	rs4132537	A	G	A	G	-0.0098	-0.0029	NA	0.554315	FALSE	FALSE	FALSE	ebi-a-GCST90018839	3	100220307	0.0186	231771	0.8773	Endometriosis || id:ebi-a-GCST90018839	Endometriosis	Endometriosis || ||	TRUE	igd	0.0018	0.0000000829	M35675	2-hydroxypalmitate	TRUE	reported	textfile	2	TRUE
493	rs4482740	A	G	A	G	0.0084	0.0075	NA	0.307783	FALSE	FALSE	FALSE	ebi-a-GCST90018839	4	155446305	0.0202	231771	0.709601	Endometriosis || id:ebi-a-GCST90018839	Endometriosis	Endometriosis || ||	TRUE	igd	0.0018	0.00000453	M35675	2-hydroxypalmitate	TRUE	reported	textfile	2	TRUE
494	rs4643071	T	C	T	C	-0.0092	-0.0242	NA	0.678961	FALSE	FALSE	FALSE	ebi-a-GCST90018839	11	7662732	0.0196	231771	0.2172	Endometriosis || id:ebi-a-GCST90018839	Endometriosis	Endometriosis || ||	TRUE	igd	0.0018	0.000000507	M35675	2-hydroxypalmitate	TRUE	reported	textfile	2	TRUE
495	rs4670599	A	G	A	G	-0.0088	0.0046	NA	0.540358	FALSE	FALSE	FALSE	ebi-a-GCST90018839	2	36963955	0.0184	231771	0.8021	Endometriosis || id:ebi-a-GCST90018839	Endometriosis	Endometriosis || ||	TRUE	igd	0.0018	0.00000129	M35675	2-hydroxypalmitate	TRUE	reported	textfile	2	TRUE
496	rs4935623	A	G	A	G	-0.0086	-0.0471	NA	0.422115	FALSE	FALSE	FALSE	ebi-a-GCST90018839	10	52098379	0.0192	231771	0.01414	Endometriosis || id:ebi-a-GCST90018839	Endometriosis	Endometriosis || ||	TRUE	igd	0.0018	0.00000228	M35675	2-hydroxypalmitate	TRUE	reported	textfile	2	TRUE
497	rs6075489	A	G	A	G	0.0094	0.0302	NA	0.787086	FALSE	FALSE	FALSE	ebi-a-GCST90018839	20	19208970	0.0239	231771	0.2067	Endometriosis || id:ebi-a-GCST90018839	Endometriosis	Endometriosis || ||	TRUE	igd	0.0019	0.000000503	M35675	2-hydroxypalmitate	TRUE	reported	textfile	2	TRUE
498	rs6133587	T	G	T	G	0.009	0.054	NA	0.872117	FALSE	FALSE	FALSE	ebi-a-GCST90018839	20	902060	0.0356	231771	0.1297	Endometriosis || id:ebi-a-GCST90018839	Endometriosis	Endometriosis || ||	TRUE	igd	0.002	0.0000068	M35675	2-hydroxypalmitate	TRUE	reported	textfile	2	TRUE
499	rs6564157	T	C	T	C	-0.0087	-0.0222	NA	0.385315	FALSE	FALSE	FALSE	ebi-a-GCST90018839	16	74710254	0.0193	231771	0.2513	Endometriosis || id:ebi-a-GCST90018839	Endometriosis	Endometriosis || ||	TRUE	igd	0.0018	0.00000212	M35675	2-hydroxypalmitate	TRUE	reported	textfile	2	TRUE
500	rs679959	A	G	A	G	0.0087	-0.0014	NA	0.278337	FALSE	FALSE	FALSE	ebi-a-GCST90018839	4	137923777	0.0208	231771	0.9449	Endometriosis || id:ebi-a-GCST90018839	Endometriosis	Endometriosis || ||	TRUE	igd	0.0019	0.00000279	M35675	2-hydroxypalmitate	TRUE	reported	textfile	2	TRUE
501	rs6851835	A	G	A	G	0.0081	-0.0178	NA	0.479781	FALSE	FALSE	FALSE	ebi-a-GCST90018839	4	34967580	0.0184	231771	0.3335	Endometriosis || id:ebi-a-GCST90018839	Endometriosis	Endometriosis || ||	TRUE	igd	0.0018	0.00000889	M35675	2-hydroxypalmitate	TRUE	reported	textfile	2	TRUE
502	rs7152842	A	G	A	G	0.0092	-0.0054	NA	0.800986	FALSE	FALSE	FALSE	ebi-a-GCST90018839	14	71849740	0.0234	231771	0.8168	Endometriosis || id:ebi-a-GCST90018839	Endometriosis	Endometriosis || ||	TRUE	igd	0.0019	0.000000613	M35675	2-hydroxypalmitate	TRUE	reported	textfile	2	TRUE
503	rs7223436	A	G	A	G	-0.0087	0.0108	NA	0.192929	FALSE	FALSE	FALSE	ebi-a-GCST90018839	17	25545321	0.024	231771	0.653501	Endometriosis || id:ebi-a-GCST90018839	Endometriosis	Endometriosis || ||	TRUE	igd	0.0019	0.00000337	M35675	2-hydroxypalmitate	TRUE	reported	textfile	2	TRUE
504	rs7253352	A	G	A	G	0.0084	0.0048	NA	0.428785	FALSE	FALSE	FALSE	ebi-a-GCST90018839	19	19253197	0.0191	231771	0.8033	Endometriosis || id:ebi-a-GCST90018839	Endometriosis	Endometriosis || ||	TRUE	igd	0.0019	0.00000798	M35675	2-hydroxypalmitate	TRUE	reported	textfile	2	TRUE
505	rs742914	A	C	A	C	-0.0083	-0.009	NA	0.706736	FALSE	FALSE	FALSE	ebi-a-GCST90018839	20	39432249	0.0201	231771	0.6544	Endometriosis || id:ebi-a-GCST90018839	Endometriosis	Endometriosis || ||	TRUE	igd	0.0018	0.00000746	M35675	2-hydroxypalmitate	TRUE	reported	textfile	2	TRUE
506	rs7930371	T	C	T	C	-0.0096	-0.0096	NA	0.334413	FALSE	FALSE	FALSE	ebi-a-GCST90018839	11	103623055	0.0194	231771	0.6216	Endometriosis || id:ebi-a-GCST90018839	Endometriosis	Endometriosis || ||	TRUE	igd	0.0018	0.000000182	M35675	2-hydroxypalmitate	TRUE	reported	textfile	2	TRUE
507	rs9404466	T	C	T	C	0.0105	0.0107	NA	0.240963	FALSE	FALSE	FALSE	ebi-a-GCST90018839	6	104203485	0.0216	231771	0.6209	Endometriosis || id:ebi-a-GCST90018839	Endometriosis	Endometriosis || ||	TRUE	igd	0.0018	0.0000000126	M35675	2-hydroxypalmitate	TRUE	reported	textfile	2	TRUE
508	rs9543004	T	C	T	C	-0.0095	0.0251	NA	0.66109	FALSE	FALSE	FALSE	ebi-a-GCST90018839	13	73136378	0.0196	231771	0.2014	Endometriosis || id:ebi-a-GCST90018839	Endometriosis	Endometriosis || ||	TRUE	igd	0.0018	0.000000216	M35675	2-hydroxypalmitate	TRUE	reported	textfile	2	TRUE
509	rs9602121	T	C	T	C	-0.0088	-0.0104	NA	0.641548	FALSE	FALSE	FALSE	ebi-a-GCST90018839	13	83758824	0.0191	231771	0.5857	Endometriosis || id:ebi-a-GCST90018839	Endometriosis	Endometriosis || ||	TRUE	igd	0.0018	0.00000186	M35675	2-hydroxypalmitate	TRUE	reported	textfile	2	TRUE
510	rs11100892	A	G	A	G	0.0161	0.0013	NA	0.451844	FALSE	FALSE	FALSE	ebi-a-GCST90018839	4	146593011	0.0185	231771	0.9419	Endometriosis || id:ebi-a-GCST90018839	Endometriosis	Endometriosis || ||	TRUE	igd	0.0034	0.00000261	M33961	1-stearoylglycerophosphocholine	TRUE	reported	textfile	2	TRUE
511	rs12412179	T	G	T	G	-0.025	0.0466	NA	0.125945	FALSE	FALSE	FALSE	ebi-a-GCST90018839	10	59315192	0.0276	231771	0.0915103	Endometriosis || id:ebi-a-GCST90018839	Endometriosis	Endometriosis || ||	TRUE	igd	0.0056	0.00000875	M33961	1-stearoylglycerophosphocholine	TRUE	reported	textfile	2	TRUE
512	rs1397264	T	C	T	C	-0.023	0.0328	NA	0.809118	FALSE	FALSE	FALSE	ebi-a-GCST90018839	15	36322315	0.0236	231771	0.1644	Endometriosis || id:ebi-a-GCST90018839	Endometriosis	Endometriosis || ||	TRUE	igd	0.0051	0.00000566	M33961	1-stearoylglycerophosphocholine	TRUE	reported	textfile	2	TRUE
513	rs1405992	A	C	A	C	0.0338	0.0567	NA	0.0674476	FALSE	FALSE	FALSE	ebi-a-GCST90018839	7	39139384	0.0441	231771	0.1993	Endometriosis || id:ebi-a-GCST90018839	Endometriosis	Endometriosis || ||	TRUE	igd	0.0074	0.00000529	M33961	1-stearoylglycerophosphocholine	TRUE	reported	textfile	2	TRUE
514	rs1489866	T	G	T	G	0.0205	-0.0367	NA	0.849603	FALSE	FALSE	FALSE	ebi-a-GCST90018839	14	62998256	0.026	231771	0.1581	Endometriosis || id:ebi-a-GCST90018839	Endometriosis	Endometriosis || ||	TRUE	igd	0.0043	0.00000172	M33961	1-stearoylglycerophosphocholine	TRUE	reported	textfile	2	TRUE
515	rs1595416	A	G	A	G	0.0164	0.034	NA	0.200052	FALSE	FALSE	FALSE	ebi-a-GCST90018839	2	133816484	0.0239	231771	0.1539	Endometriosis || id:ebi-a-GCST90018839	Endometriosis	Endometriosis || ||	TRUE	igd	0.0036	0.00000693	M33961	1-stearoylglycerophosphocholine	TRUE	reported	textfile	2	TRUE
516	rs3844028	A	C	A	C	0.0182	-0.0216	NA	0.209028	FALSE	FALSE	FALSE	ebi-a-GCST90018839	1	101111615	0.0226	231771	0.3373	Endometriosis || id:ebi-a-GCST90018839	Endometriosis	Endometriosis || ||	TRUE	igd	0.0041	0.00000796	M33961	1-stearoylglycerophosphocholine	TRUE	reported	textfile	2	TRUE
517	rs4082919	T	G	T	G	-0.0156	-0.0033	NA	0.494834	FALSE	FALSE	FALSE	ebi-a-GCST90018839	17	76377482	0.0188	231771	0.8604	Endometriosis || id:ebi-a-GCST90018839	Endometriosis	Endometriosis || ||	TRUE	igd	0.0035	0.00000729	M33961	1-stearoylglycerophosphocholine	TRUE	reported	textfile	2	TRUE
518	rs476092	A	C	A	C	0.0179	-0.0409	NA	0.294335	FALSE	FALSE	FALSE	ebi-a-GCST90018839	11	128119264	0.024	231771	0.088589	Endometriosis || id:ebi-a-GCST90018839	Endometriosis	Endometriosis || ||	TRUE	igd	0.0035	0.000000451	M33961	1-stearoylglycerophosphocholine	TRUE	reported	textfile	2	TRUE
519	rs7305796	A	G	A	G	0.0338	-0.0269	NA	0.9050436	FALSE	FALSE	FALSE	ebi-a-GCST90018839	12	10292859	0.0368	231771	0.4647	Endometriosis || id:ebi-a-GCST90018839	Endometriosis	Endometriosis || ||	TRUE	igd	0.0074	0.0000043	M33961	1-stearoylglycerophosphocholine	TRUE	reported	textfile	2	TRUE
520	rs8004616	A	G	A	G	-0.0766	0.1724	NA	0.99159976	FALSE	FALSE	FALSE	ebi-a-GCST90018839	14	32123326	0.1184	231771	0.1452	Endometriosis || id:ebi-a-GCST90018839	Endometriosis	Endometriosis || ||	TRUE	igd	0.0172	0.00000856	M33961	1-stearoylglycerophosphocholine	TRUE	reported	textfile	2	TRUE
521	rs12928583	A	G	A	G	0.0242	-0.0399	NA	0.511127	FALSE	FALSE	FALSE	ebi-a-GCST90018839	16	84961276	0.0184	231771	0.0301398	Endometriosis || id:ebi-a-GCST90018839	Endometriosis	Endometriosis || ||	TRUE	igd	0.0055	0.00000898	M34534	laurylcarnitine	TRUE	reported	textfile	2	TRUE
522	rs16966673	T	C	T	C	0.115	-0.0918	NA	0.0226553	FALSE	FALSE	FALSE	ebi-a-GCST90018839	16	63897984	0.0728	231771	0.207	Endometriosis || id:ebi-a-GCST90018839	Endometriosis	Endometriosis || ||	TRUE	igd	0.0257	0.00000789	M34534	laurylcarnitine	TRUE	reported	textfile	2	TRUE
523	rs274559	A	G	A	G	-0.0233	0.019	NA	0.524629	FALSE	FALSE	FALSE	ebi-a-GCST90018839	5	131720070	0.0191	231771	0.3188	Endometriosis || id:ebi-a-GCST90018839	Endometriosis	Endometriosis || ||	TRUE	igd	0.0048	0.0000015	M34534	laurylcarnitine	TRUE	reported	textfile	2	TRUE
524	rs4140469	A	G	A	G	-0.025	-0.015	NA	0.765781	FALSE	FALSE	FALSE	ebi-a-GCST90018839	20	7152241	0.0217	231771	0.4894	Endometriosis || id:ebi-a-GCST90018839	Endometriosis	Endometriosis || ||	TRUE	igd	0.0056	0.00000898	M34534	laurylcarnitine	TRUE	reported	textfile	2	TRUE
525	rs4836309	T	C	T	C	-0.0225	0.0081	NA	0.503377	FALSE	FALSE	FALSE	ebi-a-GCST90018839	5	126454090	0.0183	231771	0.657201	Endometriosis || id:ebi-a-GCST90018839	Endometriosis	Endometriosis || ||	TRUE	igd	0.0048	0.00000238	M34534	laurylcarnitine	TRUE	reported	textfile	2	TRUE
526	rs7162018	A	G	A	G	-0.0219	-0.0095	NA	0.447279	FALSE	FALSE	FALSE	ebi-a-GCST90018839	15	39365195	0.0188	231771	0.6147	Endometriosis || id:ebi-a-GCST90018839	Endometriosis	Endometriosis || ||	TRUE	igd	0.0048	0.00000454	M34534	laurylcarnitine	TRUE	reported	textfile	2	TRUE
527	rs943087	T	C	T	C	0.0306	-0.0528	NA	0.181293	FALSE	FALSE	FALSE	ebi-a-GCST90018839	6	76754976	0.0282	231771	0.0606904	Endometriosis || id:ebi-a-GCST90018839	Endometriosis	Endometriosis || ||	TRUE	igd	0.0063	0.0000014	M34534	laurylcarnitine	TRUE	reported	textfile	2	TRUE
528	rs9880529	T	C	T	C	0.0327	0.0157	NA	0.875449	FALSE	FALSE	FALSE	ebi-a-GCST90018839	3	176409064	0.0277	231771	0.571	Endometriosis || id:ebi-a-GCST90018839	Endometriosis	Endometriosis || ||	TRUE	igd	0.0071	0.00000384	M34534	laurylcarnitine	TRUE	reported	textfile	2	TRUE
529	rs10145517	A	G	A	G	-0.0373	-0.0406	NA	0.767264	FALSE	FALSE	FALSE	ebi-a-GCST90018839	14	39808311	0.0219	231771	0.0641904	Endometriosis || id:ebi-a-GCST90018839	Endometriosis	Endometriosis || ||	TRUE	igd	0.0079	0.00000246	M36738	gamma-glutamylglutamate	TRUE	reported	textfile	2	TRUE
530	rs12098538	T	C	T	C	0.0642	0.0192	NA	0.0583194	FALSE	FALSE	FALSE	ebi-a-GCST90018839	10	78422157	0.0387	231771	0.6195	Endometriosis || id:ebi-a-GCST90018839	Endometriosis	Endometriosis || ||	TRUE	igd	0.0124	0.000000221	M36738	gamma-glutamylglutamate	TRUE	reported	textfile	2	TRUE
531	rs12143405	T	G	T	G	-0.0328	0.0218	NA	0.240084	FALSE	FALSE	FALSE	ebi-a-GCST90018839	1	69278274	0.0223	231771	0.3284	Endometriosis || id:ebi-a-GCST90018839	Endometriosis	Endometriosis || ||	TRUE	igd	0.0073	0.00000605	M36738	gamma-glutamylglutamate	TRUE	reported	textfile	2	TRUE
532	rs1491633	A	G	A	G	0.059	-0.0218	NA	0.085966	FALSE	FALSE	FALSE	ebi-a-GCST90018839	15	68957142	0.0325	231771	0.5022	Endometriosis || id:ebi-a-GCST90018839	Endometriosis	Endometriosis || ||	TRUE	igd	0.0118	0.000000548	M36738	gamma-glutamylglutamate	TRUE	reported	textfile	2	TRUE
533	rs17249529	T	G	T	G	0.0322	0.0281	NA	0.313845	FALSE	FALSE	FALSE	ebi-a-GCST90018839	8	34797403	0.0233	231771	0.2275	Endometriosis || id:ebi-a-GCST90018839	Endometriosis	Endometriosis || ||	TRUE	igd	0.0066	0.00000122	M36738	gamma-glutamylglutamate	TRUE	reported	textfile	2	TRUE
534	rs1889603	A	G	A	G	-0.086	0.0019	NA	0.737933	FALSE	FALSE	FALSE	ebi-a-GCST90018839	1	71154774	0.021	231771	0.929	Endometriosis || id:ebi-a-GCST90018839	Endometriosis	Endometriosis || ||	TRUE	igd	0.019	0.000006	M36738	gamma-glutamylglutamate	TRUE	reported	textfile	2	TRUE
535	rs1959363	T	C	T	C	-0.0447	-0.02	NA	0.132476	FALSE	FALSE	FALSE	ebi-a-GCST90018839	14	45035016	0.0269	231771	0.4573	Endometriosis || id:ebi-a-GCST90018839	Endometriosis	Endometriosis || ||	TRUE	igd	0.0094	0.00000206	M36738	gamma-glutamylglutamate	TRUE	reported	textfile	2	TRUE
536	rs4930211	T	G	T	G	0.0477	0.0674	NA	0.918402	FALSE	FALSE	FALSE	ebi-a-GCST90018839	11	67423892	0.0334	231771	0.0436898	Endometriosis || id:ebi-a-GCST90018839	Endometriosis	Endometriosis || ||	TRUE	igd	0.0103	0.0000033	M36738	gamma-glutamylglutamate	TRUE	reported	textfile	2	TRUE
537	rs690111	T	G	T	G	-0.037	0.0094	NA	0.260443	FALSE	FALSE	FALSE	ebi-a-GCST90018839	9	93377290	0.0208	231771	0.6516	Endometriosis || id:ebi-a-GCST90018839	Endometriosis	Endometriosis || ||	TRUE	igd	0.0075	0.00000083	M36738	gamma-glutamylglutamate	TRUE	reported	textfile	2	TRUE
538	rs10004130	A	G	A	G	0.009	-0.0046	NA	0.576273	FALSE	FALSE	FALSE	ebi-a-GCST90018839	4	84664343	0.0185	231771	0.8027	Endometriosis || id:ebi-a-GCST90018839	Endometriosis	Endometriosis || ||	TRUE	igd	0.002	0.0000068	M01558	4-acetamidobutanoate	TRUE	reported	textfile	2	TRUE
539	rs10122824	T	G	T	G	0.0087	-0.0117	NA	0.3893	FALSE	FALSE	FALSE	ebi-a-GCST90018839	9	139109861	0.019	231771	0.5394	Endometriosis || id:ebi-a-GCST90018839	Endometriosis	Endometriosis || ||	TRUE	igd	0.0019	0.00000279	M01558	4-acetamidobutanoate	TRUE	reported	textfile	2	TRUE
540	rs10416031	A	G	A	G	0.0085	0.0138	NA	0.239194	FALSE	FALSE	FALSE	ebi-a-GCST90018839	19	1095151	0.0228	231771	0.5443	Endometriosis || id:ebi-a-GCST90018839	Endometriosis	Endometriosis || ||	TRUE	igd	0.0018	0.00000384	M01558	4-acetamidobutanoate	TRUE	reported	textfile	2	TRUE
541	rs10496826	A	G	A	G	-0.008	0.0025	NA	0.283323	FALSE	FALSE	FALSE	ebi-a-GCST90018839	2	140474772	0.0204	231771	0.9027	Endometriosis || id:ebi-a-GCST90018839	Endometriosis	Endometriosis || ||	TRUE	igd	0.0018	0.00000777	M01558	4-acetamidobutanoate	TRUE	reported	textfile	2	TRUE
542	rs11023380	A	G	A	G	0.0088	0.0315	NA	0.562254	FALSE	FALSE	FALSE	ebi-a-GCST90018839	11	14930058	0.0185	231771	0.0883792	Endometriosis || id:ebi-a-GCST90018839	Endometriosis	Endometriosis || ||	TRUE	igd	0.0018	0.000000537	M01558	4-acetamidobutanoate	TRUE	reported	textfile	2	TRUE
543	rs1113643	T	C	T	C	0.0094	-0.0065	NA	0.24529	FALSE	FALSE	FALSE	ebi-a-GCST90018839	2	29539536	0.0215	231771	0.7616	Endometriosis || id:ebi-a-GCST90018839	Endometriosis	Endometriosis || ||	TRUE	igd	0.0018	0.000000224	M01558	4-acetamidobutanoate	TRUE	reported	textfile	2	TRUE
544	rs11170032	T	C	T	C	-0.008	0.0068	NA	0.572229	FALSE	FALSE	FALSE	ebi-a-GCST90018839	12	52568912	0.0189	231771	0.7193	Endometriosis || id:ebi-a-GCST90018839	Endometriosis	Endometriosis || ||	TRUE	igd	0.0018	0.00000718	M01558	4-acetamidobutanoate	TRUE	reported	textfile	2	TRUE
545	rs13164411	T	C	T	C	0.0082	-0.0231	NA	0.794455	FALSE	FALSE	FALSE	ebi-a-GCST90018839	5	105377638	0.0239	231771	0.3331	Endometriosis || id:ebi-a-GCST90018839	Endometriosis	Endometriosis || ||	TRUE	igd	0.0018	0.00000533	M01558	4-acetamidobutanoate	TRUE	reported	textfile	2	TRUE
546	rs1538330	T	G	T	G	-0.0306	0.1235	NA	0.0223362	FALSE	FALSE	FALSE	ebi-a-GCST90018839	6	715684	0.0733	231771	0.0919708	Endometriosis || id:ebi-a-GCST90018839	Endometriosis	Endometriosis || ||	TRUE	igd	0.0064	0.00000173	M01558	4-acetamidobutanoate	TRUE	reported	textfile	2	TRUE
547	rs1556880	T	C	T	C	0.0081	-0.0196	NA	0.23396	FALSE	FALSE	FALSE	ebi-a-GCST90018839	6	150615827	0.0228	231771	0.3905	Endometriosis || id:ebi-a-GCST90018839	Endometriosis	Endometriosis || ||	TRUE	igd	0.0018	0.00000604	M01558	4-acetamidobutanoate	TRUE	reported	textfile	2	TRUE
548	rs1604290	A	C	A	C	-0.0079	0.0068	NA	0.455934	FALSE	FALSE	FALSE	ebi-a-GCST90018839	18	4946422	0.0188	231771	0.718399	Endometriosis || id:ebi-a-GCST90018839	Endometriosis	Endometriosis || ||	TRUE	igd	0.0018	0.00000813	M01558	4-acetamidobutanoate	TRUE	reported	textfile	2	TRUE
549	rs164742	A	G	A	G	-0.0079	-0.0037	NA	0.525739	FALSE	FALSE	FALSE	ebi-a-GCST90018839	16	89757725	0.0188	231771	0.8421	Endometriosis || id:ebi-a-GCST90018839	Endometriosis	Endometriosis || ||	TRUE	igd	0.0018	0.00000738	M01558	4-acetamidobutanoate	TRUE	reported	textfile	2	TRUE
550	rs1812125	T	G	T	G	-0.0085	-0.0095	NA	0.830072	FALSE	FALSE	FALSE	ebi-a-GCST90018839	18	44138761	0.0256	231771	0.7123	Endometriosis || id:ebi-a-GCST90018839	Endometriosis	Endometriosis || ||	TRUE	igd	0.0018	0.00000348	M01558	4-acetamidobutanoate	TRUE	reported	textfile	2	TRUE
551	rs2055056	T	C	T	C	-0.0244	0.006	NA	0.9734422	FALSE	FALSE	FALSE	ebi-a-GCST90018839	8	96278070	0.0575	231771	0.9167	Endometriosis || id:ebi-a-GCST90018839	Endometriosis	Endometriosis || ||	TRUE	igd	0.0055	0.00000857	M01558	4-acetamidobutanoate	TRUE	reported	textfile	2	TRUE
552	rs2144834	A	G	A	G	0.008	-0.0266	NA	0.21894	FALSE	FALSE	FALSE	ebi-a-GCST90018839	14	94773634	0.0224	231771	0.2346	Endometriosis || id:ebi-a-GCST90018839	Endometriosis	Endometriosis || ||	TRUE	igd	0.0018	0.00000797	M01558	4-acetamidobutanoate	TRUE	reported	textfile	2	TRUE
553	rs2252585	T	C	T	C	-0.0081	0.037	NA	0.686519	FALSE	FALSE	FALSE	ebi-a-GCST90018839	21	36241929	0.031	231771	0.2317	Endometriosis || id:ebi-a-GCST90018839	Endometriosis	Endometriosis || ||	TRUE	igd	0.0018	0.00000597	M01558	4-acetamidobutanoate	TRUE	reported	textfile	2	TRUE
554	rs2604548	T	C	T	C	-0.0086	-0.0195	NA	0.734988	FALSE	FALSE	FALSE	ebi-a-GCST90018839	4	15090453	0.0221	231771	0.3784	Endometriosis || id:ebi-a-GCST90018839	Endometriosis	Endometriosis || ||	TRUE	igd	0.0018	0.00000129	M01558	4-acetamidobutanoate	TRUE	reported	textfile	2	TRUE
555	rs304171	T	C	T	C	-0.0168	-0.0242	NA	0.069644	FALSE	FALSE	FALSE	ebi-a-GCST90018839	3	62780809	0.0428	231771	0.5713	Endometriosis || id:ebi-a-GCST90018839	Endometriosis	Endometriosis || ||	TRUE	igd	0.0036	0.00000217	M01558	4-acetamidobutanoate	TRUE	reported	textfile	2	TRUE
556	rs3813810	A	C	A	C	0.0117	-0.0209	NA	0.102524	FALSE	FALSE	FALSE	ebi-a-GCST90018839	1	4088339	0.0312	231771	0.503499	Endometriosis || id:ebi-a-GCST90018839	Endometriosis	Endometriosis || ||	TRUE	igd	0.0026	0.00000573	M01558	4-acetamidobutanoate	TRUE	reported	textfile	2	TRUE
557	rs4443239	T	G	T	G	0.02	0.0093	NA	0.824602	FALSE	FALSE	FALSE	ebi-a-GCST90018839	4	170263032	0.0252	231771	0.713001	Endometriosis || id:ebi-a-GCST90018839	Endometriosis	Endometriosis || ||	TRUE	igd	0.0042	0.00000227	M01558	4-acetamidobutanoate	TRUE	reported	textfile	2	TRUE
558	rs4687937	T	C	T	C	-0.0079	-0.011	NA	0.371577	FALSE	FALSE	FALSE	ebi-a-GCST90018839	3	118422245	0.019	231771	0.562501	Endometriosis || id:ebi-a-GCST90018839	Endometriosis	Endometriosis || ||	TRUE	igd	0.0018	0.00000947	M01558	4-acetamidobutanoate	TRUE	reported	textfile	2	TRUE
559	rs4923082	T	C	T	C	0.0081	0.0017	NA	0.300224	FALSE	FALSE	FALSE	ebi-a-GCST90018839	11	23288296	0.0202	231771	0.9328	Endometriosis || id:ebi-a-GCST90018839	Endometriosis	Endometriosis || ||	TRUE	igd	0.0018	0.00000695	M01558	4-acetamidobutanoate	TRUE	reported	textfile	2	TRUE
560	rs6500864	A	G	A	G	-0.0083	-0.0009	NA	0.28228	FALSE	FALSE	FALSE	ebi-a-GCST90018839	16	6938132	0.0203	231771	0.9639	Endometriosis || id:ebi-a-GCST90018839	Endometriosis	Endometriosis || ||	TRUE	igd	0.0018	0.00000434	M01558	4-acetamidobutanoate	TRUE	reported	textfile	2	TRUE
561	rs721399	T	C	T	C	-0.0289	-0.005	NA	0.579096	FALSE	FALSE	FALSE	ebi-a-GCST90018839	8	18259366	0.0207	231771	0.8093	Endometriosis || id:ebi-a-GCST90018839	Endometriosis	Endometriosis || ||	TRUE	igd	0.0018	0.000000000000000000000000000000000000000000000000000000000395	M01558	4-acetamidobutanoate	TRUE	reported	textfile	2	TRUE
562	rs7228099	T	C	T	C	-0.0097	0.0166	NA	0.440605	FALSE	FALSE	FALSE	ebi-a-GCST90018839	18	22786478	0.0185	231771	0.3686	Endometriosis || id:ebi-a-GCST90018839	Endometriosis	Endometriosis || ||	TRUE	igd	0.0018	0.0000000361	M01558	4-acetamidobutanoate	TRUE	reported	textfile	2	TRUE
563	rs890984	A	G	A	G	-0.012	0.0237	NA	0.202006	FALSE	FALSE	FALSE	ebi-a-GCST90018839	5	479540	0.0245	231771	0.3347	Endometriosis || id:ebi-a-GCST90018839	Endometriosis	Endometriosis || ||	TRUE	igd	0.0027	0.00000691	M01558	4-acetamidobutanoate	TRUE	reported	textfile	2	TRUE
564	rs9354329	T	C	T	C	-0.0081	-0.0285	NA	0.603157	FALSE	FALSE	FALSE	ebi-a-GCST90018839	6	66600184	0.0187	231771	0.1275	Endometriosis || id:ebi-a-GCST90018839	Endometriosis	Endometriosis || ||	TRUE	igd	0.0018	0.0000051	M01558	4-acetamidobutanoate	TRUE	reported	textfile	2	TRUE
565	rs9940567	T	C	T	C	0.0095	-0.0131	NA	0.808852	FALSE	FALSE	FALSE	ebi-a-GCST90018839	16	62285678	0.0243	231771	0.5892	Endometriosis || id:ebi-a-GCST90018839	Endometriosis	Endometriosis || ||	TRUE	igd	0.0018	0.000000157	M01558	4-acetamidobutanoate	TRUE	reported	textfile	2	TRUE
566	rs10044369	T	C	T	C	0.0172	-0.0087	NA	0.781246	FALSE	FALSE	FALSE	ebi-a-GCST90018839	5	52171635	0.0222	231771	0.693999	Endometriosis || id:ebi-a-GCST90018839	Endometriosis	Endometriosis || ||	TRUE	igd	0.0034	0.000000326	M35186	1-arachidonoylglycerophosphoethanolamine*	TRUE	reported	textfile	2	TRUE
567	rs1010377	T	C	T	C	0.0119	0.0295	NA	0.268911	FALSE	FALSE	FALSE	ebi-a-GCST90018839	20	40696227	0.0207	231771	0.1532	Endometriosis || id:ebi-a-GCST90018839	Endometriosis	Endometriosis || ||	TRUE	igd	0.0026	0.00000676	M35186	1-arachidonoylglycerophosphoethanolamine*	TRUE	reported	textfile	2	TRUE
568	rs10468017	T	C	T	C	0.0171	-0.0233	NA	0.278736	FALSE	FALSE	FALSE	ebi-a-GCST90018839	15	58678512	0.0205	231771	0.2574	Endometriosis || id:ebi-a-GCST90018839	Endometriosis	Endometriosis || ||	TRUE	igd	0.0027	0.000000000129	M35186	1-arachidonoylglycerophosphoethanolamine*	TRUE	reported	textfile	2	TRUE
569	rs11081670	T	C	T	C	0.0121	-0.0144	NA	0.287462	FALSE	FALSE	FALSE	ebi-a-GCST90018839	18	76708276	0.0208	231771	0.4898	Endometriosis || id:ebi-a-GCST90018839	Endometriosis	Endometriosis || ||	TRUE	igd	0.0026	0.0000037	M35186	1-arachidonoylglycerophosphoethanolamine*	TRUE	reported	textfile	2	TRUE
570	rs1161762	T	C	T	C	0.0123	-0.0064	NA	0.72078	FALSE	FALSE	FALSE	ebi-a-GCST90018839	6	1167568	0.0204	231771	0.7543	Endometriosis || id:ebi-a-GCST90018839	Endometriosis	Endometriosis || ||	TRUE	igd	0.0027	0.00000402	M35186	1-arachidonoylglycerophosphoethanolamine*	TRUE	reported	textfile	2	TRUE
571	rs1984049	A	C	A	C	0.0307	-0.005	NA	0.824132	FALSE	FALSE	FALSE	ebi-a-GCST90018839	9	12916710	0.0241	231771	0.8361	Endometriosis || id:ebi-a-GCST90018839	Endometriosis	Endometriosis || ||	TRUE	igd	0.0068	0.00000533	M35186	1-arachidonoylglycerophosphoethanolamine*	TRUE	reported	textfile	2	TRUE
572	rs2033371	A	G	A	G	-0.0119	0.0069	NA	0.212983	FALSE	FALSE	FALSE	ebi-a-GCST90018839	10	71212310	0.0227	231771	0.7596	Endometriosis || id:ebi-a-GCST90018839	Endometriosis	Endometriosis || ||	TRUE	igd	0.0027	0.00000789	M35186	1-arachidonoylglycerophosphoethanolamine*	TRUE	reported	textfile	2	TRUE
573	rs2072583	A	G	A	G	0.0186	-0.0232	NA	0.225107	FALSE	FALSE	FALSE	ebi-a-GCST90018839	3	8775457	0.022	231771	0.2903	Endometriosis || id:ebi-a-GCST90018839	Endometriosis	Endometriosis || ||	TRUE	igd	0.0042	0.00000871	M35186	1-arachidonoylglycerophosphoethanolamine*	TRUE	reported	textfile	2	TRUE
574	rs35544	A	G	A	G	0.0158	-0.0145	NA	0.834453	FALSE	FALSE	FALSE	ebi-a-GCST90018839	5	107102159	0.0245	231771	0.5549	Endometriosis || id:ebi-a-GCST90018839	Endometriosis	Endometriosis || ||	TRUE	igd	0.0034	0.00000426	M35186	1-arachidonoylglycerophosphoethanolamine*	TRUE	reported	textfile	2	TRUE
575	rs39741	A	G	A	G	-0.0199	-0.0324	NA	0.0924408	FALSE	FALSE	FALSE	ebi-a-GCST90018839	7	81889209	0.0373	231771	0.3855	Endometriosis || id:ebi-a-GCST90018839	Endometriosis	Endometriosis || ||	TRUE	igd	0.0043	0.00000451	M35186	1-arachidonoylglycerophosphoethanolamine*	TRUE	reported	textfile	2	TRUE
576	rs4149056	T	C	T	C	-0.0294	-0.0147	NA	0.843178	FALSE	FALSE	FALSE	ebi-a-GCST90018839	12	21331549	0.0252	231771	0.5603	Endometriosis || id:ebi-a-GCST90018839	Endometriosis	Endometriosis || ||	TRUE	igd	0.0034	0.00000000000000000266	M35186	1-arachidonoylglycerophosphoethanolamine*	TRUE	reported	textfile	2	TRUE
577	rs4257232	A	G	A	G	0.012	-0.0119	NA	0.579772	FALSE	FALSE	FALSE	ebi-a-GCST90018839	16	76479927	0.0186	231771	0.5217	Endometriosis || id:ebi-a-GCST90018839	Endometriosis	Endometriosis || ||	TRUE	igd	0.0026	0.00000417	M35186	1-arachidonoylglycerophosphoethanolamine*	TRUE	reported	textfile	2	TRUE
578	rs4530945	T	C	T	C	-0.0117	-0.0112	NA	0.801498	FALSE	FALSE	FALSE	ebi-a-GCST90018839	7	42556319	0.0239	231771	0.6385	Endometriosis || id:ebi-a-GCST90018839	Endometriosis	Endometriosis || ||	TRUE	igd	0.0026	0.00000998	M35186	1-arachidonoylglycerophosphoethanolamine*	TRUE	reported	textfile	2	TRUE
579	rs6722402	T	G	T	G	-0.0124	0.0051	NA	0.747322	FALSE	FALSE	FALSE	ebi-a-GCST90018839	2	224440693	0.0212	231771	0.8111	Endometriosis || id:ebi-a-GCST90018839	Endometriosis	Endometriosis || ||	TRUE	igd	0.0027	0.00000299	M35186	1-arachidonoylglycerophosphoethanolamine*	TRUE	reported	textfile	2	TRUE
580	rs7307046	A	G	A	G	0.0122	0.0393	NA	0.341582	FALSE	FALSE	FALSE	ebi-a-GCST90018839	12	48178194	0.02	231771	0.04897	Endometriosis || id:ebi-a-GCST90018839	Endometriosis	Endometriosis || ||	TRUE	igd	0.0026	0.00000233	M35186	1-arachidonoylglycerophosphoethanolamine*	TRUE	reported	textfile	2	TRUE
581	rs7599943	T	C	T	C	-0.012	-0.0222	NA	0.363613	FALSE	FALSE	FALSE	ebi-a-GCST90018839	2	241741977	0.0224	231771	0.3213	Endometriosis || id:ebi-a-GCST90018839	Endometriosis	Endometriosis || ||	TRUE	igd	0.0026	0.00000517	M35186	1-arachidonoylglycerophosphoethanolamine*	TRUE	reported	textfile	2	TRUE
582	rs9624896	T	C	T	C	-0.0125	0.0279	NA	0.24634	FALSE	FALSE	FALSE	ebi-a-GCST90018839	22	26173184	0.0229	231771	0.2219	Endometriosis || id:ebi-a-GCST90018839	Endometriosis	Endometriosis || ||	TRUE	igd	0.0027	0.0000024	M35186	1-arachidonoylglycerophosphoethanolamine*	TRUE	reported	textfile	2	TRUE
583	rs10919047	A	C	A	C	0.0176	0.0261	NA	0.133173	FALSE	FALSE	FALSE	ebi-a-GCST90018839	1	169033499	0.0317	231771	0.4108	Endometriosis || id:ebi-a-GCST90018839	Endometriosis	Endometriosis || ||	TRUE	igd	0.0035	0.000000675	M01508	pantothenate	TRUE	reported	textfile	2	TRUE
584	rs11719633	A	G	A	G	-0.0206	0.0004	NA	0.0892625	FALSE	FALSE	FALSE	ebi-a-GCST90018839	3	20402881	0.0323	231771	0.9909	Endometriosis || id:ebi-a-GCST90018839	Endometriosis	Endometriosis || ||	TRUE	igd	0.0044	0.00000301	M01508	pantothenate	TRUE	reported	textfile	2	TRUE
585	rs12544560	A	G	A	G	0.0164	-0.0391	NA	0.166545	FALSE	FALSE	FALSE	ebi-a-GCST90018839	8	21368451	0.0248	231771	0.1145	Endometriosis || id:ebi-a-GCST90018839	Endometriosis	Endometriosis || ||	TRUE	igd	0.0035	0.00000332	M01508	pantothenate	TRUE	reported	textfile	2	TRUE
586	rs13212846	A	C	A	C	-0.0241	0.0449	NA	0.9166719	FALSE	FALSE	FALSE	ebi-a-GCST90018839	6	50301100	0.0389	231771	0.2482	Endometriosis || id:ebi-a-GCST90018839	Endometriosis	Endometriosis || ||	TRUE	igd	0.0052	0.00000288	M01508	pantothenate	TRUE	reported	textfile	2	TRUE
587	rs1350858	A	C	A	C	0.0152	0.0034	NA	0.154415	FALSE	FALSE	FALSE	ebi-a-GCST90018839	3	109874627	0.0256	231771	0.895	Endometriosis || id:ebi-a-GCST90018839	Endometriosis	Endometriosis || ||	TRUE	igd	0.0034	0.00000821	M01508	pantothenate	TRUE	reported	textfile	2	TRUE
588	rs1395	A	G	A	G	0.0172	0.0176	NA	0.750729	FALSE	FALSE	FALSE	ebi-a-GCST90018839	2	27424636	0.0217	231771	0.4171	Endometriosis || id:ebi-a-GCST90018839	Endometriosis	Endometriosis || ||	TRUE	igd	0.0027	0.0000000000814	M01508	pantothenate	TRUE	reported	textfile	2	TRUE
589	rs17049936	T	C	T	C	-0.0187	0.0387	NA	0.89634	FALSE	FALSE	FALSE	ebi-a-GCST90018839	2	59346812	0.031	231771	0.2124	Endometriosis || id:ebi-a-GCST90018839	Endometriosis	Endometriosis || ||	TRUE	igd	0.0042	0.00000958	M01508	pantothenate	TRUE	reported	textfile	2	TRUE
590	rs17751805	A	G	A	G	0.0628	0.0521	NA	0.9639748	FALSE	FALSE	FALSE	ebi-a-GCST90018839	14	65034363	0.0587	231771	0.3747	Endometriosis || id:ebi-a-GCST90018839	Endometriosis	Endometriosis || ||	TRUE	igd	0.0135	0.0000034	M01508	pantothenate	TRUE	reported	textfile	2	TRUE
591	rs1975271	T	C	T	C	0.0116	0.0212	NA	0.613456	FALSE	FALSE	FALSE	ebi-a-GCST90018839	16	9497663	0.019	231771	0.2635	Endometriosis || id:ebi-a-GCST90018839	Endometriosis	Endometriosis || ||	TRUE	igd	0.0026	0.00000868	M01508	pantothenate	TRUE	reported	textfile	2	TRUE
592	rs2173615	T	G	T	G	0.0125	0.0209	NA	0.332452	FALSE	FALSE	FALSE	ebi-a-GCST90018839	3	191673577	0.0194	231771	0.2818	Endometriosis || id:ebi-a-GCST90018839	Endometriosis	Endometriosis || ||	TRUE	igd	0.0026	0.00000169	M01508	pantothenate	TRUE	reported	textfile	2	TRUE
593	rs2526477	A	G	A	G	-0.012	0.0227	NA	0.50183	FALSE	FALSE	FALSE	ebi-a-GCST90018839	17	20131193	0.0193	231771	0.2396	Endometriosis || id:ebi-a-GCST90018839	Endometriosis	Endometriosis || ||	TRUE	igd	0.0026	0.00000299	M01508	pantothenate	TRUE	reported	textfile	2	TRUE
594	rs2967437	A	G	A	G	-0.0126	0.0161	NA	0.614251	FALSE	FALSE	FALSE	ebi-a-GCST90018839	19	37086645	0.0194	231771	0.4065	Endometriosis || id:ebi-a-GCST90018839	Endometriosis	Endometriosis || ||	TRUE	igd	0.0027	0.00000188	M01508	pantothenate	TRUE	reported	textfile	2	TRUE
595	rs4269521	A	G	A	G	0.0168	0.0079	NA	0.765109	FALSE	FALSE	FALSE	ebi-a-GCST90018839	8	132358549	0.0226	231771	0.7251	Endometriosis || id:ebi-a-GCST90018839	Endometriosis	Endometriosis || ||	TRUE	igd	0.0034	0.00000103	M01508	pantothenate	TRUE	reported	textfile	2	TRUE
596	rs4746017	A	C	A	C	-0.0122	-0.0235	NA	0.625141	FALSE	FALSE	FALSE	ebi-a-GCST90018839	10	71774872	0.02	231771	0.2406	Endometriosis || id:ebi-a-GCST90018839	Endometriosis	Endometriosis || ||	TRUE	igd	0.0027	0.0000051	M01508	pantothenate	TRUE	reported	textfile	2	TRUE
597	rs6034318	A	G	A	G	0.1083	0.011	NA	0.0348842	FALSE	FALSE	FALSE	ebi-a-GCST90018839	20	15863999	0.05	231771	0.826	Endometriosis || id:ebi-a-GCST90018839	Endometriosis	Endometriosis || ||	TRUE	igd	0.0236	0.00000452	M01508	pantothenate	TRUE	reported	textfile	2	TRUE
598	rs6078500	T	C	T	C	-0.0118	0.024	NA	0.493558	FALSE	FALSE	FALSE	ebi-a-GCST90018839	20	182013	0.0182	231771	0.1883	Endometriosis || id:ebi-a-GCST90018839	Endometriosis	Endometriosis || ||	TRUE	igd	0.0026	0.00000447	M01508	pantothenate	TRUE	reported	textfile	2	TRUE
599	rs6774965	A	G	A	G	-0.0163	0.0596	NA	0.879509	FALSE	FALSE	FALSE	ebi-a-GCST90018839	3	27548813	0.0284	231771	0.0357199	Endometriosis || id:ebi-a-GCST90018839	Endometriosis	Endometriosis || ||	TRUE	igd	0.0035	0.00000316	M01508	pantothenate	TRUE	reported	textfile	2	TRUE
600	rs6848070	A	G	A	G	-0.0117	0.0182	NA	0.44963	FALSE	FALSE	FALSE	ebi-a-GCST90018839	4	127862814	0.0188	231771	0.3333	Endometriosis || id:ebi-a-GCST90018839	Endometriosis	Endometriosis || ||	TRUE	igd	0.0027	0.00000991	M01508	pantothenate	TRUE	reported	textfile	2	TRUE
601	rs7009776	T	C	T	C	-0.0268	-0.0052	NA	0.35874	FALSE	FALSE	FALSE	ebi-a-GCST90018839	8	90373191	0.0192	231771	0.7854	Endometriosis || id:ebi-a-GCST90018839	Endometriosis	Endometriosis || ||	TRUE	igd	0.006	0.00000712	M01508	pantothenate	TRUE	reported	textfile	2	TRUE
602	rs7458704	T	G	T	G	-0.0544	0.0805	NA	0.9437125	FALSE	FALSE	FALSE	ebi-a-GCST90018839	7	67422093	0.0404	231771	0.04649	Endometriosis || id:ebi-a-GCST90018839	Endometriosis	Endometriosis || ||	TRUE	igd	0.0109	0.00000056	M01508	pantothenate	TRUE	reported	textfile	2	TRUE
603	rs8065435	A	G	A	G	-0.0128	0.0173	NA	0.321635	FALSE	FALSE	FALSE	ebi-a-GCST90018839	17	56157617	0.0202	231771	0.3902	Endometriosis || id:ebi-a-GCST90018839	Endometriosis	Endometriosis || ||	TRUE	igd	0.0028	0.00000503	M01508	pantothenate	TRUE	reported	textfile	2	TRUE
604	rs9365106	A	G	A	G	-0.0117	-0.0324	NA	0.545059	FALSE	FALSE	FALSE	ebi-a-GCST90018839	6	160282834	0.0202	231771	0.1086	Endometriosis || id:ebi-a-GCST90018839	Endometriosis	Endometriosis || ||	TRUE	igd	0.0026	0.00000806	M01508	pantothenate	TRUE	reported	textfile	2	TRUE
605	rs1000137	T	C	T	C	-0.005	0.0115	NA	0.448497	FALSE	FALSE	FALSE	ebi-a-GCST90018839	7	157644152	0.0187	231771	0.5382	Endometriosis || id:ebi-a-GCST90018839	Endometriosis	Endometriosis || ||	TRUE	igd	0.001	0.000000573	M00054	tryptophan	TRUE	reported	textfile	2	TRUE
606	rs10007704	T	C	T	C	-0.0044	0.0234	NA	0.641327	FALSE	FALSE	FALSE	ebi-a-GCST90018839	4	44276751	0.0225	231771	0.2992	Endometriosis || id:ebi-a-GCST90018839	Endometriosis	Endometriosis || ||	TRUE	igd	0.0009	0.00000124	M00054	tryptophan	TRUE	reported	textfile	2	TRUE
607	rs1013667	A	G	A	G	-0.0041	0.0246	NA	0.618882	FALSE	FALSE	FALSE	ebi-a-GCST90018839	3	191089680	0.0188	231771	0.1906	Endometriosis || id:ebi-a-GCST90018839	Endometriosis	Endometriosis || ||	TRUE	igd	0.0009	0.00000567	M00054	tryptophan	TRUE	reported	textfile	2	TRUE
608	rs1016522	A	G	A	G	0.0058	-0.0427	NA	0.663369	FALSE	FALSE	FALSE	ebi-a-GCST90018839	5	143193326	0.0205	231771	0.0377503	Endometriosis || id:ebi-a-GCST90018839	Endometriosis	Endometriosis || ||	TRUE	igd	0.0009	0.000000000159	M00054	tryptophan	TRUE	reported	textfile	2	TRUE
609	rs10225863	T	C	T	C	-0.004	-0.0006	NA	0.478916	FALSE	FALSE	FALSE	ebi-a-GCST90018839	7	131910303	0.019	231771	0.9732	Endometriosis || id:ebi-a-GCST90018839	Endometriosis	Endometriosis || ||	TRUE	igd	0.0009	0.00000975	M00054	tryptophan	TRUE	reported	textfile	2	TRUE
610	rs10495209	T	C	T	C	0.004	0.0161	NA	0.45632	FALSE	FALSE	FALSE	ebi-a-GCST90018839	1	223656537	0.0186	231771	0.3889	Endometriosis || id:ebi-a-GCST90018839	Endometriosis	Endometriosis || ||	TRUE	igd	0.0009	0.00000802	M00054	tryptophan	TRUE	reported	textfile	2	TRUE
611	rs10784496	A	G	A	G	0.0045	0.0008	NA	0.487435	FALSE	FALSE	FALSE	ebi-a-GCST90018839	12	66160971	0.0185	231771	0.9641	Endometriosis || id:ebi-a-GCST90018839	Endometriosis	Endometriosis || ||	TRUE	igd	0.0009	0.000000509	M00054	tryptophan	TRUE	reported	textfile	2	TRUE
612	rs10836364	T	C	T	C	0.005	0.0068	NA	0.625412	FALSE	FALSE	FALSE	ebi-a-GCST90018839	11	35306345	0.0188	231771	0.718899	Endometriosis || id:ebi-a-GCST90018839	Endometriosis	Endometriosis || ||	TRUE	igd	0.001	0.000000573	M00054	tryptophan	TRUE	reported	textfile	2	TRUE
613	rs10846667	T	C	T	C	0.0045	0.0018	NA	0.410415	FALSE	FALSE	FALSE	ebi-a-GCST90018839	12	124884424	0.0195	231771	0.9269	Endometriosis || id:ebi-a-GCST90018839	Endometriosis	Endometriosis || ||	TRUE	igd	0.0009	0.00000165	M00054	tryptophan	TRUE	reported	textfile	2	TRUE
614	rs10881004	T	C	T	C	0.0041	0.0036	NA	0.520212	FALSE	FALSE	FALSE	ebi-a-GCST90018839	12	47236571	0.0187	231771	0.849	Endometriosis || id:ebi-a-GCST90018839	Endometriosis	Endometriosis || ||	TRUE	igd	0.0009	0.00000339	M00054	tryptophan	TRUE	reported	textfile	2	TRUE
615	rs10900784	A	C	A	C	-0.0044	-0.006	NA	0.473423	FALSE	FALSE	FALSE	ebi-a-GCST90018839	5	125514918	0.0188	231771	0.750699	Endometriosis || id:ebi-a-GCST90018839	Endometriosis	Endometriosis || ||	TRUE	igd	0.0009	0.000000974	M00054	tryptophan	TRUE	reported	textfile	2	TRUE
616	rs10927101	A	C	A	C	-0.0046	0.0303	NA	0.440928	FALSE	FALSE	FALSE	ebi-a-GCST90018839	1	244173872	0.019	231771	0.1101	Endometriosis || id:ebi-a-GCST90018839	Endometriosis	Endometriosis || ||	TRUE	igd	0.0009	0.000000272	M00054	tryptophan	TRUE	reported	textfile	2	TRUE
617	rs11720862	T	G	T	G	-0.0046	0.0019	NA	0.495184	FALSE	FALSE	FALSE	ebi-a-GCST90018839	3	1838974	0.0195	231771	0.9211	Endometriosis || id:ebi-a-GCST90018839	Endometriosis	Endometriosis || ||	TRUE	igd	0.0009	0.000000358	M00054	tryptophan	TRUE	reported	textfile	2	TRUE
618	rs1179636	A	C	A	C	-0.0045	-0.0119	NA	0.442142	FALSE	FALSE	FALSE	ebi-a-GCST90018839	7	75230392	0.0194	231771	0.5412	Endometriosis || id:ebi-a-GCST90018839	Endometriosis	Endometriosis || ||	TRUE	igd	0.001	0.00000183	M00054	tryptophan	TRUE	reported	textfile	2	TRUE
619	rs11802417	T	C	T	C	-0.0041	-0.0248	NA	0.643224	FALSE	FALSE	FALSE	ebi-a-GCST90018839	1	84276046	0.0199	231771	0.2129	Endometriosis || id:ebi-a-GCST90018839	Endometriosis	Endometriosis || ||	TRUE	igd	0.0009	0.00000447	M00054	tryptophan	TRUE	reported	textfile	2	TRUE
620	rs1220605	A	G	A	G	-0.0046	0.0081	NA	0.661836	FALSE	FALSE	FALSE	ebi-a-GCST90018839	13	24789809	0.0194	231771	0.675601	Endometriosis || id:ebi-a-GCST90018839	Endometriosis	Endometriosis || ||	TRUE	igd	0.0009	0.000000929	M00054	tryptophan	TRUE	reported	textfile	2	TRUE
621	rs12278762	T	C	T	C	0.0043	0.001	NA	0.470922	FALSE	FALSE	FALSE	ebi-a-GCST90018839	11	98781993	0.0186	231771	0.957	Endometriosis || id:ebi-a-GCST90018839	Endometriosis	Endometriosis || ||	TRUE	igd	0.0009	0.00000156	M00054	tryptophan	TRUE	reported	textfile	2	TRUE
622	rs12468084	T	C	T	C	-0.0044	0.0032	NA	0.580124	FALSE	FALSE	FALSE	ebi-a-GCST90018839	2	230596352	0.0188	231771	0.8662	Endometriosis || id:ebi-a-GCST90018839	Endometriosis	Endometriosis || ||	TRUE	igd	0.0009	0.00000125	M00054	tryptophan	TRUE	reported	textfile	2	TRUE
623	rs1260326	T	C	T	C	0.0042	-0.0276	NA	0.430078	FALSE	FALSE	FALSE	ebi-a-GCST90018839	2	27730940	0.0187	231771	0.1391	Endometriosis || id:ebi-a-GCST90018839	Endometriosis	Endometriosis || ||	TRUE	igd	0.0009	0.00000274	M00054	tryptophan	TRUE	reported	textfile	2	TRUE
624	rs13001325	T	C	T	C	-0.004	-0.0123	NA	0.386803	FALSE	FALSE	FALSE	ebi-a-GCST90018839	2	102939036	0.0188	231771	0.513701	Endometriosis || id:ebi-a-GCST90018839	Endometriosis	Endometriosis || ||	TRUE	igd	0.0009	0.00000745	M00054	tryptophan	TRUE	reported	textfile	2	TRUE
625	rs13008096	A	C	A	C	-0.0042	-0.0173	NA	0.366354	FALSE	FALSE	FALSE	ebi-a-GCST90018839	2	62792689	0.0191	231771	0.3652	Endometriosis || id:ebi-a-GCST90018839	Endometriosis	Endometriosis || ||	TRUE	igd	0.0009	0.00000332	M00054	tryptophan	TRUE	reported	textfile	2	TRUE
626	rs1330918	A	C	A	C	0.0042	0.0075	NA	0.55786	FALSE	FALSE	FALSE	ebi-a-GCST90018839	13	23373129	0.0185	231771	0.6867	Endometriosis || id:ebi-a-GCST90018839	Endometriosis	Endometriosis || ||	TRUE	igd	0.0009	0.00000221	M00054	tryptophan	TRUE	reported	textfile	2	TRUE
627	rs1373962	T	C	T	C	0.005	-0.0194	NA	0.495021	FALSE	FALSE	FALSE	ebi-a-GCST90018839	5	83527862	0.0195	231771	0.3179	Endometriosis || id:ebi-a-GCST90018839	Endometriosis	Endometriosis || ||	TRUE	igd	0.0009	0.0000000271	M00054	tryptophan	TRUE	reported	textfile	2	TRUE
628	rs1418942	A	C	A	C	-0.004	-0.03	NA	0.661786	FALSE	FALSE	FALSE	ebi-a-GCST90018839	20	58164306	0.0204	231771	0.1412	Endometriosis || id:ebi-a-GCST90018839	Endometriosis	Endometriosis || ||	TRUE	igd	0.0009	0.00000713	M00054	tryptophan	TRUE	reported	textfile	2	TRUE
629	rs1519309	T	C	T	C	-0.0044	0.0249	NA	0.695734	FALSE	FALSE	FALSE	ebi-a-GCST90018839	4	187015089	0.02	231771	0.2134	Endometriosis || id:ebi-a-GCST90018839	Endometriosis	Endometriosis || ||	TRUE	igd	0.0009	0.00000121	M00054	tryptophan	TRUE	reported	textfile	2	TRUE
630	rs154246	T	C	T	C	-0.0049	0.0148	NA	0.635733	FALSE	FALSE	FALSE	ebi-a-GCST90018839	5	16602451	0.0191	231771	0.4397	Endometriosis || id:ebi-a-GCST90018839	Endometriosis	Endometriosis || ||	TRUE	igd	0.0009	0.000000067	M00054	tryptophan	TRUE	reported	textfile	2	TRUE
631	rs1663501	A	G	A	G	-0.0047	-0.0024	NA	0.452489	FALSE	FALSE	FALSE	ebi-a-GCST90018839	21	28219307	0.0184	231771	0.8966	Endometriosis || id:ebi-a-GCST90018839	Endometriosis	Endometriosis || ||	TRUE	igd	0.0009	0.000000244	M00054	tryptophan	TRUE	reported	textfile	2	TRUE
632	rs16836288	A	C	A	C	0.0131	-0.0182	NA	0.0495755	FALSE	FALSE	FALSE	ebi-a-GCST90018839	4	4807203	0.0421	231771	0.666201	Endometriosis || id:ebi-a-GCST90018839	Endometriosis	Endometriosis || ||	TRUE	igd	0.0029	0.0000056	M00054	tryptophan	TRUE	reported	textfile	2	TRUE
633	rs1697901	A	G	A	G	0.0049	-0.0086	NA	0.303911	FALSE	FALSE	FALSE	ebi-a-GCST90018839	5	11019405	0.0203	231771	0.6716	Endometriosis || id:ebi-a-GCST90018839	Endometriosis	Endometriosis || ||	TRUE	igd	0.0009	0.0000000631	M00054	tryptophan	TRUE	reported	textfile	2	TRUE
634	rs17698249	A	C	A	C	-0.0041	-0.004	NA	0.644017	FALSE	FALSE	FALSE	ebi-a-GCST90018839	16	87319938	0.0198	231771	0.8396	Endometriosis || id:ebi-a-GCST90018839	Endometriosis	Endometriosis || ||	TRUE	igd	0.0009	0.0000055	M00054	tryptophan	TRUE	reported	textfile	2	TRUE
635	rs17744500	T	C	T	C	-0.0041	0.0225	NA	0.453927	FALSE	FALSE	FALSE	ebi-a-GCST90018839	15	101599246	0.0183	231771	0.2209	Endometriosis || id:ebi-a-GCST90018839	Endometriosis	Endometriosis || ||	TRUE	igd	0.0009	0.00000416	M00054	tryptophan	TRUE	reported	textfile	2	TRUE
636	rs1852138	A	G	A	G	0.004	0.0041	NA	0.673802	FALSE	FALSE	FALSE	ebi-a-GCST90018839	11	112201569	0.0211	231771	0.8466	Endometriosis || id:ebi-a-GCST90018839	Endometriosis	Endometriosis || ||	TRUE	igd	0.0009	0.00000634	M00054	tryptophan	TRUE	reported	textfile	2	TRUE
637	rs1871053	A	G	A	G	-0.0044	0.0248	NA	0.426094	FALSE	FALSE	FALSE	ebi-a-GCST90018839	11	88476191	0.0185	231771	0.1808	Endometriosis || id:ebi-a-GCST90018839	Endometriosis	Endometriosis || ||	TRUE	igd	0.0009	0.000000768	M00054	tryptophan	TRUE	reported	textfile	2	TRUE
638	rs1995960	A	G	A	G	-0.0047	-0.0022	NA	0.607279	FALSE	FALSE	FALSE	ebi-a-GCST90018839	4	142916958	0.0188	231771	0.9071	Endometriosis || id:ebi-a-GCST90018839	Endometriosis	Endometriosis || ||	TRUE	igd	0.0009	0.000000163	M00054	tryptophan	TRUE	reported	textfile	2	TRUE
639	rs1997238	A	G	A	G	0.0045	-0.0173	NA	0.548194	FALSE	FALSE	FALSE	ebi-a-GCST90018839	7	48538770	0.0185	231771	0.3491	Endometriosis || id:ebi-a-GCST90018839	Endometriosis	Endometriosis || ||	TRUE	igd	0.0009	0.000000607	M00054	tryptophan	TRUE	reported	textfile	2	TRUE
640	rs201262	T	G	T	G	0.0047	0.0177	NA	0.53969	FALSE	FALSE	FALSE	ebi-a-GCST90018839	6	9987615	0.0185	231771	0.3395	Endometriosis || id:ebi-a-GCST90018839	Endometriosis	Endometriosis || ||	TRUE	igd	0.0009	0.000000136	M00054	tryptophan	TRUE	reported	textfile	2	TRUE
641	rs2063601	A	C	A	C	-0.0107	-0.0275	NA	0.170282	FALSE	FALSE	FALSE	ebi-a-GCST90018839	6	78578306	0.0272	231771	0.3128	Endometriosis || id:ebi-a-GCST90018839	Endometriosis	Endometriosis || ||	TRUE	igd	0.0023	0.00000524	M00054	tryptophan	TRUE	reported	textfile	2	TRUE
642	rs207938	A	G	A	G	-0.0043	0.0182	NA	0.475584	FALSE	FALSE	FALSE	ebi-a-GCST90018839	2	217041881	0.0188	231771	0.3323	Endometriosis || id:ebi-a-GCST90018839	Endometriosis	Endometriosis || ||	TRUE	igd	0.0009	0.00000132	M00054	tryptophan	TRUE	reported	textfile	2	TRUE
643	rs2111118	T	C	T	C	0.0051	0.0002	NA	0.571995	FALSE	FALSE	FALSE	ebi-a-GCST90018839	16	54049153	0.0186	231771	0.9921	Endometriosis || id:ebi-a-GCST90018839	Endometriosis	Endometriosis || ||	TRUE	igd	0.0009	0.0000000121	M00054	tryptophan	TRUE	reported	textfile	2	TRUE
644	rs2126498	T	G	T	G	-0.0042	0.0347	NA	0.707243	FALSE	FALSE	FALSE	ebi-a-GCST90018839	6	110336225	0.022	231771	0.1147	Endometriosis || id:ebi-a-GCST90018839	Endometriosis	Endometriosis || ||	TRUE	igd	0.0009	0.00000284	M00054	tryptophan	TRUE	reported	textfile	2	TRUE
645	rs2178260	T	C	T	C	0.0042	0.0062	NA	0.407227	FALSE	FALSE	FALSE	ebi-a-GCST90018839	11	62069365	0.0186	231771	0.737801	Endometriosis || id:ebi-a-GCST90018839	Endometriosis	Endometriosis || ||	TRUE	igd	0.0009	0.00000359	M00054	tryptophan	TRUE	reported	textfile	2	TRUE
646	rs2216061	A	C	A	C	0.0043	0.0112	NA	0.499767	FALSE	FALSE	FALSE	ebi-a-GCST90018839	16	52914547	0.0216	231771	0.604	Endometriosis || id:ebi-a-GCST90018839	Endometriosis	Endometriosis || ||	TRUE	igd	0.0009	0.00000221	M00054	tryptophan	TRUE	reported	textfile	2	TRUE
647	rs2230532	T	C	T	C	0.005	0.0551	NA	0.473439	FALSE	FALSE	FALSE	ebi-a-GCST90018839	14	97321689	0.0201	231771	0.00605006	Endometriosis || id:ebi-a-GCST90018839	Endometriosis	Endometriosis || ||	TRUE	igd	0.001	0.000000573	M00054	tryptophan	TRUE	reported	textfile	2	TRUE
648	rs2349729	A	G	A	G	-0.0041	-0.0211	NA	0.541302	FALSE	FALSE	FALSE	ebi-a-GCST90018839	2	202521624	0.0184	231771	0.2523	Endometriosis || id:ebi-a-GCST90018839	Endometriosis	Endometriosis || ||	TRUE	igd	0.0009	0.00000645	M00054	tryptophan	TRUE	reported	textfile	2	TRUE
649	rs2383131	T	C	T	C	-0.0043	0.0057	NA	0.478704	FALSE	FALSE	FALSE	ebi-a-GCST90018839	9	19902822	0.0186	231771	0.7582	Endometriosis || id:ebi-a-GCST90018839	Endometriosis	Endometriosis || ||	TRUE	igd	0.0009	0.00000305	M00054	tryptophan	TRUE	reported	textfile	2	TRUE
650	rs2432	T	C	T	C	0.0046	0.0145	NA	0.608214	FALSE	FALSE	FALSE	ebi-a-GCST90018839	1	114631980	0.0208	231771	0.4869	Endometriosis || id:ebi-a-GCST90018839	Endometriosis	Endometriosis || ||	TRUE	igd	0.0009	0.000000428	M00054	tryptophan	TRUE	reported	textfile	2	TRUE
651	rs2484178	T	C	T	C	0.0043	-0.0133	NA	0.603042	FALSE	FALSE	FALSE	ebi-a-GCST90018839	10	27691799	0.0186	231771	0.4749	Endometriosis || id:ebi-a-GCST90018839	Endometriosis	Endometriosis || ||	TRUE	igd	0.0009	0.00000175	M00054	tryptophan	TRUE	reported	textfile	2	TRUE
652	rs2505644	T	C	T	C	0.005	0.011	NA	0.588301	FALSE	FALSE	FALSE	ebi-a-GCST90018839	10	44175098	0.0187	231771	0.5561	Endometriosis || id:ebi-a-GCST90018839	Endometriosis	Endometriosis || ||	TRUE	igd	0.001	0.000000573	M00054	tryptophan	TRUE	reported	textfile	2	TRUE
653	rs2520117	A	G	A	G	0.0045	-0.0494	NA	0.399544	FALSE	FALSE	FALSE	ebi-a-GCST90018839	16	26576299	0.0191	231771	0.0097221	Endometriosis || id:ebi-a-GCST90018839	Endometriosis	Endometriosis || ||	TRUE	igd	0.0009	0.000000506	M00054	tryptophan	TRUE	reported	textfile	2	TRUE
654	rs2580344	T	C	T	C	0.0044	-0.008	NA	0.577186	FALSE	FALSE	FALSE	ebi-a-GCST90018839	2	122047352	0.0189	231771	0.6742	Endometriosis || id:ebi-a-GCST90018839	Endometriosis	Endometriosis || ||	TRUE	igd	0.0009	0.000000798	M00054	tryptophan	TRUE	reported	textfile	2	TRUE
655	rs2604365	T	G	T	G	0.0044	-0.0188	NA	0.658471	FALSE	FALSE	FALSE	ebi-a-GCST90018839	8	15614315	0.0195	231771	0.3348	Endometriosis || id:ebi-a-GCST90018839	Endometriosis	Endometriosis || ||	TRUE	igd	0.0009	0.00000145	M00054	tryptophan	TRUE	reported	textfile	2	TRUE
656	rs2658761	T	C	T	C	-0.0048	-0.0003	NA	0.386135	FALSE	FALSE	FALSE	ebi-a-GCST90018839	18	54059039	0.0192	231771	0.9873	Endometriosis || id:ebi-a-GCST90018839	Endometriosis	Endometriosis || ||	TRUE	igd	0.0009	0.0000000675	M00054	tryptophan	TRUE	reported	textfile	2	TRUE
657	rs2662269	A	C	A	C	0.0045	0.0649	NA	0.300953	FALSE	FALSE	FALSE	ebi-a-GCST90018839	5	98076517	0.021	231771	0.00204301	Endometriosis || id:ebi-a-GCST90018839	Endometriosis	Endometriosis || ||	TRUE	igd	0.0009	0.000000712	M00054	tryptophan	TRUE	reported	textfile	2	TRUE
658	rs2688858	T	C	T	C	0.0043	0.0007	NA	0.58438	FALSE	FALSE	FALSE	ebi-a-GCST90018839	10	14764993	0.0186	231771	0.9715	Endometriosis || id:ebi-a-GCST90018839	Endometriosis	Endometriosis || ||	TRUE	igd	0.0009	0.00000284	M00054	tryptophan	TRUE	reported	textfile	2	TRUE
659	rs2722407	A	G	A	G	0.0041	-0.0059	NA	0.503144	FALSE	FALSE	FALSE	ebi-a-GCST90018839	7	24371586	0.0191	231771	0.7556	Endometriosis || id:ebi-a-GCST90018839	Endometriosis	Endometriosis || ||	TRUE	igd	0.0009	0.00000647	M00054	tryptophan	TRUE	reported	textfile	2	TRUE
660	rs2769419	A	G	A	G	0.004	-0.0295	NA	0.355671	FALSE	FALSE	FALSE	ebi-a-GCST90018839	10	117395006	0.0209	231771	0.1577	Endometriosis || id:ebi-a-GCST90018839	Endometriosis	Endometriosis || ||	TRUE	igd	0.0009	0.00000616	M00054	tryptophan	TRUE	reported	textfile	2	TRUE
661	rs2798184	T	C	T	C	-0.0049	-0.0218	NA	0.462322	FALSE	FALSE	FALSE	ebi-a-GCST90018839	1	109096332	0.0184	231771	0.2377	Endometriosis || id:ebi-a-GCST90018839	Endometriosis	Endometriosis || ||	TRUE	igd	0.0009	0.0000000637	M00054	tryptophan	TRUE	reported	textfile	2	TRUE
662	rs2834164	A	C	A	C	-0.0045	0.0085	NA	0.510224	FALSE	FALSE	FALSE	ebi-a-GCST90018839	21	34621948	0.0183	231771	0.6414	Endometriosis || id:ebi-a-GCST90018839	Endometriosis	Endometriosis || ||	TRUE	igd	0.0009	0.000000476	M00054	tryptophan	TRUE	reported	textfile	2	TRUE
663	rs284191	A	G	A	G	-0.006	-0.001	NA	0.671027	FALSE	FALSE	FALSE	ebi-a-GCST90018839	1	92236048	0.02	231771	0.962	Endometriosis || id:ebi-a-GCST90018839	Endometriosis	Endometriosis || ||	TRUE	igd	0.001	0.00000000197	M00054	tryptophan	TRUE	reported	textfile	2	TRUE
664	rs2868072	A	G	A	G	0.004	-0.0135	NA	0.536645	FALSE	FALSE	FALSE	ebi-a-GCST90018839	15	39605726	0.0187	231771	0.4699	Endometriosis || id:ebi-a-GCST90018839	Endometriosis	Endometriosis || ||	TRUE	igd	0.0009	0.00000904	M00054	tryptophan	TRUE	reported	textfile	2	TRUE
665	rs295142	A	G	A	G	-0.0048	0.0284	NA	0.647704	FALSE	FALSE	FALSE	ebi-a-GCST90018839	2	201211716	0.0194	231771	0.1434	Endometriosis || id:ebi-a-GCST90018839	Endometriosis	Endometriosis || ||	TRUE	igd	0.0009	0.000000154	M00054	tryptophan	TRUE	reported	textfile	2	TRUE
666	rs2966079	T	C	T	C	-0.0042	-0.0063	NA	0.617961	FALSE	FALSE	FALSE	ebi-a-GCST90018839	16	81511806	0.0193	231771	0.742099	Endometriosis || id:ebi-a-GCST90018839	Endometriosis	Endometriosis || ||	TRUE	igd	0.0009	0.00000253	M00054	tryptophan	TRUE	reported	textfile	2	TRUE
667	rs2970335	A	C	A	C	0.0044	-0.0093	NA	0.3719	FALSE	FALSE	FALSE	ebi-a-GCST90018839	11	14325401	0.019	231771	0.626	Endometriosis || id:ebi-a-GCST90018839	Endometriosis	Endometriosis || ||	TRUE	igd	0.0009	0.00000102	M00054	tryptophan	TRUE	reported	textfile	2	TRUE
668	rs2977272	T	C	T	C	0.005	0.0245	NA	0.267916	FALSE	FALSE	FALSE	ebi-a-GCST90018839	1	17536952	0.0215	231771	0.2537	Endometriosis || id:ebi-a-GCST90018839	Endometriosis	Endometriosis || ||	TRUE	igd	0.001	0.000000573	M00054	tryptophan	TRUE	reported	textfile	2	TRUE
669	rs3751181	A	G	A	G	0.0041	0.0265	NA	0.548699	FALSE	FALSE	FALSE	ebi-a-GCST90018839	12	125626535	0.0186	231771	0.1534	Endometriosis || id:ebi-a-GCST90018839	Endometriosis	Endometriosis || ||	TRUE	igd	0.0009	0.00000519	M00054	tryptophan	TRUE	reported	textfile	2	TRUE
670	rs3780494	T	C	T	C	-0.023	0.006	NA	0.9711369	FALSE	FALSE	FALSE	ebi-a-GCST90018839	9	33126224	0.0544	231771	0.9124	Endometriosis || id:ebi-a-GCST90018839	Endometriosis	Endometriosis || ||	TRUE	igd	0.0051	0.00000702	M00054	tryptophan	TRUE	reported	textfile	2	TRUE
671	rs38271	A	G	A	G	-0.0051	0.006	NA	0.445834	FALSE	FALSE	FALSE	ebi-a-GCST90018839	7	14307031	0.0219	231771	0.783901	Endometriosis || id:ebi-a-GCST90018839	Endometriosis	Endometriosis || ||	TRUE	igd	0.0009	0.0000000119	M00054	tryptophan	TRUE	reported	textfile	2	TRUE
672	rs4063769	T	C	T	C	-0.0043	-0.0049	NA	0.522337	FALSE	FALSE	FALSE	ebi-a-GCST90018839	2	132731387	0.0217	231771	0.8194	Endometriosis || id:ebi-a-GCST90018839	Endometriosis	Endometriosis || ||	TRUE	igd	0.0009	0.0000013	M00054	tryptophan	TRUE	reported	textfile	2	TRUE
673	rs4144737	A	G	A	G	0.004	-0.0022	NA	0.573545	FALSE	FALSE	FALSE	ebi-a-GCST90018839	8	130761182	0.0185	231771	0.9044	Endometriosis || id:ebi-a-GCST90018839	Endometriosis	Endometriosis || ||	TRUE	igd	0.0009	0.00000986	M00054	tryptophan	TRUE	reported	textfile	2	TRUE
674	rs42162	T	C	T	C	0.004	-0.0017	NA	0.54221	FALSE	FALSE	FALSE	ebi-a-GCST90018839	7	106475927	0.0185	231771	0.9274	Endometriosis || id:ebi-a-GCST90018839	Endometriosis	Endometriosis || ||	TRUE	igd	0.0009	0.00000822	M00054	tryptophan	TRUE	reported	textfile	2	TRUE
675	rs428185	T	C	T	C	-0.0045	0.0245	NA	0.517839	FALSE	FALSE	FALSE	ebi-a-GCST90018839	14	48321936	0.0186	231771	0.187	Endometriosis || id:ebi-a-GCST90018839	Endometriosis	Endometriosis || ||	TRUE	igd	0.0009	0.000000625	M00054	tryptophan	TRUE	reported	textfile	2	TRUE
676	rs4306882	T	G	T	G	-0.0057	-0.0063	NA	0.655331	FALSE	FALSE	FALSE	ebi-a-GCST90018839	3	21062584	0.0197	231771	0.747001	Endometriosis || id:ebi-a-GCST90018839	Endometriosis	Endometriosis || ||	TRUE	igd	0.0009	0.000000000252	M00054	tryptophan	TRUE	reported	textfile	2	TRUE
677	rs430727	T	C	T	C	0.0041	0.0262	NA	0.491691	FALSE	FALSE	FALSE	ebi-a-GCST90018839	3	41128564	0.0186	231771	0.1583	Endometriosis || id:ebi-a-GCST90018839	Endometriosis	Endometriosis || ||	TRUE	igd	0.0009	0.00000513	M00054	tryptophan	TRUE	reported	textfile	2	TRUE
678	rs4611118	A	G	A	G	-0.0044	0.0173	NA	0.656743	FALSE	FALSE	FALSE	ebi-a-GCST90018839	10	122395120	0.0199	231771	0.3852	Endometriosis || id:ebi-a-GCST90018839	Endometriosis	Endometriosis || ||	TRUE	igd	0.0009	0.000000941	M00054	tryptophan	TRUE	reported	textfile	2	TRUE
679	rs4615256	A	G	A	G	0.0049	0.0275	NA	0.462438	FALSE	FALSE	FALSE	ebi-a-GCST90018839	5	62700867	0.0186	231771	0.1402	Endometriosis || id:ebi-a-GCST90018839	Endometriosis	Endometriosis || ||	TRUE	igd	0.0009	0.0000000499	M00054	tryptophan	TRUE	reported	textfile	2	TRUE
680	rs4751282	T	C	T	C	0.0045	0.0376	NA	0.529546	FALSE	FALSE	FALSE	ebi-a-GCST90018839	10	129164681	0.0184	231771	0.0416495	Endometriosis || id:ebi-a-GCST90018839	Endometriosis	Endometriosis || ||	TRUE	igd	0.0009	0.000000741	M00054	tryptophan	TRUE	reported	textfile	2	TRUE
681	rs4870304	A	G	A	G	0.0041	0.0276	NA	0.626934	FALSE	FALSE	FALSE	ebi-a-GCST90018839	6	154991843	0.0192	231771	0.1497	Endometriosis || id:ebi-a-GCST90018839	Endometriosis	Endometriosis || ||	TRUE	igd	0.0009	0.00000831	M00054	tryptophan	TRUE	reported	textfile	2	TRUE
682	rs4880888	A	G	A	G	-0.0046	0.005	NA	0.456492	FALSE	FALSE	FALSE	ebi-a-GCST90018839	10	1661627	0.0184	231771	0.7878	Endometriosis || id:ebi-a-GCST90018839	Endometriosis	Endometriosis || ||	TRUE	igd	0.0009	0.000000324	M00054	tryptophan	TRUE	reported	textfile	2	TRUE
683	rs4926571	T	C	T	C	-0.0048	-0.0023	NA	0.450317	FALSE	FALSE	FALSE	ebi-a-GCST90018839	1	53096614	0.0196	231771	0.9076	Endometriosis || id:ebi-a-GCST90018839	Endometriosis	Endometriosis || ||	TRUE	igd	0.0009	0.0000000903	M00054	tryptophan	TRUE	reported	textfile	2	TRUE
684	rs4958379	A	G	A	G	-0.005	-0.0637	NA	0.402095	FALSE	FALSE	FALSE	ebi-a-GCST90018839	5	154010041	0.0187	231771	0.000668005	Endometriosis || id:ebi-a-GCST90018839	Endometriosis	Endometriosis || ||	TRUE	igd	0.0009	0.0000000218	M00054	tryptophan	TRUE	reported	textfile	2	TRUE
685	rs4972588	A	G	A	G	-0.0046	-0.0028	NA	0.473034	FALSE	FALSE	FALSE	ebi-a-GCST90018839	2	174444590	0.0186	231771	0.8797	Endometriosis || id:ebi-a-GCST90018839	Endometriosis	Endometriosis || ||	TRUE	igd	0.0009	0.000000374	M00054	tryptophan	TRUE	reported	textfile	2	TRUE
686	rs4989308	A	G	A	G	-0.0045	0.005	NA	0.35095	FALSE	FALSE	FALSE	ebi-a-GCST90018839	4	115289204	0.0192	231771	0.7947	Endometriosis || id:ebi-a-GCST90018839	Endometriosis	Endometriosis || ||	TRUE	igd	0.0009	0.000000843	M00054	tryptophan	TRUE	reported	textfile	2	TRUE
687	rs502654	T	C	T	C	-0.0046	-0.0267	NA	0.478068	FALSE	FALSE	FALSE	ebi-a-GCST90018839	1	31061501	0.019	231771	0.1593	Endometriosis || id:ebi-a-GCST90018839	Endometriosis	Endometriosis || ||	TRUE	igd	0.0009	0.00000026	M00054	tryptophan	TRUE	reported	textfile	2	TRUE
688	rs512453	T	C	T	C	-0.0044	-0.0239	NA	0.57951	FALSE	FALSE	FALSE	ebi-a-GCST90018839	18	60662938	0.0186	231771	0.1995	Endometriosis || id:ebi-a-GCST90018839	Endometriosis	Endometriosis || ||	TRUE	igd	0.0009	0.00000112	M00054	tryptophan	TRUE	reported	textfile	2	TRUE
689	rs5997110	T	C	T	C	-0.005	0.0143	NA	0.465835	FALSE	FALSE	FALSE	ebi-a-GCST90018839	22	27036505	0.0185	231771	0.4382	Endometriosis || id:ebi-a-GCST90018839	Endometriosis	Endometriosis || ||	TRUE	igd	0.001	0.000000573	M00054	tryptophan	TRUE	reported	textfile	2	TRUE
690	rs6001129	T	C	T	C	-0.009	0.0212	NA	0.110457	FALSE	FALSE	FALSE	ebi-a-GCST90018839	22	22506340	0.0294	231771	0.4708	Endometriosis || id:ebi-a-GCST90018839	Endometriosis	Endometriosis || ||	TRUE	igd	0.002	0.0000068	M00054	tryptophan	TRUE	reported	textfile	2	TRUE
691	rs603446	T	C	T	C	0.0051	-0.0289	NA	0.380423	FALSE	FALSE	FALSE	ebi-a-GCST90018839	11	116654435	0.0193	231771	0.1344	Endometriosis || id:ebi-a-GCST90018839	Endometriosis	Endometriosis || ||	TRUE	igd	0.0009	0.0000000138	M00054	tryptophan	TRUE	reported	textfile	2	TRUE
692	rs6077611	T	G	T	G	-0.0041	0.0052	NA	0.509604	FALSE	FALSE	FALSE	ebi-a-GCST90018839	20	9893691	0.0184	231771	0.7796	Endometriosis || id:ebi-a-GCST90018839	Endometriosis	Endometriosis || ||	TRUE	igd	0.0009	0.00000532	M00054	tryptophan	TRUE	reported	textfile	2	TRUE
693	rs6110544	T	C	T	C	0.004	0.0076	NA	0.527622	FALSE	FALSE	FALSE	ebi-a-GCST90018839	20	15166775	0.019	231771	0.6892	Endometriosis || id:ebi-a-GCST90018839	Endometriosis	Endometriosis || ||	TRUE	igd	0.0009	0.00000701	M00054	tryptophan	TRUE	reported	textfile	2	TRUE
694	rs6130271	T	C	T	C	-0.004	-0.0124	NA	0.491936	FALSE	FALSE	FALSE	ebi-a-GCST90018839	20	41612425	0.0185	231771	0.5027	Endometriosis || id:ebi-a-GCST90018839	Endometriosis	Endometriosis || ||	TRUE	igd	0.0009	0.0000074	M00054	tryptophan	TRUE	reported	textfile	2	TRUE
695	rs6454864	T	C	T	C	0.004	0.0096	NA	0.445348	FALSE	FALSE	FALSE	ebi-a-GCST90018839	6	92234894	0.0189	231771	0.6138	Endometriosis || id:ebi-a-GCST90018839	Endometriosis	Endometriosis || ||	TRUE	igd	0.0009	0.00000887	M00054	tryptophan	TRUE	reported	textfile	2	TRUE
696	rs6480970	A	G	A	G	-0.0049	-0.0263	NA	0.608298	FALSE	FALSE	FALSE	ebi-a-GCST90018839	10	54568664	0.0188	231771	0.1607	Endometriosis || id:ebi-a-GCST90018839	Endometriosis	Endometriosis || ||	TRUE	igd	0.0009	0.0000000429	M00054	tryptophan	TRUE	reported	textfile	2	TRUE
697	rs6537156	T	C	T	C	0.004	-0.0243	NA	0.45196	FALSE	FALSE	FALSE	ebi-a-GCST90018839	4	139067202	0.0183	231771	0.1854	Endometriosis || id:ebi-a-GCST90018839	Endometriosis	Endometriosis || ||	TRUE	igd	0.0009	0.00000809	M00054	tryptophan	TRUE	reported	textfile	2	TRUE
698	rs6685230	T	C	T	C	-0.0042	0.0221	NA	0.314373	FALSE	FALSE	FALSE	ebi-a-GCST90018839	1	168368154	0.0216	231771	0.3049	Endometriosis || id:ebi-a-GCST90018839	Endometriosis	Endometriosis || ||	TRUE	igd	0.0009	0.00000778	M00054	tryptophan	TRUE	reported	textfile	2	TRUE
699	rs6730726	A	G	A	G	-0.004	0.0015	NA	0.581651	FALSE	FALSE	FALSE	ebi-a-GCST90018839	2	205154353	0.0187	231771	0.9361	Endometriosis || id:ebi-a-GCST90018839	Endometriosis	Endometriosis || ||	TRUE	igd	0.0009	0.00000717	M00054	tryptophan	TRUE	reported	textfile	2	TRUE
700	rs6759991	T	G	T	G	0.0076	-0.0008	NA	0.77532	FALSE	FALSE	FALSE	ebi-a-GCST90018839	2	75696816	0.0225	231771	0.9717	Endometriosis || id:ebi-a-GCST90018839	Endometriosis	Endometriosis || ||	TRUE	igd	0.0016	0.00000252	M00054	tryptophan	TRUE	reported	textfile	2	TRUE
701	rs6819555	A	G	A	G	-0.0043	0.0146	NA	0.599091	FALSE	FALSE	FALSE	ebi-a-GCST90018839	4	27342170	0.0191	231771	0.4455	Endometriosis || id:ebi-a-GCST90018839	Endometriosis	Endometriosis || ||	TRUE	igd	0.0009	0.00000369	M00054	tryptophan	TRUE	reported	textfile	2	TRUE
702	rs682359	T	G	T	G	0.0044	-0.0209	NA	0.582191	FALSE	FALSE	FALSE	ebi-a-GCST90018839	15	42426833	0.0191	231771	0.2745	Endometriosis || id:ebi-a-GCST90018839	Endometriosis	Endometriosis || ||	TRUE	igd	0.0009	0.000000654	M00054	tryptophan	TRUE	reported	textfile	2	TRUE
703	rs6910731	A	G	A	G	0.0041	0.0022	NA	0.478088	FALSE	FALSE	FALSE	ebi-a-GCST90018839	6	23415462	0.0187	231771	0.9058	Endometriosis || id:ebi-a-GCST90018839	Endometriosis	Endometriosis || ||	TRUE	igd	0.0009	0.00000668	M00054	tryptophan	TRUE	reported	textfile	2	TRUE
704	rs6935961	A	G	A	G	-0.0056	-0.0234	NA	0.575403	FALSE	FALSE	FALSE	ebi-a-GCST90018839	6	125636350	0.0186	231771	0.2074	Endometriosis || id:ebi-a-GCST90018839	Endometriosis	Endometriosis || ||	TRUE	igd	0.0009	0.000000000375	M00054	tryptophan	TRUE	reported	textfile	2	TRUE
705	rs699856	T	C	T	C	0.004	-0.0091	NA	0.438116	FALSE	FALSE	FALSE	ebi-a-GCST90018839	1	75089136	0.0188	231771	0.6272	Endometriosis || id:ebi-a-GCST90018839	Endometriosis	Endometriosis || ||	TRUE	igd	0.0009	0.00000801	M00054	tryptophan	TRUE	reported	textfile	2	TRUE
706	rs7006068	T	C	T	C	0.0045	0.0148	NA	0.561352	FALSE	FALSE	FALSE	ebi-a-GCST90018839	8	142656636	0.0187	231771	0.4265	Endometriosis || id:ebi-a-GCST90018839	Endometriosis	Endometriosis || ||	TRUE	igd	0.0009	0.00000048	M00054	tryptophan	TRUE	reported	textfile	2	TRUE
707	rs7009696	T	C	T	C	0.0041	0.0013	NA	0.706902	FALSE	FALSE	FALSE	ebi-a-GCST90018839	8	72731717	0.0215	231771	0.9506	Endometriosis || id:ebi-a-GCST90018839	Endometriosis	Endometriosis || ||	TRUE	igd	0.0009	0.00000617	M00054	tryptophan	TRUE	reported	textfile	2	TRUE
708	rs710580	A	C	A	C	-0.005	-0.0078	NA	0.300367	FALSE	FALSE	FALSE	ebi-a-GCST90018839	3	189809163	0.0207	231771	0.707301	Endometriosis || id:ebi-a-GCST90018839	Endometriosis	Endometriosis || ||	TRUE	igd	0.0009	0.0000000357	M00054	tryptophan	TRUE	reported	textfile	2	TRUE
709	rs7109477	A	G	A	G	-0.0047	0.0041	NA	0.473012	FALSE	FALSE	FALSE	ebi-a-GCST90018839	11	21413780	0.0183	231771	0.8241	Endometriosis || id:ebi-a-GCST90018839	Endometriosis	Endometriosis || ||	TRUE	igd	0.0009	0.000000189	M00054	tryptophan	TRUE	reported	textfile	2	TRUE
710	rs7156205	A	G	A	G	-0.0044	0.0363	NA	0.599159	FALSE	FALSE	FALSE	ebi-a-GCST90018839	14	33164433	0.0194	231771	0.0612294	Endometriosis || id:ebi-a-GCST90018839	Endometriosis	Endometriosis || ||	TRUE	igd	0.0009	0.00000101	M00054	tryptophan	TRUE	reported	textfile	2	TRUE
711	rs719564	A	G	A	G	0.0044	-0.038	NA	0.693799	FALSE	FALSE	FALSE	ebi-a-GCST90018839	2	242101368	0.0205	231771	0.0633097	Endometriosis || id:ebi-a-GCST90018839	Endometriosis	Endometriosis || ||	TRUE	igd	0.0009	0.00000128	M00054	tryptophan	TRUE	reported	textfile	2	TRUE
712	rs7230740	A	C	A	C	0.0044	-0.011	NA	0.540197	FALSE	FALSE	FALSE	ebi-a-GCST90018839	18	3636288	0.0207	231771	0.595799	Endometriosis || id:ebi-a-GCST90018839	Endometriosis	Endometriosis || ||	TRUE	igd	0.0009	0.00000156	M00054	tryptophan	TRUE	reported	textfile	2	TRUE
713	rs7246393	A	G	A	G	0.0043	0.0216	NA	0.456547	FALSE	FALSE	FALSE	ebi-a-GCST90018839	19	23388805	0.0187	231771	0.2494	Endometriosis || id:ebi-a-GCST90018839	Endometriosis	Endometriosis || ||	TRUE	igd	0.0009	0.00000155	M00054	tryptophan	TRUE	reported	textfile	2	TRUE
714	rs7463805	T	C	T	C	-0.0053	0.0124	NA	0.515813	FALSE	FALSE	FALSE	ebi-a-GCST90018839	8	110753672	0.0183	231771	0.4974	Endometriosis || id:ebi-a-GCST90018839	Endometriosis	Endometriosis || ||	TRUE	igd	0.0009	0.0000000046	M00054	tryptophan	TRUE	reported	textfile	2	TRUE
715	rs7505177	T	G	T	G	-0.0043	0.0118	NA	0.461265	FALSE	FALSE	FALSE	ebi-a-GCST90018839	18	75220892	0.0187	231771	0.5282	Endometriosis || id:ebi-a-GCST90018839	Endometriosis	Endometriosis || ||	TRUE	igd	0.0009	0.00000586	M00054	tryptophan	TRUE	reported	textfile	2	TRUE
716	rs7584842	T	C	T	C	-0.005	0.0294	NA	0.589648	FALSE	FALSE	FALSE	ebi-a-GCST90018839	2	11756260	0.0189	231771	0.1193	Endometriosis || id:ebi-a-GCST90018839	Endometriosis	Endometriosis || ||	TRUE	igd	0.0009	0.0000000415	M00054	tryptophan	TRUE	reported	textfile	2	TRUE
717	rs7594598	A	C	A	C	0.004	0.0319	NA	0.450927	FALSE	FALSE	FALSE	ebi-a-GCST90018839	2	31026603	0.0186	231771	0.0857907	Endometriosis || id:ebi-a-GCST90018839	Endometriosis	Endometriosis || ||	TRUE	igd	0.0009	0.0000095	M00054	tryptophan	TRUE	reported	textfile	2	TRUE
718	rs7638383	A	G	A	G	0.0047	0.0472	NA	0.30873	FALSE	FALSE	FALSE	ebi-a-GCST90018839	3	4994341	0.0207	231771	0.0224001	Endometriosis || id:ebi-a-GCST90018839	Endometriosis	Endometriosis || ||	TRUE	igd	0.0009	0.000000164	M00054	tryptophan	TRUE	reported	textfile	2	TRUE
719	rs7810390	A	G	A	G	-0.0045	0.0143	NA	0.478651	FALSE	FALSE	FALSE	ebi-a-GCST90018839	7	82662097	0.02	231771	0.4735	Endometriosis || id:ebi-a-GCST90018839	Endometriosis	Endometriosis || ||	TRUE	igd	0.0009	0.000000561	M00054	tryptophan	TRUE	reported	textfile	2	TRUE
720	rs7843149	T	C	T	C	-0.0041	0.0131	NA	0.412913	FALSE	FALSE	FALSE	ebi-a-GCST90018839	8	91474961	0.0186	231771	0.482	Endometriosis || id:ebi-a-GCST90018839	Endometriosis	Endometriosis || ||	TRUE	igd	0.0009	0.00000655	M00054	tryptophan	TRUE	reported	textfile	2	TRUE
721	rs8006663	A	G	A	G	-0.0046	0.0213	NA	0.412575	FALSE	FALSE	FALSE	ebi-a-GCST90018839	14	69171003	0.0191	231771	0.2648	Endometriosis || id:ebi-a-GCST90018839	Endometriosis	Endometriosis || ||	TRUE	igd	0.0009	0.000000302	M00054	tryptophan	TRUE	reported	textfile	2	TRUE
722	rs8110890	T	G	T	G	0.0045	0.0057	NA	0.494876	FALSE	FALSE	FALSE	ebi-a-GCST90018839	19	19848485	0.0184	231771	0.757501	Endometriosis || id:ebi-a-GCST90018839	Endometriosis	Endometriosis || ||	TRUE	igd	0.0009	0.000000751	M00054	tryptophan	TRUE	reported	textfile	2	TRUE
723	rs826056	T	C	T	C	-0.0048	0.0213	NA	0.506699	FALSE	FALSE	FALSE	ebi-a-GCST90018839	11	73799300	0.0183	231771	0.2447	Endometriosis || id:ebi-a-GCST90018839	Endometriosis	Endometriosis || ||	TRUE	igd	0.0009	0.0000000579	M00054	tryptophan	TRUE	reported	textfile	2	TRUE
724	rs875184	T	C	T	C	-0.0041	0.0263	NA	0.312957	FALSE	FALSE	FALSE	ebi-a-GCST90018839	5	170124362	0.0214	231771	0.2184	Endometriosis || id:ebi-a-GCST90018839	Endometriosis	Endometriosis || ||	TRUE	igd	0.0009	0.00000569	M00054	tryptophan	TRUE	reported	textfile	2	TRUE
725	rs881562	T	G	T	G	0.0044	-0.0041	NA	0.454071	FALSE	FALSE	FALSE	ebi-a-GCST90018839	16	7760884	0.019	231771	0.8298	Endometriosis || id:ebi-a-GCST90018839	Endometriosis	Endometriosis || ||	TRUE	igd	0.0009	0.00000145	M00054	tryptophan	TRUE	reported	textfile	2	TRUE
726	rs893922	A	G	A	G	0.0042	-0.0292	NA	0.331534	FALSE	FALSE	FALSE	ebi-a-GCST90018839	9	112060144	0.0198	231771	0.1409	Endometriosis || id:ebi-a-GCST90018839	Endometriosis	Endometriosis || ||	TRUE	igd	0.0009	0.00000395	M00054	tryptophan	TRUE	reported	textfile	2	TRUE
727	rs915281	T	C	T	C	-0.0041	0.0254	NA	0.467137	FALSE	FALSE	FALSE	ebi-a-GCST90018839	9	119967963	0.0185	231771	0.1699	Endometriosis || id:ebi-a-GCST90018839	Endometriosis	Endometriosis || ||	TRUE	igd	0.0009	0.00000442	M00054	tryptophan	TRUE	reported	textfile	2	TRUE
728	rs928963	A	C	A	C	0.0042	-0.003	NA	0.430025	FALSE	FALSE	FALSE	ebi-a-GCST90018839	16	13616231	0.0186	231771	0.8736	Endometriosis || id:ebi-a-GCST90018839	Endometriosis	Endometriosis || ||	TRUE	igd	0.0009	0.00000362	M00054	tryptophan	TRUE	reported	textfile	2	TRUE
729	rs9315440	A	G	A	G	0.0048	-0.0278	NA	0.654394	FALSE	FALSE	FALSE	ebi-a-GCST90018839	13	37293989	0.0199	231771	0.162	Endometriosis || id:ebi-a-GCST90018839	Endometriosis	Endometriosis || ||	TRUE	igd	0.0009	0.0000000671	M00054	tryptophan	TRUE	reported	textfile	2	TRUE
730	rs937382	T	C	T	C	-0.0046	-0.0102	NA	0.489351	FALSE	FALSE	FALSE	ebi-a-GCST90018839	4	189971532	0.0185	231771	0.5823	Endometriosis || id:ebi-a-GCST90018839	Endometriosis	Endometriosis || ||	TRUE	igd	0.0009	0.000000231	M00054	tryptophan	TRUE	reported	textfile	2	TRUE
731	rs938040	T	C	T	C	0.0074	0.0259	NA	0.116993	FALSE	FALSE	FALSE	ebi-a-GCST90018839	10	65738183	0.0287	231771	0.3656	Endometriosis || id:ebi-a-GCST90018839	Endometriosis	Endometriosis || ||	TRUE	igd	0.0017	0.00000912	M00054	tryptophan	TRUE	reported	textfile	2	TRUE
732	rs9511152	A	G	A	G	-0.005	0.0343	NA	0.636022	FALSE	FALSE	FALSE	ebi-a-GCST90018839	13	19596767	0.0195	231771	0.0797297	Endometriosis || id:ebi-a-GCST90018839	Endometriosis	Endometriosis || ||	TRUE	igd	0.0009	0.0000000299	M00054	tryptophan	TRUE	reported	textfile	2	TRUE
733	rs9517869	T	C	T	C	-0.0046	-0.0318	NA	0.331326	FALSE	FALSE	FALSE	ebi-a-GCST90018839	13	100398242	0.0195	231771	0.1037	Endometriosis || id:ebi-a-GCST90018839	Endometriosis	Endometriosis || ||	TRUE	igd	0.0009	0.000000346	M00054	tryptophan	TRUE	reported	textfile	2	TRUE
734	rs9523030	T	G	T	G	0.0043	-0.0019	NA	0.597572	FALSE	FALSE	FALSE	ebi-a-GCST90018839	13	91262300	0.019	231771	0.9195	Endometriosis || id:ebi-a-GCST90018839	Endometriosis	Endometriosis || ||	TRUE	igd	0.0009	0.00000565	M00054	tryptophan	TRUE	reported	textfile	2	TRUE
735	rs9541214	T	C	T	C	-0.0042	0.0159	NA	0.693459	FALSE	FALSE	FALSE	ebi-a-GCST90018839	13	35112824	0.0202	231771	0.4315	Endometriosis || id:ebi-a-GCST90018839	Endometriosis	Endometriosis || ||	TRUE	igd	0.0009	0.0000038	M00054	tryptophan	TRUE	reported	textfile	2	TRUE
736	rs9543391	T	G	T	G	0.0041	0.0084	NA	0.328508	FALSE	FALSE	FALSE	ebi-a-GCST90018839	13	74115140	0.0203	231771	0.679401	Endometriosis || id:ebi-a-GCST90018839	Endometriosis	Endometriosis || ||	TRUE	igd	0.0009	0.00000639	M00054	tryptophan	TRUE	reported	textfile	2	TRUE
737	rs9610322	A	G	A	G	-0.0043	-0.0264	NA	0.549692	FALSE	FALSE	FALSE	ebi-a-GCST90018839	22	35980173	0.0185	231771	0.1533	Endometriosis || id:ebi-a-GCST90018839	Endometriosis	Endometriosis || ||	TRUE	igd	0.0009	0.00000112	M00054	tryptophan	TRUE	reported	textfile	2	TRUE
738	rs9649963	T	C	T	C	0.0041	0.0332	NA	0.612604	FALSE	FALSE	FALSE	ebi-a-GCST90018839	8	131697816	0.0188	231771	0.0770602	Endometriosis || id:ebi-a-GCST90018839	Endometriosis	Endometriosis || ||	TRUE	igd	0.0009	0.00000584	M00054	tryptophan	TRUE	reported	textfile	2	TRUE
739	rs972459	T	C	T	C	0.005	0.0149	NA	0.58051	FALSE	FALSE	FALSE	ebi-a-GCST90018839	3	191855497	0.0185	231771	0.4216	Endometriosis || id:ebi-a-GCST90018839	Endometriosis	Endometriosis || ||	TRUE	igd	0.0009	0.0000000197	M00054	tryptophan	TRUE	reported	textfile	2	TRUE
740	rs9989564	A	G	A	G	-0.0042	0.0001	NA	0.524083	FALSE	FALSE	FALSE	ebi-a-GCST90018839	18	41305359	0.0216	231771	0.9965	Endometriosis || id:ebi-a-GCST90018839	Endometriosis	Endometriosis || ||	TRUE	igd	0.0009	0.0000031	M00054	tryptophan	TRUE	reported	textfile	2	TRUE
741	rs10011091	T	C	T	C	0.0086	0.0274	NA	0.84687	FALSE	FALSE	FALSE	ebi-a-GCST90018839	4	160932189	0.0256	231771	0.283	Endometriosis || id:ebi-a-GCST90018839	Endometriosis	Endometriosis || ||	TRUE	igd	0.0018	0.00000215	M00063	cholesterol	TRUE	reported	textfile	2	TRUE
742	rs1005596	A	G	A	G	0.0115	0.0042	NA	0.111061	FALSE	FALSE	FALSE	ebi-a-GCST90018839	17	33142245	0.0292	231771	0.8869	Endometriosis || id:ebi-a-GCST90018839	Endometriosis	Endometriosis || ||	TRUE	igd	0.0025	0.0000042	M00063	cholesterol	TRUE	reported	textfile	2	TRUE
743	rs10207315	T	G	T	G	0.0078	-0.0108	NA	0.235803	FALSE	FALSE	FALSE	ebi-a-GCST90018839	2	21196346	0.0254	231771	0.6708	Endometriosis || id:ebi-a-GCST90018839	Endometriosis	Endometriosis || ||	TRUE	igd	0.0017	0.00000479	M00063	cholesterol	TRUE	reported	textfile	2	TRUE
744	rs10493549	A	G	A	G	-0.009	-0.0227	NA	0.816864	FALSE	FALSE	FALSE	ebi-a-GCST90018839	1	75311145	0.0237	231771	0.3376	Endometriosis || id:ebi-a-GCST90018839	Endometriosis	Endometriosis || ||	TRUE	igd	0.0017	0.000000227	M00063	cholesterol	TRUE	reported	textfile	2	TRUE
745	rs1077834	T	C	T	C	-0.0113	-0.0288	NA	0.698524	FALSE	FALSE	FALSE	ebi-a-GCST90018839	15	58723479	0.0207	231771	0.1643	Endometriosis || id:ebi-a-GCST90018839	Endometriosis	Endometriosis || ||	TRUE	igd	0.0023	0.000000687	M00063	cholesterol	TRUE	reported	textfile	2	TRUE
746	rs11022174	A	G	A	G	0.0101	-0.0414	NA	0.32637	FALSE	FALSE	FALSE	ebi-a-GCST90018839	11	12123206	0.0198	231771	0.0367502	Endometriosis || id:ebi-a-GCST90018839	Endometriosis	Endometriosis || ||	TRUE	igd	0.0023	0.00000736	M00063	cholesterol	TRUE	reported	textfile	2	TRUE
747	rs11106131	T	G	T	G	-0.0089	0.0228	NA	0.240424	FALSE	FALSE	FALSE	ebi-a-GCST90018839	12	78045649	0.0215	231771	0.2882	Endometriosis || id:ebi-a-GCST90018839	Endometriosis	Endometriosis || ||	TRUE	igd	0.0019	0.00000181	M00063	cholesterol	TRUE	reported	textfile	2	TRUE
748	rs11111293	T	C	T	C	-0.008	0.0741	NA	0.796717	FALSE	FALSE	FALSE	ebi-a-GCST90018839	12	102921296	0.0228	231771	0.00115601	Endometriosis || id:ebi-a-GCST90018839	Endometriosis	Endometriosis || ||	TRUE	igd	0.0018	0.00000612	M00063	cholesterol	TRUE	reported	textfile	2	TRUE
749	rs1124515	A	G	A	G	-0.0078	0.0081	NA	0.210949	FALSE	FALSE	FALSE	ebi-a-GCST90018839	11	126346842	0.0228	231771	0.722301	Endometriosis || id:ebi-a-GCST90018839	Endometriosis	Endometriosis || ||	TRUE	igd	0.0017	0.00000601	M00063	cholesterol	TRUE	reported	textfile	2	TRUE
750	rs11610936	T	C	T	C	-0.0121	0.0123	NA	0.087591	FALSE	FALSE	FALSE	ebi-a-GCST90018839	12	95285404	0.0323	231771	0.704301	Endometriosis || id:ebi-a-GCST90018839	Endometriosis	Endometriosis || ||	TRUE	igd	0.0025	0.00000134	M00063	cholesterol	TRUE	reported	textfile	2	TRUE
751	rs11813145	A	G	A	G	0.0076	0.048	NA	0.281548	FALSE	FALSE	FALSE	ebi-a-GCST90018839	10	45134272	0.0212	231771	0.02339	Endometriosis || id:ebi-a-GCST90018839	Endometriosis	Endometriosis || ||	TRUE	igd	0.0017	0.00000587	M00063	cholesterol	TRUE	reported	textfile	2	TRUE
752	rs12648765	A	G	A	G	0.0564	-0.0944	NA	0.9809648	FALSE	FALSE	FALSE	ebi-a-GCST90018839	4	60544511	0.0677	231771	0.1628	Endometriosis || id:ebi-a-GCST90018839	Endometriosis	Endometriosis || ||	TRUE	igd	0.0122	0.00000357	M00063	cholesterol	TRUE	reported	textfile	2	TRUE
753	rs12881791	T	G	T	G	-0.0083	-0.0049	NA	0.788525	FALSE	FALSE	FALSE	ebi-a-GCST90018839	14	63023507	0.0232	231771	0.831	Endometriosis || id:ebi-a-GCST90018839	Endometriosis	Endometriosis || ||	TRUE	igd	0.0018	0.00000591	M00063	cholesterol	TRUE	reported	textfile	2	TRUE
754	rs12896813	T	C	T	C	-0.0082	0.0151	NA	0.158085	FALSE	FALSE	FALSE	ebi-a-GCST90018839	14	43029500	0.0253	231771	0.5513	Endometriosis || id:ebi-a-GCST90018839	Endometriosis	Endometriosis || ||	TRUE	igd	0.0018	0.00000352	M00063	cholesterol	TRUE	reported	textfile	2	TRUE
755	rs1433904	T	C	T	C	0.0442	-0.0298	NA	0.0264081	FALSE	FALSE	FALSE	ebi-a-GCST90018839	11	4819790	0.067	231771	0.656401	Endometriosis || id:ebi-a-GCST90018839	Endometriosis	Endometriosis || ||	TRUE	igd	0.0097	0.00000506	M00063	cholesterol	TRUE	reported	textfile	2	TRUE
756	rs1479402	T	C	T	C	0.0306	-0.1078	NA	0.0108646	FALSE	FALSE	FALSE	ebi-a-GCST90018839	3	61973121	0.1031	231771	0.2956	Endometriosis || id:ebi-a-GCST90018839	Endometriosis	Endometriosis || ||	TRUE	igd	0.0068	0.00000685	M00063	cholesterol	TRUE	reported	textfile	2	TRUE
757	rs17182784	T	C	T	C	-0.0082	-0.0234	NA	0.23894	FALSE	FALSE	FALSE	ebi-a-GCST90018839	2	166100967	0.0218	231771	0.2833	Endometriosis || id:ebi-a-GCST90018839	Endometriosis	Endometriosis || ||	TRUE	igd	0.0017	0.0000021	M00063	cholesterol	TRUE	reported	textfile	2	TRUE
758	rs17683567	T	C	T	C	0.0078	0.0255	NA	0.168319	FALSE	FALSE	FALSE	ebi-a-GCST90018839	8	133876930	0.0251	231771	0.3098	Endometriosis || id:ebi-a-GCST90018839	Endometriosis	Endometriosis || ||	TRUE	igd	0.0017	0.00000757	M00063	cholesterol	TRUE	reported	textfile	2	TRUE
759	rs17728920	A	C	A	C	0.0081	0.041	NA	0.173731	FALSE	FALSE	FALSE	ebi-a-GCST90018839	13	26132841	0.0284	231771	0.1491	Endometriosis || id:ebi-a-GCST90018839	Endometriosis	Endometriosis || ||	TRUE	igd	0.0018	0.0000053	M00063	cholesterol	TRUE	reported	textfile	2	TRUE
760	rs17765253	A	G	A	G	0.0096	-0.0212	NA	0.216316	FALSE	FALSE	FALSE	ebi-a-GCST90018839	12	54099369	0.0223	231771	0.3417	Endometriosis || id:ebi-a-GCST90018839	Endometriosis	Endometriosis || ||	TRUE	igd	0.0018	0.0000000827	M00063	cholesterol	TRUE	reported	textfile	2	TRUE
761	rs2026590	T	G	T	G	0.008	-0.0334	NA	0.175065	FALSE	FALSE	FALSE	ebi-a-GCST90018839	9	24833789	0.0243	231771	0.1701	Endometriosis || id:ebi-a-GCST90018839	Endometriosis	Endometriosis || ||	TRUE	igd	0.0017	0.00000376	M00063	cholesterol	TRUE	reported	textfile	2	TRUE
762	rs2130712	A	C	A	C	0.0165	0.0744	NA	0.925017	FALSE	FALSE	FALSE	ebi-a-GCST90018839	4	155247554	0.0409	231771	0.0688304	Endometriosis || id:ebi-a-GCST90018839	Endometriosis	Endometriosis || ||	TRUE	igd	0.0032	0.000000243	M00063	cholesterol	TRUE	reported	textfile	2	TRUE
763	rs2259571	T	G	T	G	-0.0078	-0.0099	NA	0.601781	FALSE	FALSE	FALSE	ebi-a-GCST90018839	6	31583827	0.0192	231771	0.604999	Endometriosis || id:ebi-a-GCST90018839	Endometriosis	Endometriosis || ||	TRUE	igd	0.0017	0.00000286	M00063	cholesterol	TRUE	reported	textfile	2	TRUE
764	rs2407893	A	G	A	G	0.0079	0.0211	NA	0.446327	FALSE	FALSE	FALSE	ebi-a-GCST90018839	16	61623478	0.0185	231771	0.2535	Endometriosis || id:ebi-a-GCST90018839	Endometriosis	Endometriosis || ||	TRUE	igd	0.0016	0.00000129	M00063	cholesterol	TRUE	reported	textfile	2	TRUE
765	rs2869804	A	G	A	G	0.0078	-0.002	NA	0.24498	FALSE	FALSE	FALSE	ebi-a-GCST90018839	18	14141133	0.0252	231771	0.9369	Endometriosis || id:ebi-a-GCST90018839	Endometriosis	Endometriosis || ||	TRUE	igd	0.0017	0.0000065	M00063	cholesterol	TRUE	reported	textfile	2	TRUE
766	rs2870664	T	C	T	C	0.0147	0.0335	NA	0.415302	FALSE	FALSE	FALSE	ebi-a-GCST90018839	20	54283260	0.0187	231771	0.0727797	Endometriosis || id:ebi-a-GCST90018839	Endometriosis	Endometriosis || ||	TRUE	igd	0.0031	0.0000016	M00063	cholesterol	TRUE	reported	textfile	2	TRUE
767	rs3747924	T	C	T	C	0.0083	-0.0004	NA	0.147211	FALSE	FALSE	FALSE	ebi-a-GCST90018839	20	6182755	0.0264	231771	0.987	Endometriosis || id:ebi-a-GCST90018839	Endometriosis	Endometriosis || ||	TRUE	igd	0.0018	0.00000424	M00063	cholesterol	TRUE	reported	textfile	2	TRUE
768	rs3802195	T	G	T	G	0.0086	0.0139	NA	0.196155	FALSE	FALSE	FALSE	ebi-a-GCST90018839	8	99140208	0.0231	231771	0.5478	Endometriosis || id:ebi-a-GCST90018839	Endometriosis	Endometriosis || ||	TRUE	igd	0.0018	0.00000113	M00063	cholesterol	TRUE	reported	textfile	2	TRUE
769	rs4401492	T	G	T	G	0.0082	0.0377	NA	0.191357	FALSE	FALSE	FALSE	ebi-a-GCST90018839	4	184611799	0.0232	231771	0.104	Endometriosis || id:ebi-a-GCST90018839	Endometriosis	Endometriosis || ||	TRUE	igd	0.0018	0.00000452	M00063	cholesterol	TRUE	reported	textfile	2	TRUE
770	rs445925	A	G	A	G	-0.025	0.0203	NA	0.0923591	FALSE	FALSE	FALSE	ebi-a-GCST90018839	19	45415640	0.0315	231771	0.5193	Endometriosis || id:ebi-a-GCST90018839	Endometriosis	Endometriosis || ||	TRUE	igd	0.004	0.000000000411	M00063	cholesterol	TRUE	reported	textfile	2	TRUE
771	rs4602115	T	G	T	G	0.0146	0.0005	NA	0.74581	FALSE	FALSE	FALSE	ebi-a-GCST90018839	18	234473	0.0212	231771	0.9802	Endometriosis || id:ebi-a-GCST90018839	Endometriosis	Endometriosis || ||	TRUE	igd	0.0033	0.00000765	M00063	cholesterol	TRUE	reported	textfile	2	TRUE
772	rs4941743	T	C	T	C	0.0087	0.0008	NA	0.226449	FALSE	FALSE	FALSE	ebi-a-GCST90018839	13	31664439	0.0218	231771	0.9713	Endometriosis || id:ebi-a-GCST90018839	Endometriosis	Endometriosis || ||	TRUE	igd	0.0017	0.000000328	M00063	cholesterol	TRUE	reported	textfile	2	TRUE
773	rs6511720	T	G	T	G	-0.0136	-0.0172	NA	0.0857204	FALSE	FALSE	FALSE	ebi-a-GCST90018839	19	11202306	0.0336	231771	0.6084	Endometriosis || id:ebi-a-GCST90018839	Endometriosis	Endometriosis || ||	TRUE	igd	0.0027	0.000000369	M00063	cholesterol	TRUE	reported	textfile	2	TRUE
774	rs6573766	T	G	T	G	-0.0085	-0.0245	NA	0.668639	FALSE	FALSE	FALSE	ebi-a-GCST90018839	14	24852046	0.0214	231771	0.2516	Endometriosis || id:ebi-a-GCST90018839	Endometriosis	Endometriosis || ||	TRUE	igd	0.0018	0.00000155	M00063	cholesterol	TRUE	reported	textfile	2	TRUE
775	rs6603141	A	G	A	G	-0.0081	-0.0088	NA	0.251761	FALSE	FALSE	FALSE	ebi-a-GCST90018839	19	8158074	0.0212	231771	0.6784	Endometriosis || id:ebi-a-GCST90018839	Endometriosis	Endometriosis || ||	TRUE	igd	0.0017	0.00000261	M00063	cholesterol	TRUE	reported	textfile	2	TRUE
776	rs6970076	T	C	T	C	-0.0079	0.0293	NA	0.785978	FALSE	FALSE	FALSE	ebi-a-GCST90018839	7	105698143	0.0226	231771	0.1937	Endometriosis || id:ebi-a-GCST90018839	Endometriosis	Endometriosis || ||	TRUE	igd	0.0017	0.00000437	M00063	cholesterol	TRUE	reported	textfile	2	TRUE
777	rs871748	T	C	T	C	-0.0082	-0.0004	NA	0.284415	FALSE	FALSE	FALSE	ebi-a-GCST90018839	10	5701795	0.0216	231771	0.9848	Endometriosis || id:ebi-a-GCST90018839	Endometriosis	Endometriosis || ||	TRUE	igd	0.0018	0.00000856	M00063	cholesterol	TRUE	reported	textfile	2	TRUE
778	rs886282	T	C	T	C	0.0081	-0.007	NA	0.210977	FALSE	FALSE	FALSE	ebi-a-GCST90018839	17	55188150	0.0226	231771	0.757	Endometriosis || id:ebi-a-GCST90018839	Endometriosis	Endometriosis || ||	TRUE	igd	0.0018	0.00000371	M00063	cholesterol	TRUE	reported	textfile	2	TRUE
779	rs927961	T	G	T	G	-0.0079	-0.0223	NA	0.793053	FALSE	FALSE	FALSE	ebi-a-GCST90018839	1	41246301	0.0228	231771	0.3284	Endometriosis || id:ebi-a-GCST90018839	Endometriosis	Endometriosis || ||	TRUE	igd	0.0017	0.00000506	M00063	cholesterol	TRUE	reported	textfile	2	TRUE
780	rs1043909	T	C	T	C	-0.0244	0.0208	NA	0.233538	FALSE	FALSE	FALSE	ebi-a-GCST90018839	1	230417371	0.0217	231771	0.3375	Endometriosis || id:ebi-a-GCST90018839	Endometriosis	Endometriosis || ||	TRUE	igd	0.0051	0.00000219	M33453	alpha-ketoglutarate	TRUE	reported	textfile	2	TRUE
781	rs1786356	A	G	A	G	0.023	0.0331	NA	0.565923	FALSE	FALSE	FALSE	ebi-a-GCST90018839	21	21806268	0.0196	231771	0.091829	Endometriosis || id:ebi-a-GCST90018839	Endometriosis	Endometriosis || ||	TRUE	igd	0.005	0.00000423	M33453	alpha-ketoglutarate	TRUE	reported	textfile	2	TRUE
782	rs1978273	A	G	A	G	-0.0165	0.0062	NA	0.49862	FALSE	FALSE	FALSE	ebi-a-GCST90018839	2	191532039	0.0191	231771	0.7453	Endometriosis || id:ebi-a-GCST90018839	Endometriosis	Endometriosis || ||	TRUE	igd	0.0036	0.00000351	M33453	alpha-ketoglutarate	TRUE	reported	textfile	2	TRUE
783	rs2471644	A	G	A	G	0.0177	0.0252	NA	0.665284	FALSE	FALSE	FALSE	ebi-a-GCST90018839	12	75593188	0.0196	231771	0.1995	Endometriosis || id:ebi-a-GCST90018839	Endometriosis	Endometriosis || ||	TRUE	igd	0.0036	0.00000065	M33453	alpha-ketoglutarate	TRUE	reported	textfile	2	TRUE
784	rs2649049	T	C	T	C	-0.0164	-0.0281	NA	0.58767	FALSE	FALSE	FALSE	ebi-a-GCST90018839	11	9873283	0.0188	231771	0.1347	Endometriosis || id:ebi-a-GCST90018839	Endometriosis	Endometriosis || ||	TRUE	igd	0.0036	0.00000463	M33453	alpha-ketoglutarate	TRUE	reported	textfile	2	TRUE
785	rs2746997	A	G	A	G	0.0161	-0.0168	NA	0.544597	FALSE	FALSE	FALSE	ebi-a-GCST90018839	14	86067774	0.0197	231771	0.3927	Endometriosis || id:ebi-a-GCST90018839	Endometriosis	Endometriosis || ||	TRUE	igd	0.0035	0.000006	M33453	alpha-ketoglutarate	TRUE	reported	textfile	2	TRUE
786	rs4807122	T	C	T	C	0.018	-0.006	NA	0.497169	FALSE	FALSE	FALSE	ebi-a-GCST90018839	19	1586274	0.0205	231771	0.7706	Endometriosis || id:ebi-a-GCST90018839	Endometriosis	Endometriosis || ||	TRUE	igd	0.004	0.0000068	M33453	alpha-ketoglutarate	TRUE	reported	textfile	2	TRUE
787	rs6869232	A	G	A	G	-0.0235	0.0194	NA	0.866789	FALSE	FALSE	FALSE	ebi-a-GCST90018839	5	35819147	0.0269	231771	0.4708	Endometriosis || id:ebi-a-GCST90018839	Endometriosis	Endometriosis || ||	TRUE	igd	0.0053	0.00000805	M33453	alpha-ketoglutarate	TRUE	reported	textfile	2	TRUE
788	rs7075080	A	G	A	G	-0.0171	0.0066	NA	0.594168	FALSE	FALSE	FALSE	ebi-a-GCST90018839	10	100212374	0.0187	231771	0.724299	Endometriosis || id:ebi-a-GCST90018839	Endometriosis	Endometriosis || ||	TRUE	igd	0.0036	0.00000261	M33453	alpha-ketoglutarate	TRUE	reported	textfile	2	TRUE
789	rs8102864	A	C	A	C	0.0171	-0.0002	NA	0.61118	FALSE	FALSE	FALSE	ebi-a-GCST90018839	19	15611753	0.0199	231771	0.9915	Endometriosis || id:ebi-a-GCST90018839	Endometriosis	Endometriosis || ||	TRUE	igd	0.0037	0.00000456	M33453	alpha-ketoglutarate	TRUE	reported	textfile	2	TRUE
790	rs9874488	A	G	A	G	0.0215	-0.0078	NA	0.465358	FALSE	FALSE	FALSE	ebi-a-GCST90018839	3	174669007	0.0207	231771	0.708	Endometriosis || id:ebi-a-GCST90018839	Endometriosis	Endometriosis || ||	TRUE	igd	0.0048	0.00000868	M33453	alpha-ketoglutarate	TRUE	reported	textfile	2	TRUE
791	rs10112003	A	G	A	G	0.019	-0.0054	NA	0.053987	FALSE	FALSE	FALSE	ebi-a-GCST90018839	8	34360493	0.0414	231771	0.8963	Endometriosis || id:ebi-a-GCST90018839	Endometriosis	Endometriosis || ||	TRUE	igd	0.004	0.00000241	M01359	oleate (18:1n9)	TRUE	reported	textfile	2	TRUE
792	rs10242171	A	G	A	G	-0.0154	0.0369	NA	0.115988	FALSE	FALSE	FALSE	ebi-a-GCST90018839	7	28944145	0.0287	231771	0.1978	Endometriosis || id:ebi-a-GCST90018839	Endometriosis	Endometriosis || ||	TRUE	igd	0.0033	0.00000432	M01359	oleate (18:1n9)	TRUE	reported	textfile	2	TRUE
793	rs10746614	A	G	A	G	-0.0114	0.0427	NA	0.175615	FALSE	FALSE	FALSE	ebi-a-GCST90018839	9	82616777	0.0253	231771	0.0911003	Endometriosis || id:ebi-a-GCST90018839	Endometriosis	Endometriosis || ||	TRUE	igd	0.0025	0.00000405	M01359	oleate (18:1n9)	TRUE	reported	textfile	2	TRUE
794	rs11118120	A	C	A	C	-0.0142	-0.0332	NA	0.78709	FALSE	FALSE	FALSE	ebi-a-GCST90018839	1	218705761	0.0231	231771	0.1495	Endometriosis || id:ebi-a-GCST90018839	Endometriosis	Endometriosis || ||	TRUE	igd	0.0031	0.00000601	M01359	oleate (18:1n9)	TRUE	reported	textfile	2	TRUE
795	rs11133892	A	G	A	G	0.012	-0.0062	NA	0.536507	FALSE	FALSE	FALSE	ebi-a-GCST90018839	5	17255026	0.0197	231771	0.7536	Endometriosis || id:ebi-a-GCST90018839	Endometriosis	Endometriosis || ||	TRUE	igd	0.0023	0.000000265	M01359	oleate (18:1n9)	TRUE	reported	textfile	2	TRUE
796	rs12451448	A	G	A	G	-0.0116	-0.0149	NA	0.312359	FALSE	FALSE	FALSE	ebi-a-GCST90018839	17	51587882	0.02	231771	0.4564	Endometriosis || id:ebi-a-GCST90018839	Endometriosis	Endometriosis || ||	TRUE	igd	0.0025	0.0000023	M01359	oleate (18:1n9)	TRUE	reported	textfile	2	TRUE
797	rs1348656	T	C	T	C	-0.0172	-0.0004	NA	0.809211	FALSE	FALSE	FALSE	ebi-a-GCST90018839	3	144933520	0.0234	231771	0.9872	Endometriosis || id:ebi-a-GCST90018839	Endometriosis	Endometriosis || ||	TRUE	igd	0.003	0.0000000106	M01359	oleate (18:1n9)	TRUE	reported	textfile	2	TRUE
798	rs17495226	A	G	A	G	0.0216	0.0649	NA	0.0519539	FALSE	FALSE	FALSE	ebi-a-GCST90018839	4	37642746	0.0484	231771	0.1804	Endometriosis || id:ebi-a-GCST90018839	Endometriosis	Endometriosis || ||	TRUE	igd	0.0047	0.00000567	M01359	oleate (18:1n9)	TRUE	reported	textfile	2	TRUE
799	rs1922578	A	G	A	G	-0.0391	0.0492	NA	0.9525163	FALSE	FALSE	FALSE	ebi-a-GCST90018839	12	83071197	0.0435	231771	0.2581	Endometriosis || id:ebi-a-GCST90018839	Endometriosis	Endometriosis || ||	TRUE	igd	0.0088	0.00000936	M01359	oleate (18:1n9)	TRUE	reported	textfile	2	TRUE
800	rs2017823	A	G	A	G	0.0142	0.0162	NA	0.827966	FALSE	FALSE	FALSE	ebi-a-GCST90018839	18	2383523	0.0242	231771	0.5039	Endometriosis || id:ebi-a-GCST90018839	Endometriosis	Endometriosis || ||	TRUE	igd	0.0031	0.00000485	M01359	oleate (18:1n9)	TRUE	reported	textfile	2	TRUE
801	rs35350	A	G	A	G	0.0376	0.0262	NA	0.972991	FALSE	FALSE	FALSE	ebi-a-GCST90018839	12	115608730	0.0664	231771	0.6937	Endometriosis || id:ebi-a-GCST90018839	Endometriosis	Endometriosis || ||	TRUE	igd	0.0083	0.00000544	M01359	oleate (18:1n9)	TRUE	reported	textfile	2	TRUE
802	rs4287543	A	G	A	G	0.015	-0.012	NA	0.755022	FALSE	FALSE	FALSE	ebi-a-GCST90018839	15	92113505	0.024	231771	0.616799	Endometriosis || id:ebi-a-GCST90018839	Endometriosis	Endometriosis || ||	TRUE	igd	0.0033	0.00000454	M01359	oleate (18:1n9)	TRUE	reported	textfile	2	TRUE
803	rs4353846	T	C	T	C	-0.0112	0.0103	NA	0.548558	FALSE	FALSE	FALSE	ebi-a-GCST90018839	3	177166139	0.0185	231771	0.579001	Endometriosis || id:ebi-a-GCST90018839	Endometriosis	Endometriosis || ||	TRUE	igd	0.0023	0.0000017	M01359	oleate (18:1n9)	TRUE	reported	textfile	2	TRUE
804	rs4573205	T	G	T	G	-0.0146	0.0159	NA	0.869577	FALSE	FALSE	FALSE	ebi-a-GCST90018839	7	123864185	0.0271	231771	0.558	Endometriosis || id:ebi-a-GCST90018839	Endometriosis	Endometriosis || ||	TRUE	igd	0.0033	0.00000872	M01359	oleate (18:1n9)	TRUE	reported	textfile	2	TRUE
805	rs4654501	A	G	A	G	0.011	0.0346	NA	0.773823	FALSE	FALSE	FALSE	ebi-a-GCST90018839	1	4235768	0.0219	231771	0.1139	Endometriosis || id:ebi-a-GCST90018839	Endometriosis	Endometriosis || ||	TRUE	igd	0.0025	0.00000741	M01359	oleate (18:1n9)	TRUE	reported	textfile	2	TRUE
806	rs7898173	A	G	A	G	-0.0138	-0.0287	NA	0.120248	FALSE	FALSE	FALSE	ebi-a-GCST90018839	10	3429328	0.029	231771	0.3213	Endometriosis || id:ebi-a-GCST90018839	Endometriosis	Endometriosis || ||	TRUE	igd	0.0031	0.00000896	M01359	oleate (18:1n9)	TRUE	reported	textfile	2	TRUE
807	rs10425651	A	G	A	G	-0.0522	0.025	NA	0.887953	FALSE	FALSE	FALSE	ebi-a-GCST90018839	19	13589472	0.0307	231771	0.4145	Endometriosis || id:ebi-a-GCST90018839	Endometriosis	Endometriosis || ||	TRUE	igd	0.0114	0.00000496	M36756	leucylleucine	TRUE	reported	textfile	2	TRUE
808	rs1054812	A	G	A	G	-0.0203	-0.0011	NA	0.646337	FALSE	FALSE	FALSE	ebi-a-GCST90018839	13	43537189	0.0193	231771	0.955	Endometriosis || id:ebi-a-GCST90018839	Endometriosis	Endometriosis || ||	TRUE	igd	0.0044	0.00000428	M36756	leucylleucine	TRUE	reported	textfile	2	TRUE
809	rs10794603	A	G	A	G	-0.0195	0.0168	NA	0.521621	FALSE	FALSE	FALSE	ebi-a-GCST90018839	10	124990380	0.0192	231771	0.3813	Endometriosis || id:ebi-a-GCST90018839	Endometriosis	Endometriosis || ||	TRUE	igd	0.0044	0.00000814	M36756	leucylleucine	TRUE	reported	textfile	2	TRUE
810	rs13060187	T	C	T	C	-0.0217	0.0163	NA	0.505433	FALSE	FALSE	FALSE	ebi-a-GCST90018839	3	111922163	0.0188	231771	0.3864	Endometriosis || id:ebi-a-GCST90018839	Endometriosis	Endometriosis || ||	TRUE	igd	0.0044	0.000000817	M36756	leucylleucine	TRUE	reported	textfile	2	TRUE
811	rs1433673	A	G	A	G	0.0428	-0.0187	NA	0.371753	FALSE	FALSE	FALSE	ebi-a-GCST90018839	4	94201395	0.019	231771	0.324	Endometriosis || id:ebi-a-GCST90018839	Endometriosis	Endometriosis || ||	TRUE	igd	0.0094	0.00000533	M36756	leucylleucine	TRUE	reported	textfile	2	TRUE
812	rs1942651	T	C	T	C	-0.0242	0.0327	NA	0.598327	FALSE	FALSE	FALSE	ebi-a-GCST90018839	7	15770629	0.0188	231771	0.08202	Endometriosis || id:ebi-a-GCST90018839	Endometriosis	Endometriosis || ||	TRUE	igd	0.0051	0.00000214	M36756	leucylleucine	TRUE	reported	textfile	2	TRUE
813	rs2076562	T	C	T	C	-0.0219	0.0082	NA	0.473303	FALSE	FALSE	FALSE	ebi-a-GCST90018839	17	18855611	0.0194	231771	0.673501	Endometriosis || id:ebi-a-GCST90018839	Endometriosis	Endometriosis || ||	TRUE	igd	0.0044	0.000000636	M36756	leucylleucine	TRUE	reported	textfile	2	TRUE
814	rs2081670	T	C	T	C	0.0284	-0.0293	NA	0.145085	FALSE	FALSE	FALSE	ebi-a-GCST90018839	9	92887231	0.026	231771	0.2608	Endometriosis || id:ebi-a-GCST90018839	Endometriosis	Endometriosis || ||	TRUE	igd	0.0063	0.00000677	M36756	leucylleucine	TRUE	reported	textfile	2	TRUE
815	rs518385	A	G	A	G	-0.0203	0.0151	NA	0.561064	FALSE	FALSE	FALSE	ebi-a-GCST90018839	11	56544745	0.0196	231771	0.443	Endometriosis || id:ebi-a-GCST90018839	Endometriosis	Endometriosis || ||	TRUE	igd	0.0044	0.00000329	M36756	leucylleucine	TRUE	reported	textfile	2	TRUE
816	rs1016145	T	C	T	C	0.0092	-0.0205	NA	0.55984	FALSE	FALSE	FALSE	ebi-a-GCST90018839	12	20526181	0.0184	231771	0.2665	Endometriosis || id:ebi-a-GCST90018839	Endometriosis	Endometriosis || ||	TRUE	igd	0.0019	0.00000203	M37058	succinylcarnitine	TRUE	reported	textfile	2	TRUE
817	rs1026192	A	C	A	C	-0.0123	-0.0089	NA	0.118163	FALSE	FALSE	FALSE	ebi-a-GCST90018839	7	131911739	0.0292	231771	0.7591	Endometriosis || id:ebi-a-GCST90018839	Endometriosis	Endometriosis || ||	TRUE	igd	0.0027	0.00000654	M37058	succinylcarnitine	TRUE	reported	textfile	2	TRUE
818	rs1076230	A	G	A	G	0.009	0.0483	NA	0.527439	FALSE	FALSE	FALSE	ebi-a-GCST90018839	19	1244900	0.0216	231771	0.0256898	Endometriosis || id:ebi-a-GCST90018839	Endometriosis	Endometriosis || ||	TRUE	igd	0.002	0.0000068	M37058	succinylcarnitine	TRUE	reported	textfile	2	TRUE
819	rs10798610	T	G	T	G	-0.0088	0.0371	NA	0.471493	FALSE	FALSE	FALSE	ebi-a-GCST90018839	1	178482984	0.0183	231771	0.0425402	Endometriosis || id:ebi-a-GCST90018839	Endometriosis	Endometriosis || ||	TRUE	igd	0.0018	0.00000174	M37058	succinylcarnitine	TRUE	reported	textfile	2	TRUE
820	rs10809039	A	C	A	C	-0.0089	0.0005	NA	0.580711	FALSE	FALSE	FALSE	ebi-a-GCST90018839	9	10230321	0.0186	231771	0.9795	Endometriosis || id:ebi-a-GCST90018839	Endometriosis	Endometriosis || ||	TRUE	igd	0.0019	0.00000175	M37058	succinylcarnitine	TRUE	reported	textfile	2	TRUE
821	rs10835105	T	G	T	G	-0.0084	0.0176	NA	0.389219	FALSE	FALSE	FALSE	ebi-a-GCST90018839	11	27067319	0.0189	231771	0.3509	Endometriosis || id:ebi-a-GCST90018839	Endometriosis	Endometriosis || ||	TRUE	igd	0.0019	0.00000582	M37058	succinylcarnitine	TRUE	reported	textfile	2	TRUE
822	rs10848775	T	C	T	C	0.009	0.0066	NA	0.423113	FALSE	FALSE	FALSE	ebi-a-GCST90018839	12	3167501	0.0195	231771	0.735401	Endometriosis || id:ebi-a-GCST90018839	Endometriosis	Endometriosis || ||	TRUE	igd	0.002	0.0000068	M37058	succinylcarnitine	TRUE	reported	textfile	2	TRUE
823	rs1164883	A	G	A	G	-0.0085	0.009	NA	0.485132	FALSE	FALSE	FALSE	ebi-a-GCST90018839	9	139019445	0.0183	231771	0.6215	Endometriosis || id:ebi-a-GCST90018839	Endometriosis	Endometriosis || ||	TRUE	igd	0.0019	0.00000638	M37058	succinylcarnitine	TRUE	reported	textfile	2	TRUE
824	rs1168556	A	G	A	G	0.0089	0.0473	NA	0.554997	FALSE	FALSE	FALSE	ebi-a-GCST90018839	14	38873594	0.0192	231771	0.0135301	Endometriosis || id:ebi-a-GCST90018839	Endometriosis	Endometriosis || ||	TRUE	igd	0.0019	0.00000147	M37058	succinylcarnitine	TRUE	reported	textfile	2	TRUE
825	rs11713787	A	G	A	G	-0.009	0.0017	NA	0.679552	FALSE	FALSE	FALSE	ebi-a-GCST90018839	3	74432477	0.0203	231771	0.9343	Endometriosis || id:ebi-a-GCST90018839	Endometriosis	Endometriosis || ||	TRUE	igd	0.0019	0.0000017	M37058	succinylcarnitine	TRUE	reported	textfile	2	TRUE
826	rs12114477	A	G	A	G	-0.009	-0.0139	NA	0.574924	FALSE	FALSE	FALSE	ebi-a-GCST90018839	8	66383566	0.0195	231771	0.4757	Endometriosis || id:ebi-a-GCST90018839	Endometriosis	Endometriosis || ||	TRUE	igd	0.0018	0.00000122	M37058	succinylcarnitine	TRUE	reported	textfile	2	TRUE
827	rs12282416	T	C	T	C	0.009	-0.0279	NA	0.538143	FALSE	FALSE	FALSE	ebi-a-GCST90018839	11	13441917	0.019	231771	0.1417	Endometriosis || id:ebi-a-GCST90018839	Endometriosis	Endometriosis || ||	TRUE	igd	0.0019	0.00000124	M37058	succinylcarnitine	TRUE	reported	textfile	2	TRUE
828	rs12513213	A	G	A	G	0.0119	0.0159	NA	0.231539	FALSE	FALSE	FALSE	ebi-a-GCST90018839	4	30586540	0.0216	231771	0.4608	Endometriosis || id:ebi-a-GCST90018839	Endometriosis	Endometriosis || ||	TRUE	igd	0.0027	0.0000084	M37058	succinylcarnitine	TRUE	reported	textfile	2	TRUE
829	rs13397032	T	C	T	C	-0.0085	-0.0083	NA	0.420739	FALSE	FALSE	FALSE	ebi-a-GCST90018839	2	187393729	0.0185	231771	0.653501	Endometriosis || id:ebi-a-GCST90018839	Endometriosis	Endometriosis || ||	TRUE	igd	0.0018	0.00000427	M37058	succinylcarnitine	TRUE	reported	textfile	2	TRUE
830	rs1472631	A	G	A	G	0.0366	-0.0145	NA	0.574416	FALSE	FALSE	FALSE	ebi-a-GCST90018839	15	63423739	0.0193	231771	0.451	Endometriosis || id:ebi-a-GCST90018839	Endometriosis	Endometriosis || ||	TRUE	igd	0.0018	0.000000000000000000000000000000000000000000000000000000000000000000000000000000000000000185	M37058	succinylcarnitine	TRUE	reported	textfile	2	TRUE
831	rs1727198	T	C	T	C	-0.009	-0.0025	NA	0.539566	FALSE	FALSE	FALSE	ebi-a-GCST90018839	2	19479000	0.0183	231771	0.8926	Endometriosis || id:ebi-a-GCST90018839	Endometriosis	Endometriosis || ||	TRUE	igd	0.002	0.0000068	M37058	succinylcarnitine	TRUE	reported	textfile	2	TRUE
832	rs1764966	A	G	A	G	0.0083	-0.0079	NA	0.467257	FALSE	FALSE	FALSE	ebi-a-GCST90018839	13	86258222	0.0186	231771	0.670101	Endometriosis || id:ebi-a-GCST90018839	Endometriosis	Endometriosis || ||	TRUE	igd	0.0019	0.000007	M37058	succinylcarnitine	TRUE	reported	textfile	2	TRUE
833	rs17806888	T	C	T	C	-0.0224	0.0126	NA	0.9143129	FALSE	FALSE	FALSE	ebi-a-GCST90018839	3	67416322	0.0331	231771	0.704001	Endometriosis || id:ebi-a-GCST90018839	Endometriosis	Endometriosis || ||	TRUE	igd	0.0034	0.0000000000715	M37058	succinylcarnitine	TRUE	reported	textfile	2	TRUE
834	rs17813064	A	G	A	G	-0.0165	0.0615	NA	0.0971435	FALSE	FALSE	FALSE	ebi-a-GCST90018839	6	155579748	0.0363	231771	0.0908092	Endometriosis || id:ebi-a-GCST90018839	Endometriosis	Endometriosis || ||	TRUE	igd	0.0037	0.00000705	M37058	succinylcarnitine	TRUE	reported	textfile	2	TRUE
835	rs195717	A	G	A	G	0.0082	-0.0335	NA	0.455253	FALSE	FALSE	FALSE	ebi-a-GCST90018839	1	24826104	0.0187	231771	0.0730399	Endometriosis || id:ebi-a-GCST90018839	Endometriosis	Endometriosis || ||	TRUE	igd	0.0019	0.00000903	M37058	succinylcarnitine	TRUE	reported	textfile	2	TRUE
836	rs2206426	A	G	A	G	-0.0084	0.0365	NA	0.419807	FALSE	FALSE	FALSE	ebi-a-GCST90018839	20	41286043	0.0185	231771	0.0488101	Endometriosis || id:ebi-a-GCST90018839	Endometriosis	Endometriosis || ||	TRUE	igd	0.0018	0.00000492	M37058	succinylcarnitine	TRUE	reported	textfile	2	TRUE
837	rs2374752	A	C	A	C	-0.0084	-0.0094	NA	0.627087	FALSE	FALSE	FALSE	ebi-a-GCST90018839	3	79987748	0.0189	231771	0.6175	Endometriosis || id:ebi-a-GCST90018839	Endometriosis	Endometriosis || ||	TRUE	igd	0.0019	0.00000632	M37058	succinylcarnitine	TRUE	reported	textfile	2	TRUE
838	rs242725	A	G	A	G	-0.0086	0.0007	NA	0.269782	FALSE	FALSE	FALSE	ebi-a-GCST90018839	3	10285868	0.0223	231771	0.9733	Endometriosis || id:ebi-a-GCST90018839	Endometriosis	Endometriosis || ||	TRUE	igd	0.0019	0.00000351	M37058	succinylcarnitine	TRUE	reported	textfile	2	TRUE
839	rs267939	T	C	T	C	-0.0087	-0.0221	NA	0.520346	FALSE	FALSE	FALSE	ebi-a-GCST90018839	5	10752315	0.0208	231771	0.2881	Endometriosis || id:ebi-a-GCST90018839	Endometriosis	Endometriosis || ||	TRUE	igd	0.0019	0.00000259	M37058	succinylcarnitine	TRUE	reported	textfile	2	TRUE
840	rs2686513	T	C	T	C	-0.011	0.0356	NA	0.530831	FALSE	FALSE	FALSE	ebi-a-GCST90018839	7	22451353	0.0184	231771	0.0528202	Endometriosis || id:ebi-a-GCST90018839	Endometriosis	Endometriosis || ||	TRUE	igd	0.002	0.000000038	M37058	succinylcarnitine	TRUE	reported	textfile	2	TRUE
841	rs2705088	T	G	T	G	-0.0125	-0.0111	NA	0.773649	FALSE	FALSE	FALSE	ebi-a-GCST90018839	8	17313916	0.0218	231771	0.6097	Endometriosis || id:ebi-a-GCST90018839	Endometriosis	Endometriosis || ||	TRUE	igd	0.0027	0.00000417	M37058	succinylcarnitine	TRUE	reported	textfile	2	TRUE
842	rs327737	T	C	T	C	0.0098	0.023	NA	0.43835	FALSE	FALSE	FALSE	ebi-a-GCST90018839	7	80858234	0.0209	231771	0.2697	Endometriosis || id:ebi-a-GCST90018839	Endometriosis	Endometriosis || ||	TRUE	igd	0.0019	0.000000118	M37058	succinylcarnitine	TRUE	reported	textfile	2	TRUE
843	rs4548847	A	G	A	G	0.0082	0.0027	NA	0.421122	FALSE	FALSE	FALSE	ebi-a-GCST90018839	16	60405936	0.0197	231771	0.8891	Endometriosis || id:ebi-a-GCST90018839	Endometriosis	Endometriosis || ||	TRUE	igd	0.0018	0.00000956	M37058	succinylcarnitine	TRUE	reported	textfile	2	TRUE
844	rs4837828	A	G	A	G	-0.0089	-0.0166	NA	0.708801	FALSE	FALSE	FALSE	ebi-a-GCST90018839	9	124042193	0.0203	231771	0.4135	Endometriosis || id:ebi-a-GCST90018839	Endometriosis	Endometriosis || ||	TRUE	igd	0.0019	0.00000154	M37058	succinylcarnitine	TRUE	reported	textfile	2	TRUE
845	rs6470127	A	G	A	G	0.0087	0.0225	NA	0.643023	FALSE	FALSE	FALSE	ebi-a-GCST90018839	8	123982099	0.0191	231771	0.2407	Endometriosis || id:ebi-a-GCST90018839	Endometriosis	Endometriosis || ||	TRUE	igd	0.0019	0.00000287	M37058	succinylcarnitine	TRUE	reported	textfile	2	TRUE
846	rs6703518	T	G	T	G	-0.0108	0.0262	NA	0.467052	FALSE	FALSE	FALSE	ebi-a-GCST90018839	1	186116797	0.0184	231771	0.1545	Endometriosis || id:ebi-a-GCST90018839	Endometriosis	Endometriosis || ||	TRUE	igd	0.0019	0.00000000585	M37058	succinylcarnitine	TRUE	reported	textfile	2	TRUE
847	rs6774623	A	G	A	G	-0.0084	0.0038	NA	0.349438	FALSE	FALSE	FALSE	ebi-a-GCST90018839	3	175068537	0.0192	231771	0.8427	Endometriosis || id:ebi-a-GCST90018839	Endometriosis	Endometriosis || ||	TRUE	igd	0.0019	0.00000665	M37058	succinylcarnitine	TRUE	reported	textfile	2	TRUE
848	rs7177	A	C	A	C	-0.0088	-0.0001	NA	0.622806	FALSE	FALSE	FALSE	ebi-a-GCST90018839	11	69466115	0.02	231771	0.9963	Endometriosis || id:ebi-a-GCST90018839	Endometriosis	Endometriosis || ||	TRUE	igd	0.0019	0.00000274	M37058	succinylcarnitine	TRUE	reported	textfile	2	TRUE
849	rs7999481	A	G	A	G	0.0083	0.0237	NA	0.381944	FALSE	FALSE	FALSE	ebi-a-GCST90018839	13	53605160	0.0198	231771	0.232	Endometriosis || id:ebi-a-GCST90018839	Endometriosis	Endometriosis || ||	TRUE	igd	0.0019	0.00000818	M37058	succinylcarnitine	TRUE	reported	textfile	2	TRUE
850	rs8060756	A	G	A	G	0.0102	0.004	NA	0.351366	FALSE	FALSE	FALSE	ebi-a-GCST90018839	16	63202385	0.0192	231771	0.8343	Endometriosis || id:ebi-a-GCST90018839	Endometriosis	Endometriosis || ||	TRUE	igd	0.0018	0.0000000407	M37058	succinylcarnitine	TRUE	reported	textfile	2	TRUE
851	rs10489	A	C	A	C	0.1743	-0.0156	NA	0.129237	FALSE	FALSE	FALSE	ebi-a-GCST90018839	3	69151152	0.0301	231771	0.6036	Endometriosis || id:ebi-a-GCST90018839	Endometriosis	Endometriosis || ||	TRUE	igd	0.038	0.0000046	M01123	inosine	TRUE	reported	textfile	2	TRUE
852	rs11616655	A	G	A	G	-0.1069	-0.023	NA	0.937158	FALSE	FALSE	FALSE	ebi-a-GCST90018839	13	23683941	0.0445	231771	0.6053	Endometriosis || id:ebi-a-GCST90018839	Endometriosis	Endometriosis || ||	TRUE	igd	0.0237	0.00000637	M01123	inosine	TRUE	reported	textfile	2	TRUE
853	rs17077586	A	G	A	G	0.1032	0.0238	NA	0.9125398	FALSE	FALSE	FALSE	ebi-a-GCST90018839	18	65292921	0.0326	231771	0.4656	Endometriosis || id:ebi-a-GCST90018839	Endometriosis	Endometriosis || ||	TRUE	igd	0.021	0.00000092	M01123	inosine	TRUE	reported	textfile	2	TRUE
854	rs17224277	A	G	A	G	0.0951	0.0678	NA	0.0738622	FALSE	FALSE	FALSE	ebi-a-GCST90018839	2	182340444	0.036	231771	0.05972	Endometriosis || id:ebi-a-GCST90018839	Endometriosis	Endometriosis || ||	TRUE	igd	0.0199	0.00000183	M01123	inosine	TRUE	reported	textfile	2	TRUE
855	rs17741813	T	C	T	C	0.538	-0.032	NA	0.0651025	FALSE	FALSE	FALSE	ebi-a-GCST90018839	21	35669770	0.0445	231771	0.4713	Endometriosis || id:ebi-a-GCST90018839	Endometriosis	Endometriosis || ||	TRUE	igd	0.1192	0.00000639	M01123	inosine	TRUE	reported	textfile	2	TRUE
856	rs2846723	T	G	T	G	-0.0476	-0.0392	NA	0.506812	FALSE	FALSE	FALSE	ebi-a-GCST90018839	11	102570891	0.0183	231771	0.0324997	Endometriosis || id:ebi-a-GCST90018839	Endometriosis	Endometriosis || ||	TRUE	igd	0.0105	0.00000576	M01123	inosine	TRUE	reported	textfile	2	TRUE
857	rs494562	A	G	A	G	-0.1182	0.0157	NA	0.9170268	FALSE	FALSE	FALSE	ebi-a-GCST90018839	6	86117129	0.0333	231771	0.637101	Endometriosis || id:ebi-a-GCST90018839	Endometriosis	Endometriosis || ||	TRUE	igd	0.0167	0.00000000000134	M01123	inosine	TRUE	reported	textfile	2	TRUE
858	rs7795118	T	C	T	C	0.0905	-0.0204	NA	0.221391	FALSE	FALSE	FALSE	ebi-a-GCST90018839	7	106260226	0.0231	231771	0.3775	Endometriosis || id:ebi-a-GCST90018839	Endometriosis	Endometriosis || ||	TRUE	igd	0.0186	0.00000121	M01123	inosine	TRUE	reported	textfile	2	TRUE
859	rs10183099	A	G	A	G	-0.0084	0.0031	NA	0.643849	FALSE	FALSE	FALSE	ebi-a-GCST90018839	2	152245087	0.0193	231771	0.8739	Endometriosis || id:ebi-a-GCST90018839	Endometriosis	Endometriosis || ||	TRUE	igd	0.0018	0.00000244	M01898	proline	TRUE	reported	textfile	2	TRUE
860	rs10501294	T	C	T	C	-0.0124	0.008	NA	0.852299	FALSE	FALSE	FALSE	ebi-a-GCST90018839	11	43086410	0.0256	231771	0.754699	Endometriosis || id:ebi-a-GCST90018839	Endometriosis	Endometriosis || ||	TRUE	igd	0.0027	0.00000311	M01898	proline	TRUE	reported	textfile	2	TRUE
861	rs10512634	A	G	A	G	0.0117	-0.0321	NA	0.103688	FALSE	FALSE	FALSE	ebi-a-GCST90018839	5	35987551	0.0311	231771	0.3027	Endometriosis || id:ebi-a-GCST90018839	Endometriosis	Endometriosis || ||	TRUE	igd	0.0026	0.00000859	M01898	proline	TRUE	reported	textfile	2	TRUE
862	rs10747856	A	G	A	G	-0.0079	0.0326	NA	0.510084	FALSE	FALSE	FALSE	ebi-a-GCST90018839	12	60262116	0.0184	231771	0.0762395	Endometriosis || id:ebi-a-GCST90018839	Endometriosis	Endometriosis || ||	TRUE	igd	0.0017	0.00000603	M01898	proline	TRUE	reported	textfile	2	TRUE
863	rs10954090	T	C	T	C	0.013	0.0142	NA	0.11042	FALSE	FALSE	FALSE	ebi-a-GCST90018839	7	125529994	0.03	231771	0.6373	Endometriosis || id:ebi-a-GCST90018839	Endometriosis	Endometriosis || ||	TRUE	igd	0.0026	0.000000397	M01898	proline	TRUE	reported	textfile	2	TRUE
864	rs11075967	T	C	T	C	-0.0087	-0.0037	NA	0.595157	FALSE	FALSE	FALSE	ebi-a-GCST90018839	16	73154049	0.0191	231771	0.8462	Endometriosis || id:ebi-a-GCST90018839	Endometriosis	Endometriosis || ||	TRUE	igd	0.0018	0.000000867	M01898	proline	TRUE	reported	textfile	2	TRUE
865	rs11183620	A	G	A	G	0.0082	0.0244	NA	0.507027	FALSE	FALSE	FALSE	ebi-a-GCST90018839	12	47212370	0.0189	231771	0.1966	Endometriosis || id:ebi-a-GCST90018839	Endometriosis	Endometriosis || ||	TRUE	igd	0.0017	0.00000234	M01898	proline	TRUE	reported	textfile	2	TRUE
866	rs11784679	T	G	T	G	-0.0116	-0.0127	NA	0.817353	FALSE	FALSE	FALSE	ebi-a-GCST90018839	8	22831150	0.0244	231771	0.6036	Endometriosis || id:ebi-a-GCST90018839	Endometriosis	Endometriosis || ||	TRUE	igd	0.0025	0.00000362	M01898	proline	TRUE	reported	textfile	2	TRUE
867	rs11848063	A	G	A	G	0.0087	0.0135	NA	0.650681	FALSE	FALSE	FALSE	ebi-a-GCST90018839	14	47235445	0.0198	231771	0.4934	Endometriosis || id:ebi-a-GCST90018839	Endometriosis	Endometriosis || ||	TRUE	igd	0.0018	0.000000714	M01898	proline	TRUE	reported	textfile	2	TRUE
868	rs12243290	A	G	A	G	-0.0157	-0.0531	NA	0.935412	FALSE	FALSE	FALSE	ebi-a-GCST90018839	10	66938581	0.0382	231771	0.1641	Endometriosis || id:ebi-a-GCST90018839	Endometriosis	Endometriosis || ||	TRUE	igd	0.0034	0.000004	M01898	proline	TRUE	reported	textfile	2	TRUE
869	rs1394836	T	C	T	C	0.0083	0.0174	NA	0.646401	FALSE	FALSE	FALSE	ebi-a-GCST90018839	3	192454733	0.0197	231771	0.3772	Endometriosis || id:ebi-a-GCST90018839	Endometriosis	Endometriosis || ||	TRUE	igd	0.0018	0.00000223	M01898	proline	TRUE	reported	textfile	2	TRUE
870	rs1615586	T	G	T	G	-0.0196	-0.0377	NA	0.753872	FALSE	FALSE	FALSE	ebi-a-GCST90018839	2	161743385	0.0214	231771	0.0781502	Endometriosis || id:ebi-a-GCST90018839	Endometriosis	Endometriosis || ||	TRUE	igd	0.0043	0.00000418	M01898	proline	TRUE	reported	textfile	2	TRUE
871	rs175866	T	G	T	G	-0.0086	-0.0117	NA	0.666356	FALSE	FALSE	FALSE	ebi-a-GCST90018839	6	151225521	0.0205	231771	0.5679	Endometriosis || id:ebi-a-GCST90018839	Endometriosis	Endometriosis || ||	TRUE	igd	0.0018	0.00000114	M01898	proline	TRUE	reported	textfile	2	TRUE
872	rs17742907	A	G	A	G	0.0174	-0.0801	NA	0.0842065	FALSE	FALSE	FALSE	ebi-a-GCST90018839	22	18890615	0.0429	231771	0.0620397	Endometriosis || id:ebi-a-GCST90018839	Endometriosis	Endometriosis || ||	TRUE	igd	0.0039	0.00000957	M01898	proline	TRUE	reported	textfile	2	TRUE
873	rs1888182	T	C	T	C	0.0079	0.0323	NA	0.401106	FALSE	FALSE	FALSE	ebi-a-GCST90018839	1	54967890	0.0188	231771	0.0855993	Endometriosis || id:ebi-a-GCST90018839	Endometriosis	Endometriosis || ||	TRUE	igd	0.0018	0.00000793	M01898	proline	TRUE	reported	textfile	2	TRUE
874	rs2185865	A	C	A	C	0.0177	0.0716	NA	0.9440576	FALSE	FALSE	FALSE	ebi-a-GCST90018839	6	18828241	0.0406	231771	0.0781808	Endometriosis || id:ebi-a-GCST90018839	Endometriosis	Endometriosis || ||	TRUE	igd	0.0034	0.00000017	M01898	proline	TRUE	reported	textfile	2	TRUE
875	rs2518802	A	C	A	C	-0.0534	-0.0258	NA	0.894568	FALSE	FALSE	FALSE	ebi-a-GCST90018839	22	18975345	0.031	231771	0.4064	Endometriosis || id:ebi-a-GCST90018839	Endometriosis	Endometriosis || ||	TRUE	igd	0.0033	0.0000000000000000000000000000000000000000000000000000000000415	M01898	proline	TRUE	reported	textfile	2	TRUE
876	rs2935623	A	G	A	G	-0.0079	0.0165	NA	0.659811	FALSE	FALSE	FALSE	ebi-a-GCST90018839	5	2767556	0.0199	231771	0.4067	Endometriosis || id:ebi-a-GCST90018839	Endometriosis	Endometriosis || ||	TRUE	igd	0.0018	0.00000871	M01898	proline	TRUE	reported	textfile	2	TRUE
877	rs4580644	T	C	T	C	0.0157	0.0091	NA	0.422576	FALSE	FALSE	FALSE	ebi-a-GCST90018839	4	15785201	0.019	231771	0.6308	Endometriosis || id:ebi-a-GCST90018839	Endometriosis	Endometriosis || ||	TRUE	igd	0.0035	0.00000816	M01898	proline	TRUE	reported	textfile	2	TRUE
878	rs4978836	A	G	A	G	0.009	0.0387	NA	0.303627	FALSE	FALSE	FALSE	ebi-a-GCST90018839	9	112338981	0.021	231771	0.0648396	Endometriosis || id:ebi-a-GCST90018839	Endometriosis	Endometriosis || ||	TRUE	igd	0.002	0.0000068	M01898	proline	TRUE	reported	textfile	2	TRUE
879	rs535633	A	G	A	G	-0.0086	0.009	NA	0.527718	FALSE	FALSE	FALSE	ebi-a-GCST90018839	11	92825738	0.0188	231771	0.633299	Endometriosis || id:ebi-a-GCST90018839	Endometriosis	Endometriosis || ||	TRUE	igd	0.0018	0.00000105	M01898	proline	TRUE	reported	textfile	2	TRUE
880	rs5747934	T	C	T	C	0.0715	-0.0096	NA	0.072186	FALSE	FALSE	FALSE	ebi-a-GCST90018839	22	18915282	0.0377	231771	0.7991	Endometriosis || id:ebi-a-GCST90018839	Endometriosis	Endometriosis || ||	TRUE	igd	0.0051	0.00000000000000000000000000000000000000000002	M01898	proline	TRUE	reported	textfile	2	TRUE
881	rs6085132	T	C	T	C	-0.0272	0.0225	NA	0.9574745	FALSE	FALSE	FALSE	ebi-a-GCST90018839	20	5344064	0.0531	231771	0.671399	Endometriosis || id:ebi-a-GCST90018839	Endometriosis	Endometriosis || ||	TRUE	igd	0.0059	0.00000401	M01898	proline	TRUE	reported	textfile	2	TRUE
882	rs6798346	A	G	A	G	-0.0167	0.0068	NA	0.676678	FALSE	FALSE	FALSE	ebi-a-GCST90018839	3	73078044	0.0208	231771	0.744501	Endometriosis || id:ebi-a-GCST90018839	Endometriosis	Endometriosis || ||	TRUE	igd	0.0038	0.00000878	M01898	proline	TRUE	reported	textfile	2	TRUE
883	rs7029664	T	C	T	C	0.0077	-0.0062	NA	0.514116	FALSE	FALSE	FALSE	ebi-a-GCST90018839	9	132048953	0.0186	231771	0.7395	Endometriosis || id:ebi-a-GCST90018839	Endometriosis	Endometriosis || ||	TRUE	igd	0.0017	0.00000966	M01898	proline	TRUE	reported	textfile	2	TRUE
884	rs7208186	T	C	T	C	0.0139	0.0312	NA	0.788798	FALSE	FALSE	FALSE	ebi-a-GCST90018839	17	10680890	0.0228	231771	0.1707	Endometriosis || id:ebi-a-GCST90018839	Endometriosis	Endometriosis || ||	TRUE	igd	0.0026	0.0000000626	M01898	proline	TRUE	reported	textfile	2	TRUE
885	rs7296105	A	C	A	C	0.0262	0.0375	NA	0.874923	FALSE	FALSE	FALSE	ebi-a-GCST90018839	12	117842549	0.0277	231771	0.1755	Endometriosis || id:ebi-a-GCST90018839	Endometriosis	Endometriosis || ||	TRUE	igd	0.0055	0.00000235	M01898	proline	TRUE	reported	textfile	2	TRUE
886	rs7560860	A	G	A	G	0.0079	0.0247	NA	0.371076	FALSE	FALSE	FALSE	ebi-a-GCST90018839	2	42497679	0.0192	231771	0.1982	Endometriosis || id:ebi-a-GCST90018839	Endometriosis	Endometriosis || ||	TRUE	igd	0.0018	0.00000643	M01898	proline	TRUE	reported	textfile	2	TRUE
887	rs7858706	T	C	T	C	-0.0077	-0.0157	NA	0.545546	FALSE	FALSE	FALSE	ebi-a-GCST90018839	9	77966690	0.0187	231771	0.4019	Endometriosis || id:ebi-a-GCST90018839	Endometriosis	Endometriosis || ||	TRUE	igd	0.0017	0.00000966	M01898	proline	TRUE	reported	textfile	2	TRUE
888	rs893175	A	C	A	C	-0.0086	-0.0176	NA	0.643536	FALSE	FALSE	FALSE	ebi-a-GCST90018839	16	49303818	0.0197	231771	0.3732	Endometriosis || id:ebi-a-GCST90018839	Endometriosis	Endometriosis || ||	TRUE	igd	0.0018	0.00000153	M01898	proline	TRUE	reported	textfile	2	TRUE
889	rs9360494	T	C	T	C	-0.0083	0.0083	NA	0.610552	FALSE	FALSE	FALSE	ebi-a-GCST90018839	6	72485205	0.0191	231771	0.6624	Endometriosis || id:ebi-a-GCST90018839	Endometriosis	Endometriosis || ||	TRUE	igd	0.0018	0.00000269	M01898	proline	TRUE	reported	textfile	2	TRUE
890	rs9540462	T	G	T	G	-0.012	0.0614	NA	0.880285	FALSE	FALSE	FALSE	ebi-a-GCST90018839	13	66100680	0.0282	231771	0.0297701	Endometriosis || id:ebi-a-GCST90018839	Endometriosis	Endometriosis || ||	TRUE	igd	0.0026	0.0000048	M01898	proline	TRUE	reported	textfile	2	TRUE
891	rs10435813	A	G	A	G	0.0081	-0.0175	NA	0.78607	FALSE	FALSE	FALSE	ebi-a-GCST90018839	9	5533450	0.0263	231771	0.5069	Endometriosis || id:ebi-a-GCST90018839	Endometriosis	Endometriosis || ||	TRUE	igd	0.0018	0.00000401	M12067	undecanoate (11:0)	TRUE	reported	textfile	2	TRUE
892	rs10520198	A	G	A	G	0.0186	-0.0347	NA	0.0747372	FALSE	FALSE	FALSE	ebi-a-GCST90018839	4	171949091	0.0353	231771	0.3267	Endometriosis || id:ebi-a-GCST90018839	Endometriosis	Endometriosis || ||	TRUE	igd	0.0041	0.00000564	M12067	undecanoate (11:0)	TRUE	reported	textfile	2	TRUE
893	rs1122530	A	G	A	G	-0.0094	0.0044	NA	0.868837	FALSE	FALSE	FALSE	ebi-a-GCST90018839	9	87464352	0.0274	231771	0.8716	Endometriosis || id:ebi-a-GCST90018839	Endometriosis	Endometriosis || ||	TRUE	igd	0.0018	0.000000149	M12067	undecanoate (11:0)	TRUE	reported	textfile	2	TRUE
894	rs12116440	T	C	T	C	-0.0679	-0.1034	NA	0.0142293	FALSE	FALSE	FALSE	ebi-a-GCST90018839	1	33478877	0.0906	231771	0.2542	Endometriosis || id:ebi-a-GCST90018839	Endometriosis	Endometriosis || ||	TRUE	igd	0.0138	0.000000928	M12067	undecanoate (11:0)	TRUE	reported	textfile	2	TRUE
895	rs1216886	A	G	A	G	-0.008	-0.0263	NA	0.788745	FALSE	FALSE	FALSE	ebi-a-GCST90018839	1	113736738	0.023	231771	0.2541	Endometriosis || id:ebi-a-GCST90018839	Endometriosis	Endometriosis || ||	TRUE	igd	0.0018	0.00000688	M12067	undecanoate (11:0)	TRUE	reported	textfile	2	TRUE
896	rs12826254	T	C	T	C	0.0091	0.0579	NA	0.133169	FALSE	FALSE	FALSE	ebi-a-GCST90018839	12	131257120	0.0272	231771	0.0332399	Endometriosis || id:ebi-a-GCST90018839	Endometriosis	Endometriosis || ||	TRUE	igd	0.0018	0.000000705	M12067	undecanoate (11:0)	TRUE	reported	textfile	2	TRUE
897	rs1408276	A	C	A	C	-0.043	-0.0004	NA	0.966071	FALSE	FALSE	FALSE	ebi-a-GCST90018839	6	121794466	0.0516	231771	0.9938	Endometriosis || id:ebi-a-GCST90018839	Endometriosis	Endometriosis || ||	TRUE	igd	0.0094	0.00000459	M12067	undecanoate (11:0)	TRUE	reported	textfile	2	TRUE
898	rs16883391	A	C	A	C	-0.0084	-0.0234	NA	0.213298	FALSE	FALSE	FALSE	ebi-a-GCST90018839	5	9697886	0.0225	231771	0.2988	Endometriosis || id:ebi-a-GCST90018839	Endometriosis	Endometriosis || ||	TRUE	igd	0.0017	0.0000012	M12067	undecanoate (11:0)	TRUE	reported	textfile	2	TRUE
899	rs17031632	A	G	A	G	0.0133	0.0085	NA	0.9026811	FALSE	FALSE	FALSE	ebi-a-GCST90018839	2	106344426	0.0308	231771	0.783901	Endometriosis || id:ebi-a-GCST90018839	Endometriosis	Endometriosis || ||	TRUE	igd	0.0027	0.000000569	M12067	undecanoate (11:0)	TRUE	reported	textfile	2	TRUE
900	rs17145331	T	C	T	C	-0.0091	0.0268	NA	0.751199	FALSE	FALSE	FALSE	ebi-a-GCST90018839	7	21808198	0.0223	231771	0.2303	Endometriosis || id:ebi-a-GCST90018839	Endometriosis	Endometriosis || ||	TRUE	igd	0.0018	0.000000358	M12067	undecanoate (11:0)	TRUE	reported	textfile	2	TRUE
901	rs17233321	A	G	A	G	-0.0175	-0.0343	NA	0.9561868	FALSE	FALSE	FALSE	ebi-a-GCST90018839	5	81017141	0.0532	231771	0.519501	Endometriosis || id:ebi-a-GCST90018839	Endometriosis	Endometriosis || ||	TRUE	igd	0.0034	0.000000374	M12067	undecanoate (11:0)	TRUE	reported	textfile	2	TRUE
902	rs1864609	A	C	A	C	-0.0091	0.0147	NA	0.849429	FALSE	FALSE	FALSE	ebi-a-GCST90018839	7	136926419	0.0304	231771	0.628801	Endometriosis || id:ebi-a-GCST90018839	Endometriosis	Endometriosis || ||	TRUE	igd	0.0018	0.000000327	M12067	undecanoate (11:0)	TRUE	reported	textfile	2	TRUE
903	rs196885	T	C	T	C	-0.0086	0.0063	NA	0.878934	FALSE	FALSE	FALSE	ebi-a-GCST90018839	8	24736887	0.0291	231771	0.8295	Endometriosis || id:ebi-a-GCST90018839	Endometriosis	Endometriosis || ||	TRUE	igd	0.0018	0.00000122	M12067	undecanoate (11:0)	TRUE	reported	textfile	2	TRUE
904	rs2471075	A	G	A	G	-0.0176	-0.0292	NA	0.840966	FALSE	FALSE	FALSE	ebi-a-GCST90018839	5	38119094	0.0255	231771	0.2506	Endometriosis || id:ebi-a-GCST90018839	Endometriosis	Endometriosis || ||	TRUE	igd	0.0036	0.000000839	M12067	undecanoate (11:0)	TRUE	reported	textfile	2	TRUE
905	rs6140831	A	C	A	C	0.0089	-0.0131	NA	0.635807	FALSE	FALSE	FALSE	ebi-a-GCST90018839	20	9008889	0.0197	231771	0.5039	Endometriosis || id:ebi-a-GCST90018839	Endometriosis	Endometriosis || ||	TRUE	igd	0.0016	0.000000054	M12067	undecanoate (11:0)	TRUE	reported	textfile	2	TRUE
906	rs686321	T	C	T	C	0.0082	0.0547	NA	0.692474	FALSE	FALSE	FALSE	ebi-a-GCST90018839	13	52426096	0.0219	231771	0.0124099	Endometriosis || id:ebi-a-GCST90018839	Endometriosis	Endometriosis || ||	TRUE	igd	0.0017	0.00000214	M12067	undecanoate (11:0)	TRUE	reported	textfile	2	TRUE
907	rs6967282	A	G	A	G	0.0088	0.0176	NA	0.821654	FALSE	FALSE	FALSE	ebi-a-GCST90018839	7	150907194	0.0246	231771	0.4745	Endometriosis || id:ebi-a-GCST90018839	Endometriosis	Endometriosis || ||	TRUE	igd	0.0017	0.000000396	M12067	undecanoate (11:0)	TRUE	reported	textfile	2	TRUE
908	rs7069652	A	C	A	C	-0.0088	-0.0205	NA	0.143682	FALSE	FALSE	FALSE	ebi-a-GCST90018839	10	121964330	0.0267	231771	0.4424	Endometriosis || id:ebi-a-GCST90018839	Endometriosis	Endometriosis || ||	TRUE	igd	0.0017	0.000000403	M12067	undecanoate (11:0)	TRUE	reported	textfile	2	TRUE
909	rs7134822	A	G	A	G	-0.0164	-0.0171	NA	0.92708	FALSE	FALSE	FALSE	ebi-a-GCST90018839	12	16198974	0.0358	231771	0.6321	Endometriosis || id:ebi-a-GCST90018839	Endometriosis	Endometriosis || ||	TRUE	igd	0.0035	0.00000387	M12067	undecanoate (11:0)	TRUE	reported	textfile	2	TRUE
910	rs7666900	T	C	T	C	0.0089	-0.0239	NA	0.109888	FALSE	FALSE	FALSE	ebi-a-GCST90018839	4	140414333	0.0299	231771	0.4237	Endometriosis || id:ebi-a-GCST90018839	Endometriosis	Endometriosis || ||	TRUE	igd	0.0018	0.000000693	M12067	undecanoate (11:0)	TRUE	reported	textfile	2	TRUE
911	rs10050054	T	C	T	C	-0.0336	-0.039	NA	0.970188	FALSE	FALSE	FALSE	ebi-a-GCST90018839	4	178647306	0.0527	231771	0.459501	Endometriosis || id:ebi-a-GCST90018839	Endometriosis	Endometriosis || ||	TRUE	igd	0.0072	0.00000318	M01649	valine	TRUE	reported	textfile	2	TRUE
912	rs10181551	A	G	A	G	-0.0055	0.0182	NA	0.223594	FALSE	FALSE	FALSE	ebi-a-GCST90018839	2	27277274	0.0229	231771	0.4264	Endometriosis || id:ebi-a-GCST90018839	Endometriosis	Endometriosis || ||	TRUE	igd	0.0012	0.00000388	M01649	valine	TRUE	reported	textfile	2	TRUE
913	rs1440581	T	C	T	C	-0.0081	0.0272	NA	0.492312	FALSE	FALSE	FALSE	ebi-a-GCST90018839	4	89226422	0.0183	231771	0.138	Endometriosis || id:ebi-a-GCST90018839	Endometriosis	Endometriosis || ||	TRUE	igd	0.0012	0.00000000000256	M01649	valine	TRUE	reported	textfile	2	TRUE
914	rs2373642	A	G	A	G	-0.054	0.0567	NA	0.0857729	FALSE	FALSE	FALSE	ebi-a-GCST90018839	7	149680189	0.0337	231771	0.0923507	Endometriosis || id:ebi-a-GCST90018839	Endometriosis	Endometriosis || ||	TRUE	igd	0.011	0.000000978	M01649	valine	TRUE	reported	textfile	2	TRUE
915	rs3762466	T	C	T	C	0.0058	0.0113	NA	0.686673	FALSE	FALSE	FALSE	ebi-a-GCST90018839	2	133194157	0.0199	231771	0.569101	Endometriosis || id:ebi-a-GCST90018839	Endometriosis	Endometriosis || ||	TRUE	igd	0.0012	0.00000106	M01649	valine	TRUE	reported	textfile	2	TRUE
916	rs10098688	A	C	A	C	0.0278	-0.0053	NA	0.397555	FALSE	FALSE	FALSE	ebi-a-GCST90018839	8	68788493	0.0188	231771	0.778099	Endometriosis || id:ebi-a-GCST90018839	Endometriosis	Endometriosis || ||	TRUE	igd	0.0063	0.00000968	M33447	palmitoleate (16:1n7)	TRUE	reported	textfile	2	TRUE
917	rs11728793	T	C	T	C	-0.0215	-0.033	NA	0.732744	FALSE	FALSE	FALSE	ebi-a-GCST90018839	4	83491535	0.0209	231771	0.1151	Endometriosis || id:ebi-a-GCST90018839	Endometriosis	Endometriosis || ||	TRUE	igd	0.0044	0.0000011	M33447	palmitoleate (16:1n7)	TRUE	reported	textfile	2	TRUE
918	rs1558852	A	G	A	G	0.0197	0.0044	NA	0.722975	FALSE	FALSE	FALSE	ebi-a-GCST90018839	2	51252137	0.0211	231771	0.8328	Endometriosis || id:ebi-a-GCST90018839	Endometriosis	Endometriosis || ||	TRUE	igd	0.0043	0.00000448	M33447	palmitoleate (16:1n7)	TRUE	reported	textfile	2	TRUE
919	rs1922578	A	G	A	G	-0.0653	0.0492	NA	0.9525163	FALSE	FALSE	FALSE	ebi-a-GCST90018839	12	83071197	0.0435	231771	0.2581	Endometriosis || id:ebi-a-GCST90018839	Endometriosis	Endometriosis || ||	TRUE	igd	0.0142	0.00000434	M33447	palmitoleate (16:1n7)	TRUE	reported	textfile	2	TRUE
920	rs2916164	T	C	T	C	0.0154	-0.0145	NA	0.323765	FALSE	FALSE	FALSE	ebi-a-GCST90018839	8	75800732	0.0196	231771	0.4568	Endometriosis || id:ebi-a-GCST90018839	Endometriosis	Endometriosis || ||	TRUE	igd	0.0035	0.00000919	M33447	palmitoleate (16:1n7)	TRUE	reported	textfile	2	TRUE
921	rs4287543	A	G	A	G	0.0232	-0.012	NA	0.755022	FALSE	FALSE	FALSE	ebi-a-GCST90018839	15	92113505	0.024	231771	0.616799	Endometriosis || id:ebi-a-GCST90018839	Endometriosis	Endometriosis || ||	TRUE	igd	0.0052	0.00000716	M33447	palmitoleate (16:1n7)	TRUE	reported	textfile	2	TRUE
922	rs603424	A	G	A	G	-0.0367	0.0455	NA	0.124585	FALSE	FALSE	FALSE	ebi-a-GCST90018839	10	102075479	0.0284	231771	0.1088	Endometriosis || id:ebi-a-GCST90018839	Endometriosis	Endometriosis || ||	TRUE	igd	0.0048	0.0000000000000131	M33447	palmitoleate (16:1n7)	TRUE	reported	textfile	2	TRUE
923	rs9880033	T	C	T	C	0.117	0.0207	NA	0.9840499	FALSE	FALSE	FALSE	ebi-a-GCST90018839	3	20971709	0.087	231771	0.8119	Endometriosis || id:ebi-a-GCST90018839	Endometriosis	Endometriosis || ||	TRUE	igd	0.0262	0.00000774	M33447	palmitoleate (16:1n7)	TRUE	reported	textfile	2	TRUE
924	rs10021313	T	C	T	C	-0.2423	0.0034	NA	0.99253392	FALSE	FALSE	FALSE	ebi-a-GCST90018839	4	76957243	0.1251	231771	0.9784	Endometriosis || id:ebi-a-GCST90018839	Endometriosis	Endometriosis || ||	TRUE	igd	0.051	0.00000201	M37202	4-androsten-3beta,17beta-diol disulfate 1*	TRUE	reported	textfile	2	TRUE
925	rs10847490	A	G	A	G	0.0326	0.01	NA	0.79052	FALSE	FALSE	FALSE	ebi-a-GCST90018839	12	128448733	0.0231	231771	0.6643	Endometriosis || id:ebi-a-GCST90018839	Endometriosis	Endometriosis || ||	TRUE	igd	0.0072	0.00000589	M37202	4-androsten-3beta,17beta-diol disulfate 1*	TRUE	reported	textfile	2	TRUE
926	rs13325508	T	C	T	C	0.099	-0.0192	NA	0.9776771	FALSE	FALSE	FALSE	ebi-a-GCST90018839	3	181213106	0.0731	231771	0.7931	Endometriosis || id:ebi-a-GCST90018839	Endometriosis	Endometriosis || ||	TRUE	igd	0.0221	0.00000728	M37202	4-androsten-3beta,17beta-diol disulfate 1*	TRUE	reported	textfile	2	TRUE
927	rs17243501	T	C	T	C	-0.0363	-0.0106	NA	0.170221	FALSE	FALSE	FALSE	ebi-a-GCST90018839	5	81255228	0.0248	231771	0.670101	Endometriosis || id:ebi-a-GCST90018839	Endometriosis	Endometriosis || ||	TRUE	igd	0.0079	0.00000454	M37202	4-androsten-3beta,17beta-diol disulfate 1*	TRUE	reported	textfile	2	TRUE
928	rs1825496	A	G	A	G	-0.0484	-0.0071	NA	0.506622	FALSE	FALSE	FALSE	ebi-a-GCST90018839	6	91687699	0.0184	231771	0.7009	Endometriosis || id:ebi-a-GCST90018839	Endometriosis	Endometriosis || ||	TRUE	igd	0.0108	0.00000822	M37202	4-androsten-3beta,17beta-diol disulfate 1*	TRUE	reported	textfile	2	TRUE
929	rs2130589	A	G	A	G	0.0345	0.0088	NA	0.278608	FALSE	FALSE	FALSE	ebi-a-GCST90018839	6	124201150	0.0211	231771	0.6773	Endometriosis || id:ebi-a-GCST90018839	Endometriosis	Endometriosis || ||	TRUE	igd	0.007	0.000000918	M37202	4-androsten-3beta,17beta-diol disulfate 1*	TRUE	reported	textfile	2	TRUE
930	rs2762353	A	G	A	G	0.0318	0.0175	NA	0.350969	FALSE	FALSE	FALSE	ebi-a-GCST90018839	6	25794431	0.0198	231771	0.3777	Endometriosis || id:ebi-a-GCST90018839	Endometriosis	Endometriosis || ||	TRUE	igd	0.0064	0.00000067	M37202	4-androsten-3beta,17beta-diol disulfate 1*	TRUE	reported	textfile	2	TRUE
931	rs296396	T	C	T	C	-0.1754	-0.0673	NA	0.159872	FALSE	FALSE	FALSE	ebi-a-GCST90018839	19	48365523	0.0295	231771	0.0223501	Endometriosis || id:ebi-a-GCST90018839	Endometriosis	Endometriosis || ||	TRUE	igd	0.0086	0.0000000000000000000000000000000000000000000000000000000000000000000000000000000000000000000148	M37202	4-androsten-3beta,17beta-diol disulfate 1*	TRUE	reported	textfile	2	TRUE
932	rs4149056	T	C	T	C	-0.0414	-0.0147	NA	0.843178	FALSE	FALSE	FALSE	ebi-a-GCST90018839	12	21331549	0.0252	231771	0.5603	Endometriosis || id:ebi-a-GCST90018839	Endometriosis	Endometriosis || ||	TRUE	igd	0.0085	0.00000117	M37202	4-androsten-3beta,17beta-diol disulfate 1*	TRUE	reported	textfile	2	TRUE
933	rs4334280	A	G	A	G	-0.0291	0.0125	NA	0.44381	FALSE	FALSE	FALSE	ebi-a-GCST90018839	15	98913205	0.0186	231771	0.5029	Endometriosis || id:ebi-a-GCST90018839	Endometriosis	Endometriosis || ||	TRUE	igd	0.0064	0.0000061	M37202	4-androsten-3beta,17beta-diol disulfate 1*	TRUE	reported	textfile	2	TRUE
934	rs4398451	T	C	T	C	-0.0345	-0.0193	NA	0.665421	FALSE	FALSE	FALSE	ebi-a-GCST90018839	3	20010886	0.0214	231771	0.3675	Endometriosis || id:ebi-a-GCST90018839	Endometriosis	Endometriosis || ||	TRUE	igd	0.0064	0.0000000726	M37202	4-androsten-3beta,17beta-diol disulfate 1*	TRUE	reported	textfile	2	TRUE
935	rs6588480	A	G	A	G	-0.044	-0.0351	NA	0.242222	FALSE	FALSE	FALSE	ebi-a-GCST90018839	1	53978119	0.0225	231771	0.1183	Endometriosis || id:ebi-a-GCST90018839	Endometriosis	Endometriosis || ||	TRUE	igd	0.0092	0.00000182	M37202	4-androsten-3beta,17beta-diol disulfate 1*	TRUE	reported	textfile	2	TRUE
936	rs7172197	A	G	A	G	-0.0305	-0.0331	NA	0.532196	FALSE	FALSE	FALSE	ebi-a-GCST90018839	15	68763881	0.0185	231771	0.07335	Endometriosis || id:ebi-a-GCST90018839	Endometriosis	Endometriosis || ||	TRUE	igd	0.0065	0.00000316	M37202	4-androsten-3beta,17beta-diol disulfate 1*	TRUE	reported	textfile	2	TRUE
937	rs7968170	T	C	T	C	-0.04	-0.0089	NA	0.47052	FALSE	FALSE	FALSE	ebi-a-GCST90018839	12	16149335	0.0184	231771	0.6296	Endometriosis || id:ebi-a-GCST90018839	Endometriosis	Endometriosis || ||	TRUE	igd	0.0086	0.00000316	M37202	4-androsten-3beta,17beta-diol disulfate 1*	TRUE	reported	textfile	2	TRUE
938	rs933775	A	G	A	G	0.0337	-0.022	NA	0.683859	FALSE	FALSE	FALSE	ebi-a-GCST90018839	5	51748671	0.0199	231771	0.2696	Endometriosis || id:ebi-a-GCST90018839	Endometriosis	Endometriosis || ||	TRUE	igd	0.0074	0.00000481	M37202	4-androsten-3beta,17beta-diol disulfate 1*	TRUE	reported	textfile	2	TRUE
939	rs9410301	T	C	T	C	0.0472	0.0199	NA	0.42466	FALSE	FALSE	FALSE	ebi-a-GCST90018839	9	91648991	0.0214	231771	0.3521	Endometriosis || id:ebi-a-GCST90018839	Endometriosis	Endometriosis || ||	TRUE	igd	0.0106	0.00000868	M37202	4-androsten-3beta,17beta-diol disulfate 1*	TRUE	reported	textfile	2	TRUE
940	rs9983470	T	C	T	C	-0.0847	-0.0204	NA	0.0208125	FALSE	FALSE	FALSE	ebi-a-GCST90018839	21	39583035	0.0755	231771	0.7873	Endometriosis || id:ebi-a-GCST90018839	Endometriosis	Endometriosis || ||	TRUE	igd	0.0191	0.00000905	M37202	4-androsten-3beta,17beta-diol disulfate 1*	TRUE	reported	textfile	2	TRUE
941	rs10153066	T	G	T	G	0.0085	-0.024	NA	0.332726	FALSE	FALSE	FALSE	ebi-a-GCST90018839	16	7257971	0.0209	231771	0.2496	Endometriosis || id:ebi-a-GCST90018839	Endometriosis	Endometriosis || ||	TRUE	igd	0.0018	0.00000212	M03141	betaine	TRUE	reported	textfile	2	TRUE
942	rs11943623	A	G	A	G	-0.0115	-0.0085	NA	0.152891	FALSE	FALSE	FALSE	ebi-a-GCST90018839	4	86554948	0.0257	231771	0.742299	Endometriosis || id:ebi-a-GCST90018839	Endometriosis	Endometriosis || ||	TRUE	igd	0.0026	0.0000084	M03141	betaine	TRUE	reported	textfile	2	TRUE
943	rs12151827	T	C	T	C	-0.0141	0.0104	NA	0.769665	FALSE	FALSE	FALSE	ebi-a-GCST90018839	2	135673387	0.022	231771	0.6362	Endometriosis || id:ebi-a-GCST90018839	Endometriosis	Endometriosis || ||	TRUE	igd	0.0026	0.0000000635	M03141	betaine	TRUE	reported	textfile	2	TRUE
944	rs12190141	A	G	A	G	0.0616	-0.0438	NA	0.9721419	FALSE	FALSE	FALSE	ebi-a-GCST90018839	6	160162439	0.0664	231771	0.5088	Endometriosis || id:ebi-a-GCST90018839	Endometriosis	Endometriosis || ||	TRUE	igd	0.0139	0.0000099	M03141	betaine	TRUE	reported	textfile	2	TRUE
945	rs12569219	A	C	A	C	-0.0118	0.0132	NA	0.271388	FALSE	FALSE	FALSE	ebi-a-GCST90018839	1	203762990	0.0225	231771	0.557799	Endometriosis || id:ebi-a-GCST90018839	Endometriosis	Endometriosis || ||	TRUE	igd	0.0026	0.00000582	M03141	betaine	TRUE	reported	textfile	2	TRUE
946	rs152727	T	C	T	C	-0.0121	0.0236	NA	0.164038	FALSE	FALSE	FALSE	ebi-a-GCST90018839	5	78286251	0.0247	231771	0.3391	Endometriosis || id:ebi-a-GCST90018839	Endometriosis	Endometriosis || ||	TRUE	igd	0.0025	0.00000171	M03141	betaine	TRUE	reported	textfile	2	TRUE
947	rs1535039	T	C	T	C	0.0175	0.0188	NA	0.888991	FALSE	FALSE	FALSE	ebi-a-GCST90018839	6	29411432	0.0342	231771	0.5829	Endometriosis || id:ebi-a-GCST90018839	Endometriosis	Endometriosis || ||	TRUE	igd	0.0035	0.000000449	M03141	betaine	TRUE	reported	textfile	2	TRUE
948	rs164372	T	C	T	C	0.012	-0.0172	NA	0.803923	FALSE	FALSE	FALSE	ebi-a-GCST90018839	5	160621043	0.023	231771	0.453799	Endometriosis || id:ebi-a-GCST90018839	Endometriosis	Endometriosis || ||	TRUE	igd	0.0025	0.00000264	M03141	betaine	TRUE	reported	textfile	2	TRUE
949	rs16876394	T	C	T	C	0.0304	0.0512	NA	0.896985	FALSE	FALSE	FALSE	ebi-a-GCST90018839	5	78346769	0.0355	231771	0.1493	Endometriosis || id:ebi-a-GCST90018839	Endometriosis	Endometriosis || ||	TRUE	igd	0.0034	0.000000000000000000149	M03141	betaine	TRUE	reported	textfile	2	TRUE
950	rs17595065	A	G	A	G	0.0347	-0.0684	NA	0.9787005	FALSE	FALSE	FALSE	ebi-a-GCST90018839	18	53074862	0.0744	231771	0.3578	Endometriosis || id:ebi-a-GCST90018839	Endometriosis	Endometriosis || ||	TRUE	igd	0.0078	0.00000973	M03141	betaine	TRUE	reported	textfile	2	TRUE
951	rs2396726	T	C	T	C	-0.0179	-0.0203	NA	0.565062	FALSE	FALSE	FALSE	ebi-a-GCST90018839	7	114021410	0.0188	231771	0.2807	Endometriosis || id:ebi-a-GCST90018839	Endometriosis	Endometriosis || ||	TRUE	igd	0.0039	0.00000452	M03141	betaine	TRUE	reported	textfile	2	TRUE
952	rs2851391	T	C	T	C	-0.0121	-0.0133	NA	0.419816	FALSE	FALSE	FALSE	ebi-a-GCST90018839	21	44487404	0.0199	231771	0.502	Endometriosis || id:ebi-a-GCST90018839	Endometriosis	Endometriosis || ||	TRUE	igd	0.0018	0.0000000000115	M03141	betaine	TRUE	reported	textfile	2	TRUE
953	rs3797248	A	G	A	G	0.012	0.0248	NA	0.167391	FALSE	FALSE	FALSE	ebi-a-GCST90018839	5	53509186	0.0247	231771	0.3139	Endometriosis || id:ebi-a-GCST90018839	Endometriosis	Endometriosis || ||	TRUE	igd	0.0026	0.00000462	M03141	betaine	TRUE	reported	textfile	2	TRUE
954	rs4327704	A	C	A	C	-0.0219	0.0895	NA	0.9470906	FALSE	FALSE	FALSE	ebi-a-GCST90018839	6	57920632	0.0406	231771	0.0274202	Endometriosis || id:ebi-a-GCST90018839	Endometriosis	Endometriosis || ||	TRUE	igd	0.005	0.00000994	M03141	betaine	TRUE	reported	textfile	2	TRUE
955	rs495360	A	C	A	C	-0.019	0.0203	NA	0.429694	FALSE	FALSE	FALSE	ebi-a-GCST90018839	12	327421	0.0197	231771	0.3008	Endometriosis || id:ebi-a-GCST90018839	Endometriosis	Endometriosis || ||	TRUE	igd	0.003	0.00000000024	M03141	betaine	TRUE	reported	textfile	2	TRUE
956	rs7126003	T	C	T	C	0.0185	0.0186	NA	0.593515	FALSE	FALSE	FALSE	ebi-a-GCST90018839	11	10888433	0.0189	231771	0.3243	Endometriosis || id:ebi-a-GCST90018839	Endometriosis	Endometriosis || ||	TRUE	igd	0.0039	0.00000258	M03141	betaine	TRUE	reported	textfile	2	TRUE
957	rs7668550	T	G	T	G	-0.0368	0.2159	NA	0.0154565	FALSE	FALSE	FALSE	ebi-a-GCST90018839	4	104384356	0.0876	231771	0.01366	Endometriosis || id:ebi-a-GCST90018839	Endometriosis	Endometriosis || ||	TRUE	igd	0.0081	0.00000554	M03141	betaine	TRUE	reported	textfile	2	TRUE
958	rs7781104	T	C	T	C	0.0208	0.0166	NA	0.223763	FALSE	FALSE	FALSE	ebi-a-GCST90018839	7	145158487	0.023	231771	0.4694	Endometriosis || id:ebi-a-GCST90018839	Endometriosis	Endometriosis || ||	TRUE	igd	0.0047	0.00000776	M03141	betaine	TRUE	reported	textfile	2	TRUE
959	rs7896866	A	C	A	C	0.0108	0.0491	NA	0.323554	FALSE	FALSE	FALSE	ebi-a-GCST90018839	10	101339828	0.0197	231771	0.01258	Endometriosis || id:ebi-a-GCST90018839	Endometriosis	Endometriosis || ||	TRUE	igd	0.0024	0.00000834	M03141	betaine	TRUE	reported	textfile	2	TRUE
960	rs9462856	T	C	T	C	-0.0093	0.0279	NA	0.559274	FALSE	FALSE	FALSE	ebi-a-GCST90018839	6	42926024	0.0192	231771	0.1466	Endometriosis || id:ebi-a-GCST90018839	Endometriosis	Endometriosis || ||	TRUE	igd	0.0018	0.0000002	M03141	betaine	TRUE	reported	textfile	2	TRUE
961	rs9886534	T	C	T	C	-0.0079	0.0082	NA	0.449869	FALSE	FALSE	FALSE	ebi-a-GCST90018839	8	40676655	0.0185	231771	0.6586	Endometriosis || id:ebi-a-GCST90018839	Endometriosis	Endometriosis || ||	TRUE	igd	0.0018	0.00000874	M03141	betaine	TRUE	reported	textfile	2	TRUE
962	rs10097949	A	G	A	G	0.0475	-0.0192	NA	0.9404583	FALSE	FALSE	FALSE	ebi-a-GCST90018839	8	140592229	0.0397	231771	0.6284	Endometriosis || id:ebi-a-GCST90018839	Endometriosis	Endometriosis || ||	TRUE	igd	0.0102	0.00000341	M27738	threonate	TRUE	reported	textfile	2	TRUE
963	rs10512185	T	C	T	C	0.0166	-0.0111	NA	0.686606	FALSE	FALSE	FALSE	ebi-a-GCST90018839	9	90051391	0.0201	231771	0.581	Endometriosis || id:ebi-a-GCST90018839	Endometriosis	Endometriosis || ||	TRUE	igd	0.0036	0.00000332	M27738	threonate	TRUE	reported	textfile	2	TRUE
964	rs11914582	T	C	T	C	-0.0307	0.0117	NA	0.405301	FALSE	FALSE	FALSE	ebi-a-GCST90018839	3	189452211	0.019	231771	0.5361	Endometriosis || id:ebi-a-GCST90018839	Endometriosis	Endometriosis || ||	TRUE	igd	0.0066	0.00000289	M27738	threonate	TRUE	reported	textfile	2	TRUE
965	rs12447958	A	G	A	G	0.0188	0.014	NA	0.718134	FALSE	FALSE	FALSE	ebi-a-GCST90018839	16	6081912	0.0206	231771	0.4977	Endometriosis || id:ebi-a-GCST90018839	Endometriosis	Endometriosis || ||	TRUE	igd	0.0042	0.00000757	M27738	threonate	TRUE	reported	textfile	2	TRUE
966	rs12779976	A	G	A	G	0.0347	0.0589	NA	0.897335	FALSE	FALSE	FALSE	ebi-a-GCST90018839	10	46042932	0.0468	231771	0.2085	Endometriosis || id:ebi-a-GCST90018839	Endometriosis	Endometriosis || ||	TRUE	igd	0.0072	0.00000126	M27738	threonate	TRUE	reported	textfile	2	TRUE
967	rs13163920	T	C	T	C	0.016	0.0285	NA	0.325309	FALSE	FALSE	FALSE	ebi-a-GCST90018839	5	6759714	0.0196	231771	0.1445	Endometriosis || id:ebi-a-GCST90018839	Endometriosis	Endometriosis || ||	TRUE	igd	0.0036	0.00000951	M27738	threonate	TRUE	reported	textfile	2	TRUE
968	rs2257061	T	C	T	C	-0.0162	-0.0023	NA	0.542846	FALSE	FALSE	FALSE	ebi-a-GCST90018839	7	24740177	0.0196	231771	0.9072	Endometriosis || id:ebi-a-GCST90018839	Endometriosis	Endometriosis || ||	TRUE	igd	0.0036	0.00000633	M27738	threonate	TRUE	reported	textfile	2	TRUE
969	rs2303010	T	C	T	C	-0.1471	-0.0868	NA	0.0293837	FALSE	FALSE	FALSE	ebi-a-GCST90018839	5	179752031	0.0543	231771	0.1096	Endometriosis || id:ebi-a-GCST90018839	Endometriosis	Endometriosis || ||	TRUE	igd	0.0311	0.00000226	M27738	threonate	TRUE	reported	textfile	2	TRUE
970	rs306472	T	C	T	C	0.0197	-0.0191	NA	0.202207	FALSE	FALSE	FALSE	ebi-a-GCST90018839	19	56493232	0.0231	231771	0.407	Endometriosis || id:ebi-a-GCST90018839	Endometriosis	Endometriosis || ||	TRUE	igd	0.0044	0.00000669	M27738	threonate	TRUE	reported	textfile	2	TRUE
971	rs3766606	T	G	T	G	0.0207	-0.0307	NA	0.157085	FALSE	FALSE	FALSE	ebi-a-GCST90018839	1	8022197	0.0258	231771	0.2344	Endometriosis || id:ebi-a-GCST90018839	Endometriosis	Endometriosis || ||	TRUE	igd	0.0045	0.00000493	M27738	threonate	TRUE	reported	textfile	2	TRUE
972	rs576266	T	C	T	C	-0.0284	0.019	NA	0.849762	FALSE	FALSE	FALSE	ebi-a-GCST90018839	11	116488133	0.026	231771	0.464	Endometriosis || id:ebi-a-GCST90018839	Endometriosis	Endometriosis || ||	TRUE	igd	0.0063	0.00000597	M27738	threonate	TRUE	reported	textfile	2	TRUE
973	rs7132285	T	C	T	C	0.1371	0.0033	NA	0.0562349	FALSE	FALSE	FALSE	ebi-a-GCST90018839	12	1776217	0.0413	231771	0.9361	Endometriosis || id:ebi-a-GCST90018839	Endometriosis	Endometriosis || ||	TRUE	igd	0.0303	0.00000612	M27738	threonate	TRUE	reported	textfile	2	TRUE
974	rs7216075	A	G	A	G	-0.0215	-0.0229	NA	0.265504	FALSE	FALSE	FALSE	ebi-a-GCST90018839	17	32026379	0.0207	231771	0.2692	Endometriosis || id:ebi-a-GCST90018839	Endometriosis	Endometriosis || ||	TRUE	igd	0.0043	0.000000439	M27738	threonate	TRUE	reported	textfile	2	TRUE
975	rs7332927	A	G	A	G	0.1384	0.057	NA	0.9495605	FALSE	FALSE	FALSE	ebi-a-GCST90018839	13	101419716	0.0427	231771	0.182	Endometriosis || id:ebi-a-GCST90018839	Endometriosis	Endometriosis || ||	TRUE	igd	0.0298	0.00000337	M27738	threonate	TRUE	reported	textfile	2	TRUE
976	rs7993666	T	C	T	C	0.0207	0.0148	NA	0.161291	FALSE	FALSE	FALSE	ebi-a-GCST90018839	13	22634836	0.025	231771	0.552	Endometriosis || id:ebi-a-GCST90018839	Endometriosis	Endometriosis || ||	TRUE	igd	0.0045	0.00000367	M27738	threonate	TRUE	reported	textfile	2	TRUE
977	rs8031609	T	G	T	G	0.0198	0.0075	NA	0.798785	FALSE	FALSE	FALSE	ebi-a-GCST90018839	15	100757103	0.0268	231771	0.7812	Endometriosis || id:ebi-a-GCST90018839	Endometriosis	Endometriosis || ||	TRUE	igd	0.0044	0.00000745	M27738	threonate	TRUE	reported	textfile	2	TRUE
978	rs892429	A	G	A	G	0.0839	-0.0349	NA	0.899672	FALSE	FALSE	FALSE	ebi-a-GCST90018839	4	189539944	0.0341	231771	0.3061	Endometriosis || id:ebi-a-GCST90018839	Endometriosis	Endometriosis || ||	TRUE	igd	0.019	0.00000986	M27738	threonate	TRUE	reported	textfile	2	TRUE
979	rs9572687	A	G	A	G	-0.0162	-0.0246	NA	0.729962	FALSE	FALSE	FALSE	ebi-a-GCST90018839	13	71784621	0.0207	231771	0.2359	Endometriosis || id:ebi-a-GCST90018839	Endometriosis	Endometriosis || ||	TRUE	igd	0.0036	0.00000655	M27738	threonate	TRUE	reported	textfile	2	TRUE
980	rs10059896	T	C	T	C	-0.0083	0.0383	NA	0.648866	FALSE	FALSE	FALSE	ebi-a-GCST90018839	5	23240570	0.0219	231771	0.0809692	Endometriosis || id:ebi-a-GCST90018839	Endometriosis	Endometriosis || ||	TRUE	igd	0.0018	0.00000563	M33955	1-palmitoylglycerophosphocholine	TRUE	reported	textfile	2	TRUE
981	rs10283250	A	C	A	C	0.0119	-0.0283	NA	0.115794	FALSE	FALSE	FALSE	ebi-a-GCST90018839	8	73999575	0.0339	231771	0.4034	Endometriosis || id:ebi-a-GCST90018839	Endometriosis	Endometriosis || ||	TRUE	igd	0.0027	0.00000912	M33955	1-palmitoylglycerophosphocholine	TRUE	reported	textfile	2	TRUE
982	rs10814589	A	G	A	G	0.0086	-0.0362	NA	0.30453	FALSE	FALSE	FALSE	ebi-a-GCST90018839	9	3772674	0.0236	231771	0.1262	Endometriosis || id:ebi-a-GCST90018839	Endometriosis	Endometriosis || ||	TRUE	igd	0.0018	0.00000153	M33955	1-palmitoylglycerophosphocholine	TRUE	reported	textfile	2	TRUE
983	rs10913710	A	G	A	G	0.0081	-0.0414	NA	0.287292	FALSE	FALSE	FALSE	ebi-a-GCST90018839	1	179274692	0.0208	231771	0.0466004	Endometriosis || id:ebi-a-GCST90018839	Endometriosis	Endometriosis || ||	TRUE	igd	0.0018	0.0000089	M33955	1-palmitoylglycerophosphocholine	TRUE	reported	textfile	2	TRUE
984	rs10953026	A	G	A	G	-0.008	0.014	NA	0.646296	FALSE	FALSE	FALSE	ebi-a-GCST90018839	7	90550191	0.0192	231771	0.4656	Endometriosis || id:ebi-a-GCST90018839	Endometriosis	Endometriosis || ||	TRUE	igd	0.0018	0.00000585	M33955	1-palmitoylglycerophosphocholine	TRUE	reported	textfile	2	TRUE
985	rs10966017	A	G	A	G	-0.0085	-0.0078	NA	0.248765	FALSE	FALSE	FALSE	ebi-a-GCST90018839	9	23681867	0.0219	231771	0.7218	Endometriosis || id:ebi-a-GCST90018839	Endometriosis	Endometriosis || ||	TRUE	igd	0.0018	0.00000323	M33955	1-palmitoylglycerophosphocholine	TRUE	reported	textfile	2	TRUE
986	rs11654527	T	G	T	G	0.0081	-0.0314	NA	0.146078	FALSE	FALSE	FALSE	ebi-a-GCST90018839	17	76703516	0.027	231771	0.244	Endometriosis || id:ebi-a-GCST90018839	Endometriosis	Endometriosis || ||	TRUE	igd	0.0018	0.00000824	M33955	1-palmitoylglycerophosphocholine	TRUE	reported	textfile	2	TRUE
987	rs12880914	T	C	T	C	-0.0085	0.0159	NA	0.795388	FALSE	FALSE	FALSE	ebi-a-GCST90018839	14	62467133	0.0237	231771	0.5013	Endometriosis || id:ebi-a-GCST90018839	Endometriosis	Endometriosis || ||	TRUE	igd	0.0018	0.00000245	M33955	1-palmitoylglycerophosphocholine	TRUE	reported	textfile	2	TRUE
988	rs1433098	T	G	T	G	0.008	-0.0032	NA	0.698979	FALSE	FALSE	FALSE	ebi-a-GCST90018839	19	46068009	0.0203	231771	0.8746	Endometriosis || id:ebi-a-GCST90018839	Endometriosis	Endometriosis || ||	TRUE	igd	0.0018	0.00000814	M33955	1-palmitoylglycerophosphocholine	TRUE	reported	textfile	2	TRUE
989	rs1442583	A	G	A	G	-0.017	-0.0062	NA	0.100981	FALSE	FALSE	FALSE	ebi-a-GCST90018839	3	137511135	0.0308	231771	0.841	Endometriosis || id:ebi-a-GCST90018839	Endometriosis	Endometriosis || ||	TRUE	igd	0.0036	0.00000194	M33955	1-palmitoylglycerophosphocholine	TRUE	reported	textfile	2	TRUE
990	rs17814868	A	G	A	G	-0.0081	-0.0123	NA	0.813593	FALSE	FALSE	FALSE	ebi-a-GCST90018839	2	144068279	0.0248	231771	0.621101	Endometriosis || id:ebi-a-GCST90018839	Endometriosis	Endometriosis || ||	TRUE	igd	0.0018	0.0000084	M33955	1-palmitoylglycerophosphocholine	TRUE	reported	textfile	2	TRUE
991	rs1822906	A	G	A	G	0.0099	-0.0127	NA	0.192098	FALSE	FALSE	FALSE	ebi-a-GCST90018839	3	144928287	0.025	231771	0.611899	Endometriosis || id:ebi-a-GCST90018839	Endometriosis	Endometriosis || ||	TRUE	igd	0.0018	0.0000000879	M33955	1-palmitoylglycerophosphocholine	TRUE	reported	textfile	2	TRUE
992	rs1875897	A	G	A	G	0.009	0.009	NA	0.259466	FALSE	FALSE	FALSE	ebi-a-GCST90018839	8	4188891	0.0214	231771	0.672901	Endometriosis || id:ebi-a-GCST90018839	Endometriosis	Endometriosis || ||	TRUE	igd	0.002	0.0000068	M33955	1-palmitoylglycerophosphocholine	TRUE	reported	textfile	2	TRUE
993	rs2273534	T	C	T	C	0.019	0.0299	NA	0.844473	FALSE	FALSE	FALSE	ebi-a-GCST90018839	20	56285540	0.028	231771	0.2855	Endometriosis || id:ebi-a-GCST90018839	Endometriosis	Endometriosis || ||	TRUE	igd	0.0037	0.00000042	M33955	1-palmitoylglycerophosphocholine	TRUE	reported	textfile	2	TRUE
994	rs2490289	T	C	T	C	0.0096	-0.0091	NA	0.194277	FALSE	FALSE	FALSE	ebi-a-GCST90018839	10	101218698	0.0236	231771	0.6989	Endometriosis || id:ebi-a-GCST90018839	Endometriosis	Endometriosis || ||	TRUE	igd	0.0018	0.000000153	M33955	1-palmitoylglycerophosphocholine	TRUE	reported	textfile	2	TRUE
995	rs2748805	T	C	T	C	0.0085	-0.0154	NA	0.253781	FALSE	FALSE	FALSE	ebi-a-GCST90018839	14	99757151	0.0224	231771	0.490601	Endometriosis || id:ebi-a-GCST90018839	Endometriosis	Endometriosis || ||	TRUE	igd	0.0018	0.00000231	M33955	1-palmitoylglycerophosphocholine	TRUE	reported	textfile	2	TRUE
996	rs353694	A	G	A	G	-0.0085	0.0139	NA	0.508195	FALSE	FALSE	FALSE	ebi-a-GCST90018839	19	4243792	0.0186	231771	0.455	Endometriosis || id:ebi-a-GCST90018839	Endometriosis	Endometriosis || ||	TRUE	igd	0.0018	0.00000409	M33955	1-palmitoylglycerophosphocholine	TRUE	reported	textfile	2	TRUE
997	rs3735474	A	G	A	G	-0.0165	-0.0045	NA	0.842613	FALSE	FALSE	FALSE	ebi-a-GCST90018839	7	44713264	0.0267	231771	0.866	Endometriosis || id:ebi-a-GCST90018839	Endometriosis	Endometriosis || ||	TRUE	igd	0.0036	0.00000397	M33955	1-palmitoylglycerophosphocholine	TRUE	reported	textfile	2	TRUE
998	rs4414129	T	C	T	C	-0.0161	-0.0375	NA	0.9350147	FALSE	FALSE	FALSE	ebi-a-GCST90018839	10	7012517	0.0438	231771	0.3926	Endometriosis || id:ebi-a-GCST90018839	Endometriosis	Endometriosis || ||	TRUE	igd	0.0036	0.000008	M33955	1-palmitoylglycerophosphocholine	TRUE	reported	textfile	2	TRUE
999	rs4459845	A	C	A	C	0.0084	0.0161	NA	0.834359	FALSE	FALSE	FALSE	ebi-a-GCST90018839	3	125917628	0.0249	231771	0.518601	Endometriosis || id:ebi-a-GCST90018839	Endometriosis	Endometriosis || ||	TRUE	igd	0.0018	0.00000508	M33955	1-palmitoylglycerophosphocholine	TRUE	reported	textfile	2	TRUE
1000	rs474566	A	G	A	G	0.0116	-0.0841	NA	0.869272	FALSE	FALSE	FALSE	ebi-a-GCST90018839	9	112830706	0.0274	231771	0.002172	Endometriosis || id:ebi-a-GCST90018839	Endometriosis	Endometriosis || ||	TRUE	igd	0.0026	0.00000986	M33955	1-palmitoylglycerophosphocholine	TRUE	reported	textfile	2	TRUE
1001	rs476092	A	C	A	C	0.0083	-0.0409	NA	0.294335	FALSE	FALSE	FALSE	ebi-a-GCST90018839	11	128119264	0.024	231771	0.088589	Endometriosis || id:ebi-a-GCST90018839	Endometriosis	Endometriosis || ||	TRUE	igd	0.0018	0.00000325	M33955	1-palmitoylglycerophosphocholine	TRUE	reported	textfile	2	TRUE
1002	rs6714201	A	G	A	G	0.0081	0.0166	NA	0.597102	FALSE	FALSE	FALSE	ebi-a-GCST90018839	2	223652519	0.0199	231771	0.4059	Endometriosis || id:ebi-a-GCST90018839	Endometriosis	Endometriosis || ||	TRUE	igd	0.0018	0.00000441	M33955	1-palmitoylglycerophosphocholine	TRUE	reported	textfile	2	TRUE
1003	rs6777718	T	G	T	G	-0.0086	0.0162	NA	0.364154	FALSE	FALSE	FALSE	ebi-a-GCST90018839	3	124903161	0.0203	231771	0.4233	Endometriosis || id:ebi-a-GCST90018839	Endometriosis	Endometriosis || ||	TRUE	igd	0.0019	0.00000351	M33955	1-palmitoylglycerophosphocholine	TRUE	reported	textfile	2	TRUE
1004	rs7124459	T	C	T	C	-0.008	-0.023	NA	0.401273	FALSE	FALSE	FALSE	ebi-a-GCST90018839	11	42579351	0.0187	231771	0.2183	Endometriosis || id:ebi-a-GCST90018839	Endometriosis	Endometriosis || ||	TRUE	igd	0.0018	0.00000758	M33955	1-palmitoylglycerophosphocholine	TRUE	reported	textfile	2	TRUE
1005	rs7547153	A	G	A	G	-0.0086	-0.0158	NA	0.557106	FALSE	FALSE	FALSE	ebi-a-GCST90018839	1	62130419	0.0186	231771	0.3944	Endometriosis || id:ebi-a-GCST90018839	Endometriosis	Endometriosis || ||	TRUE	igd	0.0018	0.00000113	M33955	1-palmitoylglycerophosphocholine	TRUE	reported	textfile	2	TRUE
1006	rs7759176	T	G	T	G	0.0082	0.0019	NA	0.232415	FALSE	FALSE	FALSE	ebi-a-GCST90018839	6	2915664	0.0223	231771	0.9315	Endometriosis || id:ebi-a-GCST90018839	Endometriosis	Endometriosis || ||	TRUE	igd	0.0018	0.00000435	M33955	1-palmitoylglycerophosphocholine	TRUE	reported	textfile	2	TRUE
1007	rs8052052	T	G	T	G	-0.0096	-0.0339	NA	0.172456	FALSE	FALSE	FALSE	ebi-a-GCST90018839	16	54276243	0.0242	231771	0.1607	Endometriosis || id:ebi-a-GCST90018839	Endometriosis	Endometriosis || ||	TRUE	igd	0.0018	0.000000186	M33955	1-palmitoylglycerophosphocholine	TRUE	reported	textfile	2	TRUE
1008	rs9318232	T	C	T	C	-0.0104	-0.0371	NA	0.217507	FALSE	FALSE	FALSE	ebi-a-GCST90018839	13	74530279	0.0221	231771	0.0941001	Endometriosis || id:ebi-a-GCST90018839	Endometriosis	Endometriosis || ||	TRUE	igd	0.002	0.000000105	M33955	1-palmitoylglycerophosphocholine	TRUE	reported	textfile	2	TRUE
1009	rs9880529	T	C	T	C	0.0117	0.0157	NA	0.875449	FALSE	FALSE	FALSE	ebi-a-GCST90018839	3	176409064	0.0277	231771	0.571	Endometriosis || id:ebi-a-GCST90018839	Endometriosis	Endometriosis || ||	TRUE	igd	0.0026	0.00000747	M33955	1-palmitoylglycerophosphocholine	TRUE	reported	textfile	2	TRUE
1010	rs10435813	A	G	A	G	0.0114	-0.0175	NA	0.78607	FALSE	FALSE	FALSE	ebi-a-GCST90018839	9	5533450	0.0263	231771	0.5069	Endometriosis || id:ebi-a-GCST90018839	Endometriosis	Endometriosis || ||	TRUE	igd	0.0026	0.00000831	M12035	pelargonate (9:0)	TRUE	reported	textfile	2	TRUE
1011	rs10514491	T	C	T	C	0.0122	0.0165	NA	0.758672	FALSE	FALSE	FALSE	ebi-a-GCST90018839	16	80315263	0.0228	231771	0.4681	Endometriosis || id:ebi-a-GCST90018839	Endometriosis	Endometriosis || ||	TRUE	igd	0.0024	0.000000673	M12035	pelargonate (9:0)	TRUE	reported	textfile	2	TRUE
1012	rs10848204	T	C	T	C	0.0093	0.0154	NA	0.56876	FALSE	FALSE	FALSE	ebi-a-GCST90018839	12	131251053	0.0184	231771	0.4027	Endometriosis || id:ebi-a-GCST90018839	Endometriosis	Endometriosis || ||	TRUE	igd	0.0018	0.000000126	M12035	pelargonate (9:0)	TRUE	reported	textfile	2	TRUE
1013	rs1097296	T	C	T	C	0.0078	0.0052	NA	0.44921	FALSE	FALSE	FALSE	ebi-a-GCST90018839	1	226943488	0.0188	231771	0.7835	Endometriosis || id:ebi-a-GCST90018839	Endometriosis	Endometriosis || ||	TRUE	igd	0.0018	0.00000922	M12035	pelargonate (9:0)	TRUE	reported	textfile	2	TRUE
1014	rs11734565	T	C	T	C	0.0248	-0.0202	NA	0.0946679	FALSE	FALSE	FALSE	ebi-a-GCST90018839	4	69625607	0.0367	231771	0.582	Endometriosis || id:ebi-a-GCST90018839	Endometriosis	Endometriosis || ||	TRUE	igd	0.0056	0.00000929	M12035	pelargonate (9:0)	TRUE	reported	textfile	2	TRUE
1015	rs11895467	T	G	T	G	0.0094	-0.0233	NA	0.415436	FALSE	FALSE	FALSE	ebi-a-GCST90018839	2	165466449	0.0189	231771	0.2185	Endometriosis || id:ebi-a-GCST90018839	Endometriosis	Endometriosis || ||	TRUE	igd	0.0018	0.0000000843	M12035	pelargonate (9:0)	TRUE	reported	textfile	2	TRUE
1016	rs11937702	A	G	A	G	0.0157	0.0348	NA	0.0981248	FALSE	FALSE	FALSE	ebi-a-GCST90018839	4	140443516	0.0309	231771	0.26	Endometriosis || id:ebi-a-GCST90018839	Endometriosis	Endometriosis || ||	TRUE	igd	0.0033	0.00000239	M12035	pelargonate (9:0)	TRUE	reported	textfile	2	TRUE
1017	rs1229590	A	G	A	G	-0.0084	-0.0057	NA	0.611894	FALSE	FALSE	FALSE	ebi-a-GCST90018839	18	53899387	0.0195	231771	0.7715	Endometriosis || id:ebi-a-GCST90018839	Endometriosis	Endometriosis || ||	TRUE	igd	0.0018	0.00000523	M12035	pelargonate (9:0)	TRUE	reported	textfile	2	TRUE
1018	rs1447842	A	G	A	G	0.0082	0.0037	NA	0.510519	FALSE	FALSE	FALSE	ebi-a-GCST90018839	3	77602090	0.0183	231771	0.8414	Endometriosis || id:ebi-a-GCST90018839	Endometriosis	Endometriosis || ||	TRUE	igd	0.0017	0.00000285	M12035	pelargonate (9:0)	TRUE	reported	textfile	2	TRUE
1019	rs16886123	A	G	A	G	-0.0119	0.0102	NA	0.794905	FALSE	FALSE	FALSE	ebi-a-GCST90018839	5	19344220	0.0239	231771	0.6704	Endometriosis || id:ebi-a-GCST90018839	Endometriosis	Endometriosis || ||	TRUE	igd	0.0026	0.00000371	M12035	pelargonate (9:0)	TRUE	reported	textfile	2	TRUE
1020	rs1846975	A	G	A	G	0.0083	0.0016	NA	0.321483	FALSE	FALSE	FALSE	ebi-a-GCST90018839	5	39544711	0.0196	231771	0.9351	Endometriosis || id:ebi-a-GCST90018839	Endometriosis	Endometriosis || ||	TRUE	igd	0.0018	0.00000256	M12035	pelargonate (9:0)	TRUE	reported	textfile	2	TRUE
1021	rs1866411	A	C	A	C	-0.0085	-0.0561	NA	0.349711	FALSE	FALSE	FALSE	ebi-a-GCST90018839	2	148268774	0.0249	231771	0.0245799	Endometriosis || id:ebi-a-GCST90018839	Endometriosis	Endometriosis || ||	TRUE	igd	0.0018	0.00000141	M12035	pelargonate (9:0)	TRUE	reported	textfile	2	TRUE
1022	rs1938479	T	C	T	C	-0.01	0.0292	NA	0.664563	FALSE	FALSE	FALSE	ebi-a-GCST90018839	10	92297943	0.0229	231771	0.2022	Endometriosis || id:ebi-a-GCST90018839	Endometriosis	Endometriosis || ||	TRUE	igd	0.0018	0.0000000178	M12035	pelargonate (9:0)	TRUE	reported	textfile	2	TRUE
1023	rs2049534	T	C	T	C	-0.0082	-0.0156	NA	0.500624	FALSE	FALSE	FALSE	ebi-a-GCST90018839	17	51118173	0.0198	231771	0.429	Endometriosis || id:ebi-a-GCST90018839	Endometriosis	Endometriosis || ||	TRUE	igd	0.0018	0.00000318	M12035	pelargonate (9:0)	TRUE	reported	textfile	2	TRUE
1024	rs2147618	A	C	A	C	-0.0081	-0.0058	NA	0.468565	FALSE	FALSE	FALSE	ebi-a-GCST90018839	13	22425082	0.0184	231771	0.751	Endometriosis || id:ebi-a-GCST90018839	Endometriosis	Endometriosis || ||	TRUE	igd	0.0018	0.00000531	M12035	pelargonate (9:0)	TRUE	reported	textfile	2	TRUE
1025	rs2286396	T	C	T	C	0.0117	-0.0254	NA	0.198106	FALSE	FALSE	FALSE	ebi-a-GCST90018839	10	116060387	0.0231	231771	0.2712	Endometriosis || id:ebi-a-GCST90018839	Endometriosis	Endometriosis || ||	TRUE	igd	0.0026	0.0000056	M12035	pelargonate (9:0)	TRUE	reported	textfile	2	TRUE
1026	rs2863202	T	C	T	C	0.0114	0.0203	NA	0.162391	FALSE	FALSE	FALSE	ebi-a-GCST90018839	1	67584335	0.0257	231771	0.4293	Endometriosis || id:ebi-a-GCST90018839	Endometriosis	Endometriosis || ||	TRUE	igd	0.0025	0.00000693	M12035	pelargonate (9:0)	TRUE	reported	textfile	2	TRUE
1027	rs4646880	A	G	A	G	-0.0085	-0.0008	NA	0.512028	FALSE	FALSE	FALSE	ebi-a-GCST90018839	6	135237686	0.0183	231771	0.9647	Endometriosis || id:ebi-a-GCST90018839	Endometriosis	Endometriosis || ||	TRUE	igd	0.0018	0.0000015	M12035	pelargonate (9:0)	TRUE	reported	textfile	2	TRUE
1028	rs4834846	A	G	A	G	0.0079	0.0184	NA	0.577191	FALSE	FALSE	FALSE	ebi-a-GCST90018839	4	12615274	0.0186	231771	0.3217	Endometriosis || id:ebi-a-GCST90018839	Endometriosis	Endometriosis || ||	TRUE	igd	0.0018	0.00000652	M12035	pelargonate (9:0)	TRUE	reported	textfile	2	TRUE
1029	rs4848532	T	C	T	C	-0.0079	-0.0119	NA	0.439053	FALSE	FALSE	FALSE	ebi-a-GCST90018839	2	119768536	0.0186	231771	0.5229	Endometriosis || id:ebi-a-GCST90018839	Endometriosis	Endometriosis || ||	TRUE	igd	0.0018	0.00000976	M12035	pelargonate (9:0)	TRUE	reported	textfile	2	TRUE
1030	rs511545	T	C	T	C	0.0081	-0.0134	NA	0.510767	FALSE	FALSE	FALSE	ebi-a-GCST90018839	9	79311190	0.0186	231771	0.472	Endometriosis || id:ebi-a-GCST90018839	Endometriosis	Endometriosis || ||	TRUE	igd	0.0018	0.00000463	M12035	pelargonate (9:0)	TRUE	reported	textfile	2	TRUE
1031	rs630782	T	C	T	C	0.0077	0.0038	NA	0.495923	FALSE	FALSE	FALSE	ebi-a-GCST90018839	11	107197536	0.0184	231771	0.8345	Endometriosis || id:ebi-a-GCST90018839	Endometriosis	Endometriosis || ||	TRUE	igd	0.0017	0.00000938	M12035	pelargonate (9:0)	TRUE	reported	textfile	2	TRUE
1032	rs7002819	T	C	T	C	0.008	-0.0228	NA	0.590598	FALSE	FALSE	FALSE	ebi-a-GCST90018839	8	14045251	0.019	231771	0.2291	Endometriosis || id:ebi-a-GCST90018839	Endometriosis	Endometriosis || ||	TRUE	igd	0.0018	0.00000615	M12035	pelargonate (9:0)	TRUE	reported	textfile	2	TRUE
1033	rs7136574	T	C	T	C	0.0093	0.0419	NA	0.407736	FALSE	FALSE	FALSE	ebi-a-GCST90018839	12	119569661	0.0186	231771	0.0238798	Endometriosis || id:ebi-a-GCST90018839	Endometriosis	Endometriosis || ||	TRUE	igd	0.0018	0.000000133	M12035	pelargonate (9:0)	TRUE	reported	textfile	2	TRUE
1034	rs7214330	T	C	T	C	0.0144	0.0245	NA	0.167827	FALSE	FALSE	FALSE	ebi-a-GCST90018839	17	66473462	0.0246	231771	0.3193	Endometriosis || id:ebi-a-GCST90018839	Endometriosis	Endometriosis || ||	TRUE	igd	0.0032	0.00000976	M12035	pelargonate (9:0)	TRUE	reported	textfile	2	TRUE
1035	rs7642054	T	C	T	C	-0.0171	-0.0053	NA	0.53562	FALSE	FALSE	FALSE	ebi-a-GCST90018839	3	29726964	0.0185	231771	0.7753	Endometriosis || id:ebi-a-GCST90018839	Endometriosis	Endometriosis || ||	TRUE	igd	0.0037	0.00000464	M12035	pelargonate (9:0)	TRUE	reported	textfile	2	TRUE
1036	rs7809262	A	G	A	G	-0.0088	-0.0377	NA	0.392879	FALSE	FALSE	FALSE	ebi-a-GCST90018839	7	3141137	0.0187	231771	0.04432	Endometriosis || id:ebi-a-GCST90018839	Endometriosis	Endometriosis || ||	TRUE	igd	0.0017	0.000000441	M12035	pelargonate (9:0)	TRUE	reported	textfile	2	TRUE
1037	rs8015724	T	C	T	C	-0.0078	0.0166	NA	0.392944	FALSE	FALSE	FALSE	ebi-a-GCST90018839	14	22595277	0.0187	231771	0.3761	Endometriosis || id:ebi-a-GCST90018839	Endometriosis	Endometriosis || ||	TRUE	igd	0.0018	0.00000916	M12035	pelargonate (9:0)	TRUE	reported	textfile	2	TRUE
1038	rs8079173	A	G	A	G	0.0119	0.0188	NA	0.123751	FALSE	FALSE	FALSE	ebi-a-GCST90018839	17	70075796	0.0286	231771	0.5101	Endometriosis || id:ebi-a-GCST90018839	Endometriosis	Endometriosis || ||	TRUE	igd	0.0026	0.00000342	M12035	pelargonate (9:0)	TRUE	reported	textfile	2	TRUE
1039	rs899227	A	G	A	G	-0.0084	-0.009	NA	0.410597	FALSE	FALSE	FALSE	ebi-a-GCST90018839	16	56387469	0.0187	231771	0.629901	Endometriosis || id:ebi-a-GCST90018839	Endometriosis	Endometriosis || ||	TRUE	igd	0.0018	0.00000297	M12035	pelargonate (9:0)	TRUE	reported	textfile	2	TRUE
1040	rs9033	A	G	A	G	0.0082	-0.0144	NA	0.576462	FALSE	FALSE	FALSE	ebi-a-GCST90018839	16	67181999	0.0187	231771	0.4403	Endometriosis || id:ebi-a-GCST90018839	Endometriosis	Endometriosis || ||	TRUE	igd	0.0018	0.00000424	M12035	pelargonate (9:0)	TRUE	reported	textfile	2	TRUE
1041	rs9513489	T	C	T	C	0.0078	0.0119	NA	0.554334	FALSE	FALSE	FALSE	ebi-a-GCST90018839	13	99434758	0.0185	231771	0.5223	Endometriosis || id:ebi-a-GCST90018839	Endometriosis	Endometriosis || ||	TRUE	igd	0.0018	0.00000848	M12035	pelargonate (9:0)	TRUE	reported	textfile	2	TRUE
1042	rs10762854	A	G	A	G	-0.0164	-0.042	NA	0.631289	FALSE	FALSE	FALSE	ebi-a-GCST90018839	10	80996513	0.0199	231771	0.0346497	Endometriosis || id:ebi-a-GCST90018839	Endometriosis	Endometriosis || ||	TRUE	igd	0.0036	0.00000686	M32740	X-11423	TRUE	reported	textfile	2	TRUE
1043	rs11054704	A	G	A	G	-0.0125	-0.0085	NA	0.128178	FALSE	FALSE	FALSE	ebi-a-GCST90018839	12	12299769	0.0279	231771	0.760901	Endometriosis || id:ebi-a-GCST90018839	Endometriosis	Endometriosis || ||	TRUE	igd	0.0026	0.00000132	M32740	X-11423	TRUE	reported	textfile	2	TRUE
1044	rs11691877	T	C	T	C	-0.009	0.0164	NA	0.332202	FALSE	FALSE	FALSE	ebi-a-GCST90018839	2	78654537	0.0195	231771	0.3993	Endometriosis || id:ebi-a-GCST90018839	Endometriosis	Endometriosis || ||	TRUE	igd	0.0018	0.000000283	M32740	X-11423	TRUE	reported	textfile	2	TRUE
1045	rs11778288	A	G	A	G	0.008	-0.0359	NA	0.444587	FALSE	FALSE	FALSE	ebi-a-GCST90018839	8	63735445	0.0198	231771	0.0689493	Endometriosis || id:ebi-a-GCST90018839	Endometriosis	Endometriosis || ||	TRUE	igd	0.0017	0.00000503	M32740	X-11423	TRUE	reported	textfile	2	TRUE
1046	rs12477726	A	G	A	G	0.0175	0.0772	NA	0.201584	FALSE	FALSE	FALSE	ebi-a-GCST90018839	2	174150945	0.023	231771	0.000770602	Endometriosis || id:ebi-a-GCST90018839	Endometriosis	Endometriosis || ||	TRUE	igd	0.0039	0.00000757	M32740	X-11423	TRUE	reported	textfile	2	TRUE
1047	rs12712206	A	G	A	G	0.0077	-0.0098	NA	0.367733	FALSE	FALSE	FALSE	ebi-a-GCST90018839	2	106012156	0.019	231771	0.6069	Endometriosis || id:ebi-a-GCST90018839	Endometriosis	Endometriosis || ||	TRUE	igd	0.0017	0.00000769	M32740	X-11423	TRUE	reported	textfile	2	TRUE
1048	rs12730665	A	G	A	G	0.0078	-0.0181	NA	0.779366	FALSE	FALSE	FALSE	ebi-a-GCST90018839	1	96683642	0.0236	231771	0.4444	Endometriosis || id:ebi-a-GCST90018839	Endometriosis	Endometriosis || ||	TRUE	igd	0.0017	0.00000723	M32740	X-11423	TRUE	reported	textfile	2	TRUE
1049	rs12873548	T	C	T	C	-0.0079	-0.0022	NA	0.407871	FALSE	FALSE	FALSE	ebi-a-GCST90018839	13	27810271	0.0195	231771	0.9107	Endometriosis || id:ebi-a-GCST90018839	Endometriosis	Endometriosis || ||	TRUE	igd	0.0018	0.00000665	M32740	X-11423	TRUE	reported	textfile	2	TRUE
1050	rs12899483	A	G	A	G	0.0084	0.0135	NA	0.704331	FALSE	FALSE	FALSE	ebi-a-GCST90018839	15	96241595	0.02	231771	0.499401	Endometriosis || id:ebi-a-GCST90018839	Endometriosis	Endometriosis || ||	TRUE	igd	0.0017	0.00000159	M32740	X-11423	TRUE	reported	textfile	2	TRUE
1051	rs1620675	T	G	T	G	0.0079	-0.0067	NA	0.488205	FALSE	FALSE	FALSE	ebi-a-GCST90018839	3	3192927	0.0203	231771	0.740099	Endometriosis || id:ebi-a-GCST90018839	Endometriosis	Endometriosis || ||	TRUE	igd	0.0017	0.00000602	M32740	X-11423	TRUE	reported	textfile	2	TRUE
1052	rs1719079	A	G	A	G	0.0186	-0.0527	NA	0.926821	FALSE	FALSE	FALSE	ebi-a-GCST90018839	2	159841372	0.0357	231771	0.1398	Endometriosis || id:ebi-a-GCST90018839	Endometriosis	Endometriosis || ||	TRUE	igd	0.0041	0.00000492	M32740	X-11423	TRUE	reported	textfile	2	TRUE
1053	rs17761583	A	G	A	G	0.011	0.0149	NA	0.813856	FALSE	FALSE	FALSE	ebi-a-GCST90018839	10	60766127	0.0235	231771	0.5259	Endometriosis || id:ebi-a-GCST90018839	Endometriosis	Endometriosis || ||	TRUE	igd	0.0024	0.00000691	M32740	X-11423	TRUE	reported	textfile	2	TRUE
1054	rs2038410	T	C	T	C	-0.009	-0.001	NA	0.49299	FALSE	FALSE	FALSE	ebi-a-GCST90018839	20	5249302	0.0185	231771	0.9589	Endometriosis || id:ebi-a-GCST90018839	Endometriosis	Endometriosis || ||	TRUE	igd	0.0017	0.000000165	M32740	X-11423	TRUE	reported	textfile	2	TRUE
1055	rs2371276	T	C	T	C	-0.0093	-0.0272	NA	0.591896	FALSE	FALSE	FALSE	ebi-a-GCST90018839	2	212555085	0.0203	231771	0.1807	Endometriosis || id:ebi-a-GCST90018839	Endometriosis	Endometriosis || ||	TRUE	igd	0.0018	0.000000191	M32740	X-11423	TRUE	reported	textfile	2	TRUE
1056	rs2869297	A	G	A	G	-0.0079	0.0399	NA	0.692051	FALSE	FALSE	FALSE	ebi-a-GCST90018839	4	86105584	0.031	231771	0.1976	Endometriosis || id:ebi-a-GCST90018839	Endometriosis	Endometriosis || ||	TRUE	igd	0.0018	0.00000737	M32740	X-11423	TRUE	reported	textfile	2	TRUE
1057	rs3754909	A	G	A	G	-0.0081	-0.0035	NA	0.568812	FALSE	FALSE	FALSE	ebi-a-GCST90018839	2	20252352	0.0191	231771	0.8554	Endometriosis || id:ebi-a-GCST90018839	Endometriosis	Endometriosis || ||	TRUE	igd	0.0018	0.00000373	M32740	X-11423	TRUE	reported	textfile	2	TRUE
1058	rs3915879	T	C	T	C	-0.0085	-0.0066	NA	0.280288	FALSE	FALSE	FALSE	ebi-a-GCST90018839	4	7154743	0.021	231771	0.753999	Endometriosis || id:ebi-a-GCST90018839	Endometriosis	Endometriosis || ||	TRUE	igd	0.0018	0.00000391	M32740	X-11423	TRUE	reported	textfile	2	TRUE
1059	rs4075958	A	G	A	G	0.0078	-0.0006	NA	0.262499	FALSE	FALSE	FALSE	ebi-a-GCST90018839	5	176784512	0.0207	231771	0.9763	Endometriosis || id:ebi-a-GCST90018839	Endometriosis	Endometriosis || ||	TRUE	igd	0.0018	0.00000943	M32740	X-11423	TRUE	reported	textfile	2	TRUE
1060	rs4562058	T	C	T	C	-0.008	0.013	NA	0.262719	FALSE	FALSE	FALSE	ebi-a-GCST90018839	5	171780501	0.0213	231771	0.5405	Endometriosis || id:ebi-a-GCST90018839	Endometriosis	Endometriosis || ||	TRUE	igd	0.0017	0.00000388	M32740	X-11423	TRUE	reported	textfile	2	TRUE
1061	rs4981021	T	C	T	C	-0.0084	-0.0229	NA	0.301037	FALSE	FALSE	FALSE	ebi-a-GCST90018839	12	104149999	0.02	231771	0.2518	Endometriosis || id:ebi-a-GCST90018839	Endometriosis	Endometriosis || ||	TRUE	igd	0.0018	0.00000192	M32740	X-11423	TRUE	reported	textfile	2	TRUE
1062	rs529833	A	G	A	G	-0.0093	0.016	NA	0.665948	FALSE	FALSE	FALSE	ebi-a-GCST90018839	6	83006636	0.0195	231771	0.4103	Endometriosis || id:ebi-a-GCST90018839	Endometriosis	Endometriosis || ||	TRUE	igd	0.0018	0.000000132	M32740	X-11423	TRUE	reported	textfile	2	TRUE
1063	rs569137	A	G	A	G	-0.0079	-0.0166	NA	0.390914	FALSE	FALSE	FALSE	ebi-a-GCST90018839	8	23696290	0.0189	231771	0.3806	Endometriosis || id:ebi-a-GCST90018839	Endometriosis	Endometriosis || ||	TRUE	igd	0.0017	0.00000513	M32740	X-11423	TRUE	reported	textfile	2	TRUE
1064	rs6151429	T	C	T	C	-0.0289	-0.0153	NA	0.9464327	FALSE	FALSE	FALSE	ebi-a-GCST90018839	22	51063477	0.0412	231771	0.7099	Endometriosis || id:ebi-a-GCST90018839	Endometriosis	Endometriosis || ||	TRUE	igd	0.0034	0.00000000000000000651	M32740	X-11423	TRUE	reported	textfile	2	TRUE
1065	rs6429032	T	C	T	C	-0.0273	-0.0006	NA	0.0996072	FALSE	FALSE	FALSE	ebi-a-GCST90018839	1	237805925	0.0305	231771	0.9855	Endometriosis || id:ebi-a-GCST90018839	Endometriosis	Endometriosis || ||	TRUE	igd	0.0058	0.00000212	M32740	X-11423	TRUE	reported	textfile	2	TRUE
1066	rs6503078	T	G	T	G	-0.009	-0.0059	NA	0.264028	FALSE	FALSE	FALSE	ebi-a-GCST90018839	17	7996640	0.021	231771	0.7783	Endometriosis || id:ebi-a-GCST90018839	Endometriosis	Endometriosis || ||	TRUE	igd	0.002	0.0000068	M32740	X-11423	TRUE	reported	textfile	2	TRUE
1067	rs651007	T	C	T	C	-0.0152	0.0887	NA	0.227029	FALSE	FALSE	FALSE	ebi-a-GCST90018839	9	136153875	0.0218	231771	0.0000490004	Endometriosis || id:ebi-a-GCST90018839	Endometriosis	Endometriosis || ||	TRUE	igd	0.0024	0.000000000278	M32740	X-11423	TRUE	reported	textfile	2	TRUE
1068	rs6545816	A	C	A	C	-0.0078	-0.0077	NA	0.377268	FALSE	FALSE	FALSE	ebi-a-GCST90018839	2	60714861	0.0196	231771	0.693201	Endometriosis || id:ebi-a-GCST90018839	Endometriosis	Endometriosis || ||	TRUE	igd	0.0017	0.00000606	M32740	X-11423	TRUE	reported	textfile	2	TRUE
1069	rs6832662	A	G	A	G	-0.0079	-0.0062	NA	0.355098	FALSE	FALSE	FALSE	ebi-a-GCST90018839	4	136839584	0.0195	231771	0.752199	Endometriosis || id:ebi-a-GCST90018839	Endometriosis	Endometriosis || ||	TRUE	igd	0.0017	0.00000607	M32740	X-11423	TRUE	reported	textfile	2	TRUE
1070	rs6928245	A	G	A	G	0.0091	0.0358	NA	0.362376	FALSE	FALSE	FALSE	ebi-a-GCST90018839	6	100674018	0.019	231771	0.0592502	Endometriosis || id:ebi-a-GCST90018839	Endometriosis	Endometriosis || ||	TRUE	igd	0.0017	0.000000179	M32740	X-11423	TRUE	reported	textfile	2	TRUE
1071	rs7151149	T	C	T	C	-0.0082	-0.0198	NA	0.390751	FALSE	FALSE	FALSE	ebi-a-GCST90018839	14	34969433	0.0195	231771	0.3101	Endometriosis || id:ebi-a-GCST90018839	Endometriosis	Endometriosis || ||	TRUE	igd	0.0017	0.0000031	M32740	X-11423	TRUE	reported	textfile	2	TRUE
1072	rs7560697	T	C	T	C	0.0084	0.0218	NA	0.361491	FALSE	FALSE	FALSE	ebi-a-GCST90018839	2	186892908	0.0197	231771	0.2677	Endometriosis || id:ebi-a-GCST90018839	Endometriosis	Endometriosis || ||	TRUE	igd	0.0018	0.00000179	M32740	X-11423	TRUE	reported	textfile	2	TRUE
1073	rs9038	T	C	T	C	0.009	-0.0092	NA	0.463255	FALSE	FALSE	FALSE	ebi-a-GCST90018839	17	75495397	0.0205	231771	0.652501	Endometriosis || id:ebi-a-GCST90018839	Endometriosis	Endometriosis || ||	TRUE	igd	0.002	0.0000068	M32740	X-11423	TRUE	reported	textfile	2	TRUE
1074	rs930551	A	G	A	G	-0.018	0.0408	NA	0.056372	FALSE	FALSE	FALSE	ebi-a-GCST90018839	17	77905149	0.0403	231771	0.3114	Endometriosis || id:ebi-a-GCST90018839	Endometriosis	Endometriosis || ||	TRUE	igd	0.004	0.0000068	M32740	X-11423	TRUE	reported	textfile	2	TRUE
1075	rs9322898	T	C	T	C	-0.009	-0.0226	NA	0.329988	FALSE	FALSE	FALSE	ebi-a-GCST90018839	14	32829827	0.0194	231771	0.2449	Endometriosis || id:ebi-a-GCST90018839	Endometriosis	Endometriosis || ||	TRUE	igd	0.002	0.0000068	M32740	X-11423	TRUE	reported	textfile	2	TRUE
1076	rs9397197	A	G	A	G	0.0083	-0.0005	NA	0.256703	FALSE	FALSE	FALSE	ebi-a-GCST90018839	6	155012313	0.021	231771	0.9796	Endometriosis || id:ebi-a-GCST90018839	Endometriosis	Endometriosis || ||	TRUE	igd	0.0018	0.00000221	M32740	X-11423	TRUE	reported	textfile	2	TRUE
1077	rs1058337	T	G	T	G	0.0161	0.0027	NA	0.849661	FALSE	FALSE	FALSE	ebi-a-GCST90018839	5	435021	0.0267	231771	0.9181	Endometriosis || id:ebi-a-GCST90018839	Endometriosis	Endometriosis || ||	TRUE	igd	0.0036	0.00000558	M35257	2-linoleoylglycerophosphocholine*	TRUE	reported	textfile	2	TRUE
1078	rs11152132	A	G	A	G	-0.0162	0.0385	NA	0.841181	FALSE	FALSE	FALSE	ebi-a-GCST90018839	18	56849429	0.0251	231771	0.1248	Endometriosis || id:ebi-a-GCST90018839	Endometriosis	Endometriosis || ||	TRUE	igd	0.0036	0.00000623	M35257	2-linoleoylglycerophosphocholine*	TRUE	reported	textfile	2	TRUE
1079	rs11712564	T	C	T	C	0.0164	-0.0072	NA	0.268798	FALSE	FALSE	FALSE	ebi-a-GCST90018839	3	15147989	0.0208	231771	0.7294	Endometriosis || id:ebi-a-GCST90018839	Endometriosis	Endometriosis || ||	TRUE	igd	0.0034	0.0000015	M35257	2-linoleoylglycerophosphocholine*	TRUE	reported	textfile	2	TRUE
1080	rs12997174	T	C	T	C	0.0121	-0.014	NA	0.482695	FALSE	FALSE	FALSE	ebi-a-GCST90018839	2	80373814	0.0202	231771	0.4895	Endometriosis || id:ebi-a-GCST90018839	Endometriosis	Endometriosis || ||	TRUE	igd	0.0027	0.00000679	M35257	2-linoleoylglycerophosphocholine*	TRUE	reported	textfile	2	TRUE
1081	rs13168489	T	C	T	C	0.0164	-0.0224	NA	0.265548	FALSE	FALSE	FALSE	ebi-a-GCST90018839	5	84852951	0.0213	231771	0.2941	Endometriosis || id:ebi-a-GCST90018839	Endometriosis	Endometriosis || ||	TRUE	igd	0.0035	0.00000268	M35257	2-linoleoylglycerophosphocholine*	TRUE	reported	textfile	2	TRUE
1082	rs1397182	A	G	A	G	0.0189	-0.0125	NA	0.118831	FALSE	FALSE	FALSE	ebi-a-GCST90018839	1	217986961	0.0284	231771	0.659699	Endometriosis || id:ebi-a-GCST90018839	Endometriosis	Endometriosis || ||	TRUE	igd	0.0043	0.00000978	M35257	2-linoleoylglycerophosphocholine*	TRUE	reported	textfile	2	TRUE
1083	rs17156176	T	C	T	C	0.029	-0.0545	NA	0.883713	FALSE	FALSE	FALSE	ebi-a-GCST90018839	7	108413876	0.0286	231771	0.0566396	Endometriosis || id:ebi-a-GCST90018839	Endometriosis	Endometriosis || ||	TRUE	igd	0.0062	0.0000033	M35257	2-linoleoylglycerophosphocholine*	TRUE	reported	textfile	2	TRUE
1084	rs17160851	T	G	T	G	0.0335	-0.1578	NA	0.9640668	FALSE	FALSE	FALSE	ebi-a-GCST90018839	7	32103632	0.0584	231771	0.00693905	Endometriosis || id:ebi-a-GCST90018839	Endometriosis	Endometriosis || ||	TRUE	igd	0.0071	0.00000205	M35257	2-linoleoylglycerophosphocholine*	TRUE	reported	textfile	2	TRUE
1085	rs17300762	A	G	A	G	0.03	-0.0449	NA	0.9347314	FALSE	FALSE	FALSE	ebi-a-GCST90018839	21	47894724	0.0438	231771	0.3056	Endometriosis || id:ebi-a-GCST90018839	Endometriosis	Endometriosis || ||	TRUE	igd	0.0061	0.000000748	M35257	2-linoleoylglycerophosphocholine*	TRUE	reported	textfile	2	TRUE
1086	rs174450	T	G	T	G	-0.0164	-0.0202	NA	0.582959	FALSE	FALSE	FALSE	ebi-a-GCST90018839	11	61641542	0.0188	231771	0.2818	Endometriosis || id:ebi-a-GCST90018839	Endometriosis	Endometriosis || ||	TRUE	igd	0.0027	0.000000000976	M35257	2-linoleoylglycerophosphocholine*	TRUE	reported	textfile	2	TRUE
1087	rs17700084	T	C	T	C	0.0164	0.0382	NA	0.244073	FALSE	FALSE	FALSE	ebi-a-GCST90018839	18	44263237	0.0214	231771	0.0739793	Endometriosis || id:ebi-a-GCST90018839	Endometriosis	Endometriosis || ||	TRUE	igd	0.0035	0.00000283	M35257	2-linoleoylglycerophosphocholine*	TRUE	reported	textfile	2	TRUE
1088	rs2073234	A	G	A	G	0.0157	-0.0214	NA	0.56634	FALSE	FALSE	FALSE	ebi-a-GCST90018839	20	12891577	0.0203	231771	0.2912	Endometriosis || id:ebi-a-GCST90018839	Endometriosis	Endometriosis || ||	TRUE	igd	0.0034	0.00000446	M35257	2-linoleoylglycerophosphocholine*	TRUE	reported	textfile	2	TRUE
1089	rs2627272	T	C	T	C	-0.0195	0.0253	NA	0.856421	FALSE	FALSE	FALSE	ebi-a-GCST90018839	8	2755070	0.0261	231771	0.3318	Endometriosis || id:ebi-a-GCST90018839	Endometriosis	Endometriosis || ||	TRUE	igd	0.0043	0.00000649	M35257	2-linoleoylglycerophosphocholine*	TRUE	reported	textfile	2	TRUE
1090	rs416324	A	G	A	G	-0.0126	-0.0215	NA	0.522366	FALSE	FALSE	FALSE	ebi-a-GCST90018839	8	90815235	0.0185	231771	0.2459	Endometriosis || id:ebi-a-GCST90018839	Endometriosis	Endometriosis || ||	TRUE	igd	0.0027	0.0000021	M35257	2-linoleoylglycerophosphocholine*	TRUE	reported	textfile	2	TRUE
1091	rs4270639	A	G	A	G	-0.0168	-0.0466	NA	0.701088	FALSE	FALSE	FALSE	ebi-a-GCST90018839	4	6391735	0.0199	231771	0.0190599	Endometriosis || id:ebi-a-GCST90018839	Endometriosis	Endometriosis || ||	TRUE	igd	0.0036	0.00000378	M35257	2-linoleoylglycerophosphocholine*	TRUE	reported	textfile	2	TRUE
1092	rs7588373	A	C	A	C	0.0159	0.0152	NA	0.721084	FALSE	FALSE	FALSE	ebi-a-GCST90018839	2	133826358	0.0241	231771	0.529	Endometriosis || id:ebi-a-GCST90018839	Endometriosis	Endometriosis || ||	TRUE	igd	0.0034	0.00000297	M35257	2-linoleoylglycerophosphocholine*	TRUE	reported	textfile	2	TRUE
1093	rs8008572	T	C	T	C	-0.0154	-0.014	NA	0.725337	FALSE	FALSE	FALSE	ebi-a-GCST90018839	14	76351840	0.0209	231771	0.502599	Endometriosis || id:ebi-a-GCST90018839	Endometriosis	Endometriosis || ||	TRUE	igd	0.0034	0.00000669	M35257	2-linoleoylglycerophosphocholine*	TRUE	reported	textfile	2	TRUE
1094	rs847391	A	G	A	G	0.039	-0.0027	NA	0.91303	FALSE	FALSE	FALSE	ebi-a-GCST90018839	7	16970675	0.0917	231771	0.9765	Endometriosis || id:ebi-a-GCST90018839	Endometriosis	Endometriosis || ||	TRUE	igd	0.0082	0.00000216	M35257	2-linoleoylglycerophosphocholine*	TRUE	reported	textfile	2	TRUE
1095	rs10443953	A	G	A	G	0.0086	0.0128	NA	0.376762	FALSE	FALSE	FALSE	ebi-a-GCST90018839	10	57431680	0.0188	231771	0.495	Endometriosis || id:ebi-a-GCST90018839	Endometriosis	Endometriosis || ||	TRUE	igd	0.0018	0.0000026	M17945	2-hydroxystearate	TRUE	reported	textfile	2	TRUE
1096	rs10841406	A	G	A	G	-0.0087	0.0072	NA	0.298027	FALSE	FALSE	FALSE	ebi-a-GCST90018839	12	20073094	0.0207	231771	0.7267	Endometriosis || id:ebi-a-GCST90018839	Endometriosis	Endometriosis || ||	TRUE	igd	0.0018	0.00000227	M17945	2-hydroxystearate	TRUE	reported	textfile	2	TRUE
1097	rs10892951	A	G	A	G	-0.0088	0.0029	NA	0.390494	FALSE	FALSE	FALSE	ebi-a-GCST90018839	11	122893334	0.0221	231771	0.8949	Endometriosis || id:ebi-a-GCST90018839	Endometriosis	Endometriosis || ||	TRUE	igd	0.0018	0.00000166	M17945	2-hydroxystearate	TRUE	reported	textfile	2	TRUE
1098	rs11150606	T	C	T	C	-0.072	0.0147	NA	0.778055	FALSE	FALSE	FALSE	ebi-a-GCST90018839	16	31099011	0.035	231771	0.675199	Endometriosis || id:ebi-a-GCST90018839	Endometriosis	Endometriosis || ||	TRUE	igd	0.014	0.000000271	M17945	2-hydroxystearate	TRUE	reported	textfile	2	TRUE
1099	rs11210537	A	G	A	G	0.0085	-0.0207	NA	0.367148	FALSE	FALSE	FALSE	ebi-a-GCST90018839	1	42345723	0.0193	231771	0.2821	Endometriosis || id:ebi-a-GCST90018839	Endometriosis	Endometriosis || ||	TRUE	igd	0.0019	0.00000496	M17945	2-hydroxystearate	TRUE	reported	textfile	2	TRUE
1100	rs12208243	A	G	A	G	0.0236	-0.0092	NA	0.9196006	FALSE	FALSE	FALSE	ebi-a-GCST90018839	6	146855018	0.0398	231771	0.8169	Endometriosis || id:ebi-a-GCST90018839	Endometriosis	Endometriosis || ||	TRUE	igd	0.0053	0.00000825	M17945	2-hydroxystearate	TRUE	reported	textfile	2	TRUE
1101	rs12639715	T	C	T	C	0.0085	-0.0151	NA	0.677284	FALSE	FALSE	FALSE	ebi-a-GCST90018839	4	174845814	0.0197	231771	0.4454	Endometriosis || id:ebi-a-GCST90018839	Endometriosis	Endometriosis || ||	TRUE	igd	0.0019	0.00000418	M17945	2-hydroxystearate	TRUE	reported	textfile	2	TRUE
1102	rs12975371	A	G	A	G	-0.0081	0.0052	NA	0.511416	FALSE	FALSE	FALSE	ebi-a-GCST90018839	19	53608068	0.0184	231771	0.777301	Endometriosis || id:ebi-a-GCST90018839	Endometriosis	Endometriosis || ||	TRUE	igd	0.0018	0.00000915	M17945	2-hydroxystearate	TRUE	reported	textfile	2	TRUE
1103	rs13238296	T	C	T	C	0.0083	0.009	NA	0.723993	FALSE	FALSE	FALSE	ebi-a-GCST90018839	7	90278864	0.0213	231771	0.6725	Endometriosis || id:ebi-a-GCST90018839	Endometriosis	Endometriosis || ||	TRUE	igd	0.0019	0.00000838	M17945	2-hydroxystearate	TRUE	reported	textfile	2	TRUE
1104	rs16909189	T	C	T	C	0.0217	-0.0457	NA	0.0873766	FALSE	FALSE	FALSE	ebi-a-GCST90018839	8	139478670	0.0329	231771	0.165	Endometriosis || id:ebi-a-GCST90018839	Endometriosis	Endometriosis || ||	TRUE	igd	0.0045	0.00000139	M17945	2-hydroxystearate	TRUE	reported	textfile	2	TRUE
1105	rs1799977	A	G	A	G	0.0086	0.0155	NA	0.751722	FALSE	FALSE	FALSE	ebi-a-GCST90018839	3	37053568	0.0222	231771	0.485	Endometriosis || id:ebi-a-GCST90018839	Endometriosis	Endometriosis || ||	TRUE	igd	0.0019	0.00000391	M17945	2-hydroxystearate	TRUE	reported	textfile	2	TRUE
1106	rs2272588	A	G	A	G	0.0085	-0.0063	NA	0.403658	FALSE	FALSE	FALSE	ebi-a-GCST90018839	14	78023714	0.0204	231771	0.7587	Endometriosis || id:ebi-a-GCST90018839	Endometriosis	Endometriosis || ||	TRUE	igd	0.0018	0.00000418	M17945	2-hydroxystearate	TRUE	reported	textfile	2	TRUE
1107	rs2555231	T	C	T	C	-0.0094	-0.0039	NA	0.653694	FALSE	FALSE	FALSE	ebi-a-GCST90018839	3	37612926	0.0195	231771	0.8428	Endometriosis || id:ebi-a-GCST90018839	Endometriosis	Endometriosis || ||	TRUE	igd	0.0018	0.000000322	M17945	2-hydroxystearate	TRUE	reported	textfile	2	TRUE
1108	rs2589314	A	G	A	G	-0.0083	-0.0314	NA	0.550593	FALSE	FALSE	FALSE	ebi-a-GCST90018839	13	43732704	0.0186	231771	0.0905503	Endometriosis || id:ebi-a-GCST90018839	Endometriosis	Endometriosis || ||	TRUE	igd	0.0018	0.00000642	M17945	2-hydroxystearate	TRUE	reported	textfile	2	TRUE
1109	rs2745001	A	G	A	G	-0.0081	0.0044	NA	0.504879	FALSE	FALSE	FALSE	ebi-a-GCST90018839	16	1517728	0.0193	231771	0.8208	Endometriosis || id:ebi-a-GCST90018839	Endometriosis	Endometriosis || ||	TRUE	igd	0.0018	0.00000925	M17945	2-hydroxystearate	TRUE	reported	textfile	2	TRUE
1110	rs2946398	T	C	T	C	-0.0083	-0.0261	NA	0.429789	FALSE	FALSE	FALSE	ebi-a-GCST90018839	4	23911002	0.0186	231771	0.1601	Endometriosis || id:ebi-a-GCST90018839	Endometriosis	Endometriosis || ||	TRUE	igd	0.0018	0.00000764	M17945	2-hydroxystearate	TRUE	reported	textfile	2	TRUE
1111	rs3796622	T	C	T	C	-0.0089	0.0154	NA	0.326989	FALSE	FALSE	FALSE	ebi-a-GCST90018839	4	983060	0.0198	231771	0.4374	Endometriosis || id:ebi-a-GCST90018839	Endometriosis	Endometriosis || ||	TRUE	igd	0.0019	0.00000135	M17945	2-hydroxystearate	TRUE	reported	textfile	2	TRUE
1112	rs6033014	T	C	T	C	-0.0087	-0.0619	NA	0.359926	FALSE	FALSE	FALSE	ebi-a-GCST90018839	20	11015459	0.03	231771	0.0391697	Endometriosis || id:ebi-a-GCST90018839	Endometriosis	Endometriosis || ||	TRUE	igd	0.0018	0.0000026	M17945	2-hydroxystearate	TRUE	reported	textfile	2	TRUE
1113	rs629487	T	G	T	G	-0.0087	0.0088	NA	0.517366	FALSE	FALSE	FALSE	ebi-a-GCST90018839	12	53023068	0.0186	231771	0.6357	Endometriosis || id:ebi-a-GCST90018839	Endometriosis	Endometriosis || ||	TRUE	igd	0.0018	0.00000221	M17945	2-hydroxystearate	TRUE	reported	textfile	2	TRUE
1114	rs6462013	A	G	A	G	-0.0082	-0.0006	NA	0.506899	FALSE	FALSE	FALSE	ebi-a-GCST90018839	7	27433771	0.0183	231771	0.9736	Endometriosis || id:ebi-a-GCST90018839	Endometriosis	Endometriosis || ||	TRUE	igd	0.0018	0.00000714	M17945	2-hydroxystearate	TRUE	reported	textfile	2	TRUE
1115	rs6564154	T	C	T	C	0.0096	0.0148	NA	0.701272	FALSE	FALSE	FALSE	ebi-a-GCST90018839	16	74685589	0.0201	231771	0.462	Endometriosis || id:ebi-a-GCST90018839	Endometriosis	Endometriosis || ||	TRUE	igd	0.0019	0.000000257	M17945	2-hydroxystearate	TRUE	reported	textfile	2	TRUE
1116	rs6905811	T	C	T	C	0.009	-0.0097	NA	0.322939	FALSE	FALSE	FALSE	ebi-a-GCST90018839	6	104209117	0.0197	231771	0.6206	Endometriosis || id:ebi-a-GCST90018839	Endometriosis	Endometriosis || ||	TRUE	igd	0.0018	0.00000101	M17945	2-hydroxystearate	TRUE	reported	textfile	2	TRUE
1117	rs697635	A	G	A	G	0.0084	-0.0008	NA	0.378533	FALSE	FALSE	FALSE	ebi-a-GCST90018839	12	52282748	0.019	231771	0.9666	Endometriosis || id:ebi-a-GCST90018839	Endometriosis	Endometriosis || ||	TRUE	igd	0.0019	0.00000515	M17945	2-hydroxystearate	TRUE	reported	textfile	2	TRUE
1118	rs7283743	T	C	T	C	-0.0128	0.0097	NA	0.155993	FALSE	FALSE	FALSE	ebi-a-GCST90018839	21	43203188	0.0257	231771	0.7045	Endometriosis || id:ebi-a-GCST90018839	Endometriosis	Endometriosis || ||	TRUE	igd	0.0028	0.00000501	M17945	2-hydroxystearate	TRUE	reported	textfile	2	TRUE
1119	rs7322113	T	C	T	C	-0.0453	0.0299	NA	0.9890781	FALSE	FALSE	FALSE	ebi-a-GCST90018839	13	26842207	0.1028	231771	0.771401	Endometriosis || id:ebi-a-GCST90018839	Endometriosis	Endometriosis || ||	TRUE	igd	0.0098	0.00000365	M17945	2-hydroxystearate	TRUE	reported	textfile	2	TRUE
1120	rs757202	T	C	T	C	-0.009	0.0286	NA	0.432192	FALSE	FALSE	FALSE	ebi-a-GCST90018839	7	25276424	0.0192	231771	0.1358	Endometriosis || id:ebi-a-GCST90018839	Endometriosis	Endometriosis || ||	TRUE	igd	0.0018	0.000000835	M17945	2-hydroxystearate	TRUE	reported	textfile	2	TRUE
1121	rs7652277	T	G	T	G	0.0082	0.0029	NA	0.536218	FALSE	FALSE	FALSE	ebi-a-GCST90018839	3	110943474	0.0191	231771	0.8783	Endometriosis || id:ebi-a-GCST90018839	Endometriosis	Endometriosis || ||	TRUE	igd	0.0018	0.000008	M17945	2-hydroxystearate	TRUE	reported	textfile	2	TRUE
1122	rs913416	T	C	T	C	-0.0082	0.0311	NA	0.531038	FALSE	FALSE	FALSE	ebi-a-GCST90018839	9	14464744	0.0183	231771	0.0897202	Endometriosis || id:ebi-a-GCST90018839	Endometriosis	Endometriosis || ||	TRUE	igd	0.0018	0.00000752	M17945	2-hydroxystearate	TRUE	reported	textfile	2	TRUE
1123	rs9302365	A	C	A	C	-0.0096	-0.0046	NA	0.535142	FALSE	FALSE	FALSE	ebi-a-GCST90018839	15	93796278	0.0189	231771	0.8083	Endometriosis || id:ebi-a-GCST90018839	Endometriosis	Endometriosis || ||	TRUE	igd	0.0019	0.000000218	M17945	2-hydroxystearate	TRUE	reported	textfile	2	TRUE
1124	rs9715724	T	C	T	C	0.009	0.0483	NA	0.558767	FALSE	FALSE	FALSE	ebi-a-GCST90018839	4	8641696	0.0209	231771	0.0209701	Endometriosis || id:ebi-a-GCST90018839	Endometriosis	Endometriosis || ||	TRUE	igd	0.002	0.0000068	M17945	2-hydroxystearate	TRUE	reported	textfile	2	TRUE
1125	rs10019724	A	G	A	G	0.0388	0.018	NA	0.0843194	FALSE	FALSE	FALSE	ebi-a-GCST90018839	4	56952163	0.0328	231771	0.583201	Endometriosis || id:ebi-a-GCST90018839	Endometriosis	Endometriosis || ||	TRUE	igd	0.0085	0.00000497	M32412	butyrylcarnitine	TRUE	reported	textfile	2	TRUE
1126	rs10019739	T	C	T	C	-0.0191	-0.0367	NA	0.774424	FALSE	FALSE	FALSE	ebi-a-GCST90018839	4	14808039	0.0223	231771	0.0999309	Endometriosis || id:ebi-a-GCST90018839	Endometriosis	Endometriosis || ||	TRUE	igd	0.0042	0.00000645	M32412	butyrylcarnitine	TRUE	reported	textfile	2	TRUE
1127	rs10979172	T	C	T	C	-0.1703	0.0982	NA	0.0198891	FALSE	FALSE	FALSE	ebi-a-GCST90018839	9	110796138	0.0787	231771	0.212	Endometriosis || id:ebi-a-GCST90018839	Endometriosis	Endometriosis || ||	TRUE	igd	0.0385	0.00000966	M32412	butyrylcarnitine	TRUE	reported	textfile	2	TRUE
1128	rs11065202	T	C	T	C	-0.1297	-0.0011	NA	0.622584	FALSE	FALSE	FALSE	ebi-a-GCST90018839	12	121112429	0.019	231771	0.9533	Endometriosis || id:ebi-a-GCST90018839	Endometriosis	Endometriosis || ||	TRUE	igd	0.004	0.00000000000000000000000000000000000000000000000000000000000000000000000000000000000000000000000000000000000000000000000000000000000000000000000000000000000000000000000000000000000000000000000000000001	M32412	butyrylcarnitine	TRUE	reported	textfile	2	TRUE
1129	rs1171617	T	G	T	G	0.0358	0.0398	NA	0.780916	FALSE	FALSE	FALSE	ebi-a-GCST90018839	10	61467182	0.0261	231771	0.1276	Endometriosis || id:ebi-a-GCST90018839	Endometriosis	Endometriosis || ||	TRUE	igd	0.0047	0.0000000000000161	M32412	butyrylcarnitine	TRUE	reported	textfile	2	TRUE
1130	rs1493755	A	G	A	G	0.0291	-0.0026	NA	0.888458	FALSE	FALSE	FALSE	ebi-a-GCST90018839	12	44792000	0.0297	231771	0.9298	Endometriosis || id:ebi-a-GCST90018839	Endometriosis	Endometriosis || ||	TRUE	igd	0.0058	0.000000534	M32412	butyrylcarnitine	TRUE	reported	textfile	2	TRUE
1131	rs17129837	T	C	T	C	0.0443	0.0016	NA	0.119119	FALSE	FALSE	FALSE	ebi-a-GCST90018839	10	114283116	0.0287	231771	0.956	Endometriosis || id:ebi-a-GCST90018839	Endometriosis	Endometriosis || ||	TRUE	igd	0.0089	0.0000006	M32412	butyrylcarnitine	TRUE	reported	textfile	2	TRUE
1132	rs17762815	A	G	A	G	-0.0629	-0.0517	NA	0.124695	FALSE	FALSE	FALSE	ebi-a-GCST90018839	7	70207851	0.0279	231771	0.0643695	Endometriosis || id:ebi-a-GCST90018839	Endometriosis	Endometriosis || ||	TRUE	igd	0.0127	0.000000808	M32412	butyrylcarnitine	TRUE	reported	textfile	2	TRUE
1133	rs2440901	T	C	T	C	0.019	-0.015	NA	0.463837	FALSE	FALSE	FALSE	ebi-a-GCST90018839	1	208446399	0.0183	231771	0.4111	Endometriosis || id:ebi-a-GCST90018839	Endometriosis	Endometriosis || ||	TRUE	igd	0.0035	0.0000000646	M32412	butyrylcarnitine	TRUE	reported	textfile	2	TRUE
1134	rs274567	T	C	T	C	0.024	-0.0201	NA	0.469168	FALSE	FALSE	FALSE	ebi-a-GCST90018839	5	131714409	0.0191	231771	0.2922	Endometriosis || id:ebi-a-GCST90018839	Endometriosis	Endometriosis || ||	TRUE	igd	0.0041	0.00000000623	M32412	butyrylcarnitine	TRUE	reported	textfile	2	TRUE
1135	rs4556628	T	C	T	C	0.0679	0.004	NA	0.250041	FALSE	FALSE	FALSE	ebi-a-GCST90018839	12	121477912	0.0219	231771	0.8543	Endometriosis || id:ebi-a-GCST90018839	Endometriosis	Endometriosis || ||	TRUE	igd	0.0042	0.000000000000000000000000000000000000000000000000000000000698	M32412	butyrylcarnitine	TRUE	reported	textfile	2	TRUE
1136	rs4587804	A	G	A	G	-0.0164	-0.0309	NA	0.568981	FALSE	FALSE	FALSE	ebi-a-GCST90018839	12	47217514	0.0191	231771	0.1063	Endometriosis || id:ebi-a-GCST90018839	Endometriosis	Endometriosis || ||	TRUE	igd	0.0035	0.00000321	M32412	butyrylcarnitine	TRUE	reported	textfile	2	TRUE
1137	rs6462769	T	C	T	C	0.0194	0.0198	NA	0.626026	FALSE	FALSE	FALSE	ebi-a-GCST90018839	7	37577324	0.0196	231771	0.3133	Endometriosis || id:ebi-a-GCST90018839	Endometriosis	Endometriosis || ||	TRUE	igd	0.0043	0.00000569	M32412	butyrylcarnitine	TRUE	reported	textfile	2	TRUE
1138	rs648238	A	G	A	G	0.027	-0.007	NA	0.86108	FALSE	FALSE	FALSE	ebi-a-GCST90018839	3	20527133	0.0263	231771	0.7905	Endometriosis || id:ebi-a-GCST90018839	Endometriosis	Endometriosis || ||	TRUE	igd	0.0059	0.00000453	M32412	butyrylcarnitine	TRUE	reported	textfile	2	TRUE
1139	rs6489794	A	G	A	G	-0.0267	-0.0277	NA	0.175148	FALSE	FALSE	FALSE	ebi-a-GCST90018839	12	121597413	0.0243	231771	0.2545	Endometriosis || id:ebi-a-GCST90018839	Endometriosis	Endometriosis || ||	TRUE	igd	0.0058	0.0000045	M32412	butyrylcarnitine	TRUE	reported	textfile	2	TRUE
1140	rs6696978	A	G	A	G	0.0192	-0.019	NA	0.765857	FALSE	FALSE	FALSE	ebi-a-GCST90018839	1	10209557	0.0221	231771	0.3896	Endometriosis || id:ebi-a-GCST90018839	Endometriosis	Endometriosis || ||	TRUE	igd	0.0043	0.00000933	M32412	butyrylcarnitine	TRUE	reported	textfile	2	TRUE
1141	rs728242	A	G	A	G	-0.017	0.004	NA	0.564477	FALSE	FALSE	FALSE	ebi-a-GCST90018839	9	83447633	0.0186	231771	0.8287	Endometriosis || id:ebi-a-GCST90018839	Endometriosis	Endometriosis || ||	TRUE	igd	0.0038	0.00000634	M32412	butyrylcarnitine	TRUE	reported	textfile	2	TRUE
1142	rs7465584	T	C	T	C	-0.0186	-0.0115	NA	0.55528	FALSE	FALSE	FALSE	ebi-a-GCST90018839	8	124987478	0.0185	231771	0.533499	Endometriosis || id:ebi-a-GCST90018839	Endometriosis	Endometriosis || ||	TRUE	igd	0.0041	0.000006	M32412	butyrylcarnitine	TRUE	reported	textfile	2	TRUE
1143	rs8006419	A	G	A	G	-0.0158	0.0482	NA	0.435714	FALSE	FALSE	FALSE	ebi-a-GCST90018839	14	65500735	0.0187	231771	0.00982494	Endometriosis || id:ebi-a-GCST90018839	Endometriosis	Endometriosis || ||	TRUE	igd	0.0035	0.00000732	M32412	butyrylcarnitine	TRUE	reported	textfile	2	TRUE
1144	rs9576264	A	G	A	G	0.016	0.0208	NA	0.620474	FALSE	FALSE	FALSE	ebi-a-GCST90018839	13	37988791	0.0193	231771	0.2812	Endometriosis || id:ebi-a-GCST90018839	Endometriosis	Endometriosis || ||	TRUE	igd	0.0035	0.00000557	M32412	butyrylcarnitine	TRUE	reported	textfile	2	TRUE
1145	rs10112003	A	G	A	G	0.0158	-0.0054	NA	0.053987	FALSE	FALSE	FALSE	ebi-a-GCST90018839	8	34360493	0.0414	231771	0.8963	Endometriosis || id:ebi-a-GCST90018839	Endometriosis	Endometriosis || ||	TRUE	igd	0.0033	0.00000173	M01336	palmitate (16:0)	TRUE	reported	textfile	2	TRUE
1146	rs10199787	T	C	T	C	0.0077	0.0342	NA	0.530508	FALSE	FALSE	FALSE	ebi-a-GCST90018839	2	11092613	0.0192	231771	0.07486	Endometriosis || id:ebi-a-GCST90018839	Endometriosis	Endometriosis || ||	TRUE	igd	0.0017	0.0000062	M01336	palmitate (16:0)	TRUE	reported	textfile	2	TRUE
1147	rs10242171	A	G	A	G	-0.0121	0.0369	NA	0.115988	FALSE	FALSE	FALSE	ebi-a-GCST90018839	7	28944145	0.0287	231771	0.1978	Endometriosis || id:ebi-a-GCST90018839	Endometriosis	Endometriosis || ||	TRUE	igd	0.0026	0.00000373	M01336	palmitate (16:0)	TRUE	reported	textfile	2	TRUE
1148	rs11118120	A	C	A	C	-0.0137	-0.0332	NA	0.78709	FALSE	FALSE	FALSE	ebi-a-GCST90018839	1	218705761	0.0231	231771	0.1495	Endometriosis || id:ebi-a-GCST90018839	Endometriosis	Endometriosis || ||	TRUE	igd	0.0029	0.00000316	M01336	palmitate (16:0)	TRUE	reported	textfile	2	TRUE
1149	rs11133892	A	G	A	G	0.0089	-0.0062	NA	0.536507	FALSE	FALSE	FALSE	ebi-a-GCST90018839	5	17255026	0.0197	231771	0.7536	Endometriosis || id:ebi-a-GCST90018839	Endometriosis	Endometriosis || ||	TRUE	igd	0.0017	0.000000156	M01336	palmitate (16:0)	TRUE	reported	textfile	2	TRUE
1150	rs11193635	T	C	T	C	0.0087	-0.0201	NA	0.719115	FALSE	FALSE	FALSE	ebi-a-GCST90018839	10	109468251	0.0208	231771	0.3321	Endometriosis || id:ebi-a-GCST90018839	Endometriosis	Endometriosis || ||	TRUE	igd	0.0018	0.000000734	M01336	palmitate (16:0)	TRUE	reported	textfile	2	TRUE
1151	rs11222474	T	G	T	G	-0.0082	0.0128	NA	0.63819	FALSE	FALSE	FALSE	ebi-a-GCST90018839	11	130987730	0.0191	231771	0.5032	Endometriosis || id:ebi-a-GCST90018839	Endometriosis	Endometriosis || ||	TRUE	igd	0.0017	0.00000142	M01336	palmitate (16:0)	TRUE	reported	textfile	2	TRUE
1152	rs12147529	A	G	A	G	0.0078	0.031	NA	0.529981	FALSE	FALSE	FALSE	ebi-a-GCST90018839	14	33554293	0.0188	231771	0.0993894	Endometriosis || id:ebi-a-GCST90018839	Endometriosis	Endometriosis || ||	TRUE	igd	0.0017	0.00000592	M01336	palmitate (16:0)	TRUE	reported	textfile	2	TRUE
1153	rs12200468	A	G	A	G	0.0111	-0.0019	NA	0.865166	FALSE	FALSE	FALSE	ebi-a-GCST90018839	6	73351870	0.0277	231771	0.9461	Endometriosis || id:ebi-a-GCST90018839	Endometriosis	Endometriosis || ||	TRUE	igd	0.0025	0.00000685	M01336	palmitate (16:0)	TRUE	reported	textfile	2	TRUE
1154	rs12353451	A	G	A	G	-0.0229	0.0384	NA	0.048447	FALSE	FALSE	FALSE	ebi-a-GCST90018839	9	138061056	0.0425	231771	0.3669	Endometriosis || id:ebi-a-GCST90018839	Endometriosis	Endometriosis || ||	TRUE	igd	0.0049	0.00000312	M01336	palmitate (16:0)	TRUE	reported	textfile	2	TRUE
1155	rs12931268	T	C	T	C	-0.0087	0.0024	NA	0.679542	FALSE	FALSE	FALSE	ebi-a-GCST90018839	16	49804502	0.0198	231771	0.9026	Endometriosis || id:ebi-a-GCST90018839	Endometriosis	Endometriosis || ||	TRUE	igd	0.0017	0.000000291	M01336	palmitate (16:0)	TRUE	reported	textfile	2	TRUE
1156	rs13355979	A	G	A	G	-0.0078	-0.0051	NA	0.548593	FALSE	FALSE	FALSE	ebi-a-GCST90018839	5	32984015	0.0184	231771	0.782899	Endometriosis || id:ebi-a-GCST90018839	Endometriosis	Endometriosis || ||	TRUE	igd	0.0017	0.00000394	M01336	palmitate (16:0)	TRUE	reported	textfile	2	TRUE
1157	rs1348656	T	C	T	C	-0.0117	-0.0004	NA	0.809211	FALSE	FALSE	FALSE	ebi-a-GCST90018839	3	144933520	0.0234	231771	0.9872	Endometriosis || id:ebi-a-GCST90018839	Endometriosis	Endometriosis || ||	TRUE	igd	0.0024	0.000000907	M01336	palmitate (16:0)	TRUE	reported	textfile	2	TRUE
1158	rs1466228	T	C	T	C	-0.0234	-0.0661	NA	0.0436454	FALSE	FALSE	FALSE	ebi-a-GCST90018839	4	32428311	0.0444	231771	0.1365	Endometriosis || id:ebi-a-GCST90018839	Endometriosis	Endometriosis || ||	TRUE	igd	0.0051	0.00000419	M01336	palmitate (16:0)	TRUE	reported	textfile	2	TRUE
1159	rs1480309	T	C	T	C	-0.0077	-0.0074	NA	0.376983	FALSE	FALSE	FALSE	ebi-a-GCST90018839	4	58727800	0.0188	231771	0.695	Endometriosis || id:ebi-a-GCST90018839	Endometriosis	Endometriosis || ||	TRUE	igd	0.0017	0.00000562	M01336	palmitate (16:0)	TRUE	reported	textfile	2	TRUE
1160	rs2190223	A	G	A	G	0.0076	0.0319	NA	0.594457	FALSE	FALSE	FALSE	ebi-a-GCST90018839	7	70689665	0.0186	231771	0.0870001	Endometriosis || id:ebi-a-GCST90018839	Endometriosis	Endometriosis || ||	TRUE	igd	0.0017	0.00000769	M01336	palmitate (16:0)	TRUE	reported	textfile	2	TRUE
1161	rs2931383	T	G	T	G	0.0078	0.0024	NA	0.641018	FALSE	FALSE	FALSE	ebi-a-GCST90018839	3	19939707	0.0195	231771	0.9038	Endometriosis || id:ebi-a-GCST90018839	Endometriosis	Endometriosis || ||	TRUE	igd	0.0017	0.00000468	M01336	palmitate (16:0)	TRUE	reported	textfile	2	TRUE
1162	rs4408	A	G	A	G	0.0107	0.0104	NA	0.250972	FALSE	FALSE	FALSE	ebi-a-GCST90018839	22	48765011	0.0219	231771	0.633299	Endometriosis || id:ebi-a-GCST90018839	Endometriosis	Endometriosis || ||	TRUE	igd	0.0024	0.00000996	M01336	palmitate (16:0)	TRUE	reported	textfile	2	TRUE
1163	rs4420815	A	G	A	G	-0.015	-0.0179	NA	0.224977	FALSE	FALSE	FALSE	ebi-a-GCST90018839	3	33794769	0.0225	231771	0.4281	Endometriosis || id:ebi-a-GCST90018839	Endometriosis	Endometriosis || ||	TRUE	igd	0.003	0.000000573	M01336	palmitate (16:0)	TRUE	reported	textfile	2	TRUE
1164	rs4957697	A	G	A	G	-0.0081	-0.0104	NA	0.49639	FALSE	FALSE	FALSE	ebi-a-GCST90018839	5	106564497	0.0187	231771	0.578	Endometriosis || id:ebi-a-GCST90018839	Endometriosis	Endometriosis || ||	TRUE	igd	0.0017	0.00000173	M01336	palmitate (16:0)	TRUE	reported	textfile	2	TRUE
1165	rs577266	A	C	A	C	-0.009	-0.0192	NA	0.646634	FALSE	FALSE	FALSE	ebi-a-GCST90018839	9	29640242	0.0191	231771	0.3144	Endometriosis || id:ebi-a-GCST90018839	Endometriosis	Endometriosis || ||	TRUE	igd	0.002	0.0000068	M01336	palmitate (16:0)	TRUE	reported	textfile	2	TRUE
1166	rs603424	A	G	A	G	0.0151	0.0455	NA	0.124585	FALSE	FALSE	FALSE	ebi-a-GCST90018839	10	102075479	0.0284	231771	0.1088	Endometriosis || id:ebi-a-GCST90018839	Endometriosis	Endometriosis || ||	TRUE	igd	0.0024	0.000000000246	M01336	palmitate (16:0)	TRUE	reported	textfile	2	TRUE
1167	rs6540294	A	C	A	C	-0.008	0.0196	NA	0.513534	FALSE	FALSE	FALSE	ebi-a-GCST90018839	16	86479404	0.0192	231771	0.3076	Endometriosis || id:ebi-a-GCST90018839	Endometriosis	Endometriosis || ||	TRUE	igd	0.0017	0.00000287	M01336	palmitate (16:0)	TRUE	reported	textfile	2	TRUE
1168	rs7565567	A	C	A	C	-0.042	0.1136	NA	0.9068298	FALSE	FALSE	FALSE	ebi-a-GCST90018839	2	11711222	0.0335	231771	0.000694305	Endometriosis || id:ebi-a-GCST90018839	Endometriosis	Endometriosis || ||	TRUE	igd	0.009	0.00000306	M01336	palmitate (16:0)	TRUE	reported	textfile	2	TRUE
1169	rs802993	A	G	A	G	-0.0278	0.0118	NA	0.062254	FALSE	FALSE	FALSE	ebi-a-GCST90018839	14	52674877	0.0382	231771	0.7582	Endometriosis || id:ebi-a-GCST90018839	Endometriosis	Endometriosis || ||	TRUE	igd	0.0063	0.00000911	M01336	palmitate (16:0)	TRUE	reported	textfile	2	TRUE
1170	rs942888	A	G	A	G	-0.0076	0.0017	NA	0.562717	FALSE	FALSE	FALSE	ebi-a-GCST90018839	13	46135229	0.0197	231771	0.9324	Endometriosis || id:ebi-a-GCST90018839	Endometriosis	Endometriosis || ||	TRUE	igd	0.0017	0.00000629	M01336	palmitate (16:0)	TRUE	reported	textfile	2	TRUE
1171	rs9809122	A	G	A	G	-0.008	-0.0402	NA	0.48727	FALSE	FALSE	FALSE	ebi-a-GCST90018839	3	70084253	0.0187	231771	0.0317198	Endometriosis || id:ebi-a-GCST90018839	Endometriosis	Endometriosis || ||	TRUE	igd	0.0017	0.00000245	M01336	palmitate (16:0)	TRUE	reported	textfile	2	TRUE
1172	rs10757367	T	C	T	C	0.0874	-0.03	NA	0.78279	FALSE	FALSE	FALSE	ebi-a-GCST90018839	9	22889400	0.0226	231771	0.1854	Endometriosis || id:ebi-a-GCST90018839	Endometriosis	Endometriosis || ||	TRUE	igd	0.0197	0.00000889	M32346	glycochenodeoxycholate	TRUE	reported	textfile	2	TRUE
1173	rs1105842	A	C	A	C	-0.048	0.0212	NA	0.231627	FALSE	FALSE	FALSE	ebi-a-GCST90018839	7	151364264	0.0228	231771	0.3543	Endometriosis || id:ebi-a-GCST90018839	Endometriosis	Endometriosis || ||	TRUE	igd	0.0105	0.00000444	M32346	glycochenodeoxycholate	TRUE	reported	textfile	2	TRUE
1174	rs11709500	A	G	A	G	-0.0351	-0.0008	NA	0.267669	FALSE	FALSE	FALSE	ebi-a-GCST90018839	3	42781316	0.0208	231771	0.9692	Endometriosis || id:ebi-a-GCST90018839	Endometriosis	Endometriosis || ||	TRUE	igd	0.0079	0.00000903	M32346	glycochenodeoxycholate	TRUE	reported	textfile	2	TRUE
1175	rs12456097	A	G	A	G	-0.0395	0.0195	NA	0.682318	FALSE	FALSE	FALSE	ebi-a-GCST90018839	18	42880242	0.0197	231771	0.3207	Endometriosis || id:ebi-a-GCST90018839	Endometriosis	Endometriosis || ||	TRUE	igd	0.0086	0.00000475	M32346	glycochenodeoxycholate	TRUE	reported	textfile	2	TRUE
1176	rs1602290	A	G	A	G	0.0488	0.0753	NA	0.139433	FALSE	FALSE	FALSE	ebi-a-GCST90018839	4	44292501	0.0314	231771	0.0163999	Endometriosis || id:ebi-a-GCST90018839	Endometriosis	Endometriosis || ||	TRUE	igd	0.0105	0.00000325	M32346	glycochenodeoxycholate	TRUE	reported	textfile	2	TRUE
1177	rs2044048	A	G	A	G	-0.0417	0.0103	NA	0.354563	FALSE	FALSE	FALSE	ebi-a-GCST90018839	8	98176043	0.0215	231771	0.6308	Endometriosis || id:ebi-a-GCST90018839	Endometriosis	Endometriosis || ||	TRUE	igd	0.0089	0.00000263	M32346	glycochenodeoxycholate	TRUE	reported	textfile	2	TRUE
1178	rs2078391	T	G	T	G	-0.0331	-0.0072	NA	0.353502	FALSE	FALSE	FALSE	ebi-a-GCST90018839	9	72726597	0.0203	231771	0.723701	Endometriosis || id:ebi-a-GCST90018839	Endometriosis	Endometriosis || ||	TRUE	igd	0.007	0.00000256	M32346	glycochenodeoxycholate	TRUE	reported	textfile	2	TRUE
1179	rs4870490	A	G	A	G	0.0857	0.0043	NA	0.0746709	FALSE	FALSE	FALSE	ebi-a-GCST90018839	6	157127825	0.0347	231771	0.9022	Endometriosis || id:ebi-a-GCST90018839	Endometriosis	Endometriosis || ||	TRUE	igd	0.0145	0.00000000314	M32346	glycochenodeoxycholate	TRUE	reported	textfile	2	TRUE
1180	rs7645550	T	C	T	C	-0.0322	-0.0025	NA	0.313501	FALSE	FALSE	FALSE	ebi-a-GCST90018839	3	178968634	0.0208	231771	0.9049	Endometriosis || id:ebi-a-GCST90018839	Endometriosis	Endometriosis || ||	TRUE	igd	0.0071	0.00000584	M32346	glycochenodeoxycholate	TRUE	reported	textfile	2	TRUE
1181	rs7991229	T	G	T	G	-0.0316	0.0097	NA	0.657152	FALSE	FALSE	FALSE	ebi-a-GCST90018839	13	111091995	0.02	231771	0.6281	Endometriosis || id:ebi-a-GCST90018839	Endometriosis	Endometriosis || ||	TRUE	igd	0.0071	0.00000738	M32346	glycochenodeoxycholate	TRUE	reported	textfile	2	TRUE
1182	rs9297619	A	G	A	G	0.1272	-0.0126	NA	0.134595	FALSE	FALSE	FALSE	ebi-a-GCST90018839	8	121486213	0.0275	231771	0.6463	Endometriosis || id:ebi-a-GCST90018839	Endometriosis	Endometriosis || ||	TRUE	igd	0.0244	0.000000193	M32346	glycochenodeoxycholate	TRUE	reported	textfile	2	TRUE
1183	rs9551641	T	C	T	C	-0.1241	0.0106	NA	0.147577	FALSE	FALSE	FALSE	ebi-a-GCST90018839	13	29876339	0.0268	231771	0.693999	Endometriosis || id:ebi-a-GCST90018839	Endometriosis	Endometriosis || ||	TRUE	igd	0.0262	0.00000224	M32346	glycochenodeoxycholate	TRUE	reported	textfile	2	TRUE
1184	rs11125947	T	C	T	C	0.0177	0.0107	NA	0.239627	FALSE	FALSE	FALSE	ebi-a-GCST90018839	2	63334101	0.0223	231771	0.6303	Endometriosis || id:ebi-a-GCST90018839	Endometriosis	Endometriosis || ||	TRUE	igd	0.004	0.00000982	M31555	pyridoxate	TRUE	reported	textfile	2	TRUE
1185	rs11758777	T	C	T	C	0.0184	-0.0347	NA	0.774589	FALSE	FALSE	FALSE	ebi-a-GCST90018839	6	153798688	0.0222	231771	0.1178	Endometriosis || id:ebi-a-GCST90018839	Endometriosis	Endometriosis || ||	TRUE	igd	0.0041	0.00000767	M31555	pyridoxate	TRUE	reported	textfile	2	TRUE
1186	rs12445146	A	G	A	G	-0.0226	0.0045	NA	0.821518	FALSE	FALSE	FALSE	ebi-a-GCST90018839	16	8251630	0.0281	231771	0.8741	Endometriosis || id:ebi-a-GCST90018839	Endometriosis	Endometriosis || ||	TRUE	igd	0.0049	0.00000361	M31555	pyridoxate	TRUE	reported	textfile	2	TRUE
1187	rs13142707	T	G	T	G	0.0406	0.0139	NA	0.0636519	FALSE	FALSE	FALSE	ebi-a-GCST90018839	4	158486562	0.0447	231771	0.756	Endometriosis || id:ebi-a-GCST90018839	Endometriosis	Endometriosis || ||	TRUE	igd	0.0091	0.00000732	M31555	pyridoxate	TRUE	reported	textfile	2	TRUE
1188	rs1431844	T	C	T	C	0.0563	-0.0164	NA	0.10286	FALSE	FALSE	FALSE	ebi-a-GCST90018839	18	40071148	0.0326	231771	0.6134	Endometriosis || id:ebi-a-GCST90018839	Endometriosis	Endometriosis || ||	TRUE	igd	0.0119	0.0000023	M31555	pyridoxate	TRUE	reported	textfile	2	TRUE
1189	rs1927938	T	C	T	C	-0.0237	-0.0025	NA	0.162943	FALSE	FALSE	FALSE	ebi-a-GCST90018839	9	73921879	0.0247	231771	0.9202	Endometriosis || id:ebi-a-GCST90018839	Endometriosis	Endometriosis || ||	TRUE	igd	0.0049	0.00000139	M31555	pyridoxate	TRUE	reported	textfile	2	TRUE
1190	rs2197296	A	G	A	G	0.0207	0.0014	NA	0.287727	FALSE	FALSE	FALSE	ebi-a-GCST90018839	6	160568997	0.0203	231771	0.9458	Endometriosis || id:ebi-a-GCST90018839	Endometriosis	Endometriosis || ||	TRUE	igd	0.0045	0.00000475	M31555	pyridoxate	TRUE	reported	textfile	2	TRUE
1191	rs400120	A	G	A	G	0.0195	-0.0167	NA	0.584814	FALSE	FALSE	FALSE	ebi-a-GCST90018839	12	52831340	0.0188	231771	0.3747	Endometriosis || id:ebi-a-GCST90018839	Endometriosis	Endometriosis || ||	TRUE	igd	0.004	0.0000013	M31555	pyridoxate	TRUE	reported	textfile	2	TRUE
1192	rs4674858	T	C	T	C	0.1484	-0.0031	NA	0.0618647	FALSE	FALSE	FALSE	ebi-a-GCST90018839	2	224916420	0.0397	231771	0.9383	Endometriosis || id:ebi-a-GCST90018839	Endometriosis	Endometriosis || ||	TRUE	igd	0.0329	0.00000661	M31555	pyridoxate	TRUE	reported	textfile	2	TRUE
1193	rs6752425	T	C	T	C	0.0972	0.0502	NA	0.064371	FALSE	FALSE	FALSE	ebi-a-GCST90018839	2	159323562	0.0379	231771	0.1848	Endometriosis || id:ebi-a-GCST90018839	Endometriosis	Endometriosis || ||	TRUE	igd	0.021	0.00000379	M31555	pyridoxate	TRUE	reported	textfile	2	TRUE
1194	rs7531679	T	G	T	G	0.0492	0.0125	NA	0.9063015	FALSE	FALSE	FALSE	ebi-a-GCST90018839	1	160634341	0.0369	231771	0.735099	Endometriosis || id:ebi-a-GCST90018839	Endometriosis	Endometriosis || ||	TRUE	igd	0.0111	0.00000896	M31555	pyridoxate	TRUE	reported	textfile	2	TRUE
1195	rs10520795	T	C	T	C	-0.0842	-0.001	NA	0.0972187	FALSE	FALSE	FALSE	ebi-a-GCST90018839	15	96182230	0.034	231771	0.9755	Endometriosis || id:ebi-a-GCST90018839	Endometriosis	Endometriosis || ||	TRUE	igd	0.0189	0.00000827	M15676	3-methyl-2-oxovalerate	TRUE	reported	textfile	2	TRUE
1196	rs11084396	T	C	T	C	-0.011	-0.0071	NA	0.620774	FALSE	FALSE	FALSE	ebi-a-GCST90018839	19	55865527	0.0192	231771	0.710799	Endometriosis || id:ebi-a-GCST90018839	Endometriosis	Endometriosis || ||	TRUE	igd	0.002	0.000000038	M15676	3-methyl-2-oxovalerate	TRUE	reported	textfile	2	TRUE
1197	rs11563662	A	G	A	G	0.0657	0.0414	NA	0.0156621	FALSE	FALSE	FALSE	ebi-a-GCST90018839	7	126931753	0.0731	231771	0.5716	Endometriosis || id:ebi-a-GCST90018839	Endometriosis	Endometriosis || ||	TRUE	igd	0.0139	0.00000228	M15676	3-methyl-2-oxovalerate	TRUE	reported	textfile	2	TRUE
1198	rs11615860	A	G	A	G	-0.009	-0.0145	NA	0.353043	FALSE	FALSE	FALSE	ebi-a-GCST90018839	12	30175212	0.0192	231771	0.4497	Endometriosis || id:ebi-a-GCST90018839	Endometriosis	Endometriosis || ||	TRUE	igd	0.0017	0.000000134	M15676	3-methyl-2-oxovalerate	TRUE	reported	textfile	2	TRUE
1199	rs11954603	T	C	T	C	0.0306	-0.0053	NA	0.9469015	FALSE	FALSE	FALSE	ebi-a-GCST90018839	5	136488381	0.041	231771	0.898	Endometriosis || id:ebi-a-GCST90018839	Endometriosis	Endometriosis || ||	TRUE	igd	0.0067	0.00000483	M15676	3-methyl-2-oxovalerate	TRUE	reported	textfile	2	TRUE
1200	rs12220364	A	G	A	G	-0.0077	0.0391	NA	0.515588	FALSE	FALSE	FALSE	ebi-a-GCST90018839	10	67234827	0.0194	231771	0.0444898	Endometriosis || id:ebi-a-GCST90018839	Endometriosis	Endometriosis || ||	TRUE	igd	0.0017	0.00000834	M15676	3-methyl-2-oxovalerate	TRUE	reported	textfile	2	TRUE
1201	rs12455580	T	C	T	C	0.0117	0.007	NA	0.359332	FALSE	FALSE	FALSE	ebi-a-GCST90018839	18	75638023	0.0191	231771	0.7125	Endometriosis || id:ebi-a-GCST90018839	Endometriosis	Endometriosis || ||	TRUE	igd	0.0023	0.000000439	M15676	3-methyl-2-oxovalerate	TRUE	reported	textfile	2	TRUE
1202	rs1260326	T	C	T	C	0.01	-0.0276	NA	0.430078	FALSE	FALSE	FALSE	ebi-a-GCST90018839	2	27730940	0.0187	231771	0.1391	Endometriosis || id:ebi-a-GCST90018839	Endometriosis	Endometriosis || ||	TRUE	igd	0.0017	0.00000000457	M15676	3-methyl-2-oxovalerate	TRUE	reported	textfile	2	TRUE
1203	rs12616616	A	G	A	G	0.0079	0.004	NA	0.61091	FALSE	FALSE	FALSE	ebi-a-GCST90018839	2	154018552	0.0193	231771	0.8356	Endometriosis || id:ebi-a-GCST90018839	Endometriosis	Endometriosis || ||	TRUE	igd	0.0017	0.00000383	M15676	3-methyl-2-oxovalerate	TRUE	reported	textfile	2	TRUE
1204	rs1440581	T	C	T	C	-0.014	0.0272	NA	0.492312	FALSE	FALSE	FALSE	ebi-a-GCST90018839	4	89226422	0.0183	231771	0.138	Endometriosis || id:ebi-a-GCST90018839	Endometriosis	Endometriosis || ||	TRUE	igd	0.0017	0.000000000000000121	M15676	3-methyl-2-oxovalerate	TRUE	reported	textfile	2	TRUE
1205	rs16870228	A	G	A	G	0.0129	-0.0612	NA	0.213394	FALSE	FALSE	FALSE	ebi-a-GCST90018839	8	104191982	0.0231	231771	0.00794493	Endometriosis || id:ebi-a-GCST90018839	Endometriosis	Endometriosis || ||	TRUE	igd	0.0025	0.000000323	M15676	3-methyl-2-oxovalerate	TRUE	reported	textfile	2	TRUE
1206	rs17329328	T	C	T	C	0.0081	-0.0223	NA	0.386648	FALSE	FALSE	FALSE	ebi-a-GCST90018839	2	36004210	0.0189	231771	0.2387	Endometriosis || id:ebi-a-GCST90018839	Endometriosis	Endometriosis || ||	TRUE	igd	0.0017	0.00000349	M15676	3-methyl-2-oxovalerate	TRUE	reported	textfile	2	TRUE
1207	rs1902781	T	G	T	G	0.0076	0.0312	NA	0.325175	FALSE	FALSE	FALSE	ebi-a-GCST90018839	8	129214012	0.0215	231771	0.1477	Endometriosis || id:ebi-a-GCST90018839	Endometriosis	Endometriosis || ||	TRUE	igd	0.0017	0.00000671	M15676	3-methyl-2-oxovalerate	TRUE	reported	textfile	2	TRUE
1208	rs219908	T	C	T	C	-0.0076	-0.0666	NA	0.302071	FALSE	FALSE	FALSE	ebi-a-GCST90018839	12	14094176	0.0214	231771	0.001842	Endometriosis || id:ebi-a-GCST90018839	Endometriosis	Endometriosis || ||	TRUE	igd	0.0017	0.00000879	M15676	3-methyl-2-oxovalerate	TRUE	reported	textfile	2	TRUE
1209	rs2404519	A	G	A	G	0.0117	0.0195	NA	0.144495	FALSE	FALSE	FALSE	ebi-a-GCST90018839	5	26766426	0.0266	231771	0.4638	Endometriosis || id:ebi-a-GCST90018839	Endometriosis	Endometriosis || ||	TRUE	igd	0.0024	0.0000016	M15676	3-methyl-2-oxovalerate	TRUE	reported	textfile	2	TRUE
1210	rs2825115	T	C	T	C	0.009	-0.0341	NA	0.597394	FALSE	FALSE	FALSE	ebi-a-GCST90018839	21	20156686	0.0189	231771	0.0709496	Endometriosis || id:ebi-a-GCST90018839	Endometriosis	Endometriosis || ||	TRUE	igd	0.002	0.0000068	M15676	3-methyl-2-oxovalerate	TRUE	reported	textfile	2	TRUE
1211	rs429946	T	C	T	C	0.0178	-0.0974	NA	0.056563	FALSE	FALSE	FALSE	ebi-a-GCST90018839	5	141183920	0.0465	231771	0.0360396	Endometriosis || id:ebi-a-GCST90018839	Endometriosis	Endometriosis || ||	TRUE	igd	0.004	0.00000806	M15676	3-methyl-2-oxovalerate	TRUE	reported	textfile	2	TRUE
1212	rs4570993	T	C	T	C	0.0081	0.0232	NA	0.569172	FALSE	FALSE	FALSE	ebi-a-GCST90018839	19	3656901	0.0189	231771	0.2209	Endometriosis || id:ebi-a-GCST90018839	Endometriosis	Endometriosis || ||	TRUE	igd	0.0017	0.00000243	M15676	3-methyl-2-oxovalerate	TRUE	reported	textfile	2	TRUE
1213	rs6596867	A	C	A	C	0.009	-0.0319	NA	0.589946	FALSE	FALSE	FALSE	ebi-a-GCST90018839	6	2012739	0.0188	231771	0.0898607	Endometriosis || id:ebi-a-GCST90018839	Endometriosis	Endometriosis || ||	TRUE	igd	0.002	0.0000068	M15676	3-methyl-2-oxovalerate	TRUE	reported	textfile	2	TRUE
1214	rs6846111	T	C	T	C	-0.012	-0.0273	NA	0.142621	FALSE	FALSE	FALSE	ebi-a-GCST90018839	4	130469035	0.0262	231771	0.2983	Endometriosis || id:ebi-a-GCST90018839	Endometriosis	Endometriosis || ||	TRUE	igd	0.0026	0.00000546	M15676	3-methyl-2-oxovalerate	TRUE	reported	textfile	2	TRUE
1215	rs699530	T	G	T	G	-0.008	-0.0034	NA	0.671713	FALSE	FALSE	FALSE	ebi-a-GCST90018839	1	90947926	0.0212	231771	0.8727	Endometriosis || id:ebi-a-GCST90018839	Endometriosis	Endometriosis || ||	TRUE	igd	0.0017	0.00000278	M15676	3-methyl-2-oxovalerate	TRUE	reported	textfile	2	TRUE
1216	rs7006068	T	C	T	C	0.0082	0.0148	NA	0.561352	FALSE	FALSE	FALSE	ebi-a-GCST90018839	8	142656636	0.0187	231771	0.4265	Endometriosis || id:ebi-a-GCST90018839	Endometriosis	Endometriosis || ||	TRUE	igd	0.0017	0.00000208	M15676	3-methyl-2-oxovalerate	TRUE	reported	textfile	2	TRUE
1217	rs703147	T	C	T	C	0.0081	0.0124	NA	0.391126	FALSE	FALSE	FALSE	ebi-a-GCST90018839	1	158700732	0.0188	231771	0.5107	Endometriosis || id:ebi-a-GCST90018839	Endometriosis	Endometriosis || ||	TRUE	igd	0.0017	0.00000241	M15676	3-methyl-2-oxovalerate	TRUE	reported	textfile	2	TRUE
1218	rs7222769	T	C	T	C	0.0141	-0.0142	NA	0.826661	FALSE	FALSE	FALSE	ebi-a-GCST90018839	17	53958376	0.025	231771	0.5709	Endometriosis || id:ebi-a-GCST90018839	Endometriosis	Endometriosis || ||	TRUE	igd	0.003	0.00000297	M15676	3-methyl-2-oxovalerate	TRUE	reported	textfile	2	TRUE
1219	rs7405977	T	C	T	C	-0.0114	0.0161	NA	0.323972	FALSE	FALSE	FALSE	ebi-a-GCST90018839	17	39278305	0.0209	231771	0.4424	Endometriosis || id:ebi-a-GCST90018839	Endometriosis	Endometriosis || ||	TRUE	igd	0.0023	0.00000117	M15676	3-methyl-2-oxovalerate	TRUE	reported	textfile	2	TRUE
1220	rs7648992	T	C	T	C	0.0083	0.0271	NA	0.434481	FALSE	FALSE	FALSE	ebi-a-GCST90018839	3	40537016	0.0185	231771	0.1445	Endometriosis || id:ebi-a-GCST90018839	Endometriosis	Endometriosis || ||	TRUE	igd	0.0017	0.00000153	M15676	3-methyl-2-oxovalerate	TRUE	reported	textfile	2	TRUE
1221	rs7761964	T	C	T	C	0.0175	-0.0219	NA	0.633356	FALSE	FALSE	FALSE	ebi-a-GCST90018839	6	135314265	0.019	231771	0.2481	Endometriosis || id:ebi-a-GCST90018839	Endometriosis	Endometriosis || ||	TRUE	igd	0.0033	0.000000171	M15676	3-methyl-2-oxovalerate	TRUE	reported	textfile	2	TRUE
1222	rs7986369	A	C	A	C	-0.008	0.0081	NA	0.314773	FALSE	FALSE	FALSE	ebi-a-GCST90018839	13	48463123	0.0201	231771	0.6862	Endometriosis || id:ebi-a-GCST90018839	Endometriosis	Endometriosis || ||	TRUE	igd	0.0017	0.00000297	M15676	3-methyl-2-oxovalerate	TRUE	reported	textfile	2	TRUE
1223	rs938391	A	G	A	G	0.0079	-0.0044	NA	0.309577	FALSE	FALSE	FALSE	ebi-a-GCST90018839	3	121335146	0.0205	231771	0.8284	Endometriosis || id:ebi-a-GCST90018839	Endometriosis	Endometriosis || ||	TRUE	igd	0.0018	0.00000723	M15676	3-methyl-2-oxovalerate	TRUE	reported	textfile	2	TRUE
1224	rs963913	A	G	A	G	-0.0076	0.0137	NA	0.460932	FALSE	FALSE	FALSE	ebi-a-GCST90018839	5	76470423	0.0185	231771	0.4575	Endometriosis || id:ebi-a-GCST90018839	Endometriosis	Endometriosis || ||	TRUE	igd	0.0017	0.00000904	M15676	3-methyl-2-oxovalerate	TRUE	reported	textfile	2	TRUE
1225	rs10508432	A	G	A	G	-0.0124	0.0227	NA	0.714892	FALSE	FALSE	FALSE	ebi-a-GCST90018839	10	11825696	0.0202	231771	0.2596	Endometriosis || id:ebi-a-GCST90018839	Endometriosis	Endometriosis || ||	TRUE	igd	0.0027	0.00000407	M20675	1,5-anhydroglucitol (1,5-AG)	TRUE	reported	textfile	2	TRUE
1226	rs10746431	A	G	A	G	0.0558	0.0184	NA	0.978972	FALSE	FALSE	FALSE	ebi-a-GCST90018839	1	210782952	0.0765	231771	0.8103	Endometriosis || id:ebi-a-GCST90018839	Endometriosis	Endometriosis || ||	TRUE	igd	0.0111	0.00000051	M20675	1,5-anhydroglucitol (1,5-AG)	TRUE	reported	textfile	2	TRUE
1227	rs1131718	A	G	A	G	-0.0166	-0.0537	NA	0.871009	FALSE	FALSE	FALSE	ebi-a-GCST90018839	10	135085754	0.0277	231771	0.0526599	Endometriosis || id:ebi-a-GCST90018839	Endometriosis	Endometriosis || ||	TRUE	igd	0.0037	0.00000571	M20675	1,5-anhydroglucitol (1,5-AG)	TRUE	reported	textfile	2	TRUE
1228	rs11580613	T	C	T	C	0.0188	-0.0203	NA	0.131175	FALSE	FALSE	FALSE	ebi-a-GCST90018839	1	154291559	0.0273	231771	0.457	Endometriosis || id:ebi-a-GCST90018839	Endometriosis	Endometriosis || ||	TRUE	igd	0.0042	0.00000868	M20675	1,5-anhydroglucitol (1,5-AG)	TRUE	reported	textfile	2	TRUE
1229	rs11722368	T	C	T	C	0.013	0.024	NA	0.390102	FALSE	FALSE	FALSE	ebi-a-GCST90018839	4	14934107	0.0188	231771	0.2022	Endometriosis || id:ebi-a-GCST90018839	Endometriosis	Endometriosis || ||	TRUE	igd	0.0027	0.00000103	M20675	1,5-anhydroglucitol (1,5-AG)	TRUE	reported	textfile	2	TRUE
1230	rs12603532	T	C	T	C	-0.0368	-0.0158	NA	0.0682072	FALSE	FALSE	FALSE	ebi-a-GCST90018839	17	19242017	0.0362	231771	0.663599	Endometriosis || id:ebi-a-GCST90018839	Endometriosis	Endometriosis || ||	TRUE	igd	0.0074	0.000000662	M20675	1,5-anhydroglucitol (1,5-AG)	TRUE	reported	textfile	2	TRUE
1231	rs12677067	A	G	A	G	-0.015	0.0325	NA	0.363302	FALSE	FALSE	FALSE	ebi-a-GCST90018839	8	60383409	0.019	231771	0.0873796	Endometriosis || id:ebi-a-GCST90018839	Endometriosis	Endometriosis || ||	TRUE	igd	0.0033	0.00000551	M20675	1,5-anhydroglucitol (1,5-AG)	TRUE	reported	textfile	2	TRUE
1232	rs1499686	A	G	A	G	-0.0174	-0.0263	NA	0.778764	FALSE	FALSE	FALSE	ebi-a-GCST90018839	8	3322528	0.0224	231771	0.24	Endometriosis || id:ebi-a-GCST90018839	Endometriosis	Endometriosis || ||	TRUE	igd	0.0035	0.000000749	M20675	1,5-anhydroglucitol (1,5-AG)	TRUE	reported	textfile	2	TRUE
1233	rs1545472	A	G	A	G	0.0118	0.0302	NA	0.579732	FALSE	FALSE	FALSE	ebi-a-GCST90018839	15	85437761	0.0189	231771	0.1112	Endometriosis || id:ebi-a-GCST90018839	Endometriosis	Endometriosis || ||	TRUE	igd	0.0027	0.00000922	M20675	1,5-anhydroglucitol (1,5-AG)	TRUE	reported	textfile	2	TRUE
1234	rs1687134	T	C	T	C	0.0289	0.0139	NA	0.753136	FALSE	FALSE	FALSE	ebi-a-GCST90018839	6	47100710	0.0213	231771	0.5158	Endometriosis || id:ebi-a-GCST90018839	Endometriosis	Endometriosis || ||	TRUE	igd	0.006	0.00000158	M20675	1,5-anhydroglucitol (1,5-AG)	TRUE	reported	textfile	2	TRUE
1235	rs17212491	A	G	A	G	0.016	0.0074	NA	0.123011	FALSE	FALSE	FALSE	ebi-a-GCST90018839	14	44198202	0.0288	231771	0.7962	Endometriosis || id:ebi-a-GCST90018839	Endometriosis	Endometriosis || ||	TRUE	igd	0.0035	0.00000593	M20675	1,5-anhydroglucitol (1,5-AG)	TRUE	reported	textfile	2	TRUE
1236	rs244763	A	G	A	G	0.012	-0.0408	NA	0.311168	FALSE	FALSE	FALSE	ebi-a-GCST90018839	19	34558612	0.0202	231771	0.0438702	Endometriosis || id:ebi-a-GCST90018839	Endometriosis	Endometriosis || ||	TRUE	igd	0.0027	0.0000087	M20675	1,5-anhydroglucitol (1,5-AG)	TRUE	reported	textfile	2	TRUE
1237	rs3793126	A	G	A	G	0.0123	-0.0483	NA	0.764725	FALSE	FALSE	FALSE	ebi-a-GCST90018839	6	32371619	0.0224	231771	0.0306697	Endometriosis || id:ebi-a-GCST90018839	Endometriosis	Endometriosis || ||	TRUE	igd	0.0027	0.00000478	M20675	1,5-anhydroglucitol (1,5-AG)	TRUE	reported	textfile	2	TRUE
1238	rs3800993	T	C	T	C	0.0287	0.0358	NA	0.175235	FALSE	FALSE	FALSE	ebi-a-GCST90018839	7	141801007	0.0283	231771	0.2068	Endometriosis || id:ebi-a-GCST90018839	Endometriosis	Endometriosis || ||	TRUE	igd	0.0036	0.00000000000000153	M20675	1,5-anhydroglucitol (1,5-AG)	TRUE	reported	textfile	2	TRUE
1239	rs4671111	T	C	T	C	-0.0126	-0.0296	NA	0.594909	FALSE	FALSE	FALSE	ebi-a-GCST90018839	2	65130811	0.0189	231771	0.1172	Endometriosis || id:ebi-a-GCST90018839	Endometriosis	Endometriosis || ||	TRUE	igd	0.0027	0.000002	M20675	1,5-anhydroglucitol (1,5-AG)	TRUE	reported	textfile	2	TRUE
1240	rs4742351	T	C	T	C	-0.0125	-0.0055	NA	0.337673	FALSE	FALSE	FALSE	ebi-a-GCST90018839	9	7489720	0.0196	231771	0.7804	Endometriosis || id:ebi-a-GCST90018839	Endometriosis	Endometriosis || ||	TRUE	igd	0.0027	0.00000281	M20675	1,5-anhydroglucitol (1,5-AG)	TRUE	reported	textfile	2	TRUE
1241	rs4791715	T	G	T	G	-0.0126	-0.0059	NA	0.580257	FALSE	FALSE	FALSE	ebi-a-GCST90018839	17	8428148	0.0185	231771	0.7483	Endometriosis || id:ebi-a-GCST90018839	Endometriosis	Endometriosis || ||	TRUE	igd	0.0026	0.00000166	M20675	1,5-anhydroglucitol (1,5-AG)	TRUE	reported	textfile	2	TRUE
1242	rs5027944	T	C	T	C	0.0122	0.0363	NA	0.667018	FALSE	FALSE	FALSE	ebi-a-GCST90018839	5	117142781	0.0204	231771	0.0755197	Endometriosis || id:ebi-a-GCST90018839	Endometriosis	Endometriosis || ||	TRUE	igd	0.0027	0.00000393	M20675	1,5-anhydroglucitol (1,5-AG)	TRUE	reported	textfile	2	TRUE
1243	rs5998272	A	C	A	C	0.0261	0.0174	NA	0.9404292	FALSE	FALSE	FALSE	ebi-a-GCST90018839	22	32560045	0.0395	231771	0.6598	Endometriosis || id:ebi-a-GCST90018839	Endometriosis	Endometriosis || ||	TRUE	igd	0.0053	0.00000108	M20675	1,5-anhydroglucitol (1,5-AG)	TRUE	reported	textfile	2	TRUE
1244	rs9756306	A	G	A	G	-0.0158	0.0115	NA	0.259116	FALSE	FALSE	FALSE	ebi-a-GCST90018839	3	164799079	0.0215	231771	0.592899	Endometriosis || id:ebi-a-GCST90018839	Endometriosis	Endometriosis || ||	TRUE	igd	0.0027	0.00000000364	M20675	1,5-anhydroglucitol (1,5-AG)	TRUE	reported	textfile	2	TRUE
1245	rs10047335	A	G	A	G	-0.0093	0.0367	NA	0.690215	FALSE	FALSE	FALSE	ebi-a-GCST90018839	10	92342511	0.0234	231771	0.1158	Endometriosis || id:ebi-a-GCST90018839	Endometriosis	Endometriosis || ||	TRUE	igd	0.0018	0.000000243	M32492	caprylate (8:0)	TRUE	reported	textfile	2	TRUE
1246	rs10096225	A	G	A	G	0.008	-0.0196	NA	0.485158	FALSE	FALSE	FALSE	ebi-a-GCST90018839	8	3069744	0.0183	231771	0.2848	Endometriosis || id:ebi-a-GCST90018839	Endometriosis	Endometriosis || ||	TRUE	igd	0.0018	0.00000674	M32492	caprylate (8:0)	TRUE	reported	textfile	2	TRUE
1247	rs10280932	T	C	T	C	0.008	-0.0209	NA	0.622564	FALSE	FALSE	FALSE	ebi-a-GCST90018839	7	7670797	0.0202	231771	0.3	Endometriosis || id:ebi-a-GCST90018839	Endometriosis	Endometriosis || ||	TRUE	igd	0.0018	0.00000715	M32492	caprylate (8:0)	TRUE	reported	textfile	2	TRUE
1248	rs10435813	A	G	A	G	0.0116	-0.0175	NA	0.78607	FALSE	FALSE	FALSE	ebi-a-GCST90018839	9	5533450	0.0263	231771	0.5069	Endometriosis || id:ebi-a-GCST90018839	Endometriosis	Endometriosis || ||	TRUE	igd	0.0026	0.0000068	M32492	caprylate (8:0)	TRUE	reported	textfile	2	TRUE
1249	rs10514491	T	C	T	C	0.0103	0.0165	NA	0.758672	FALSE	FALSE	FALSE	ebi-a-GCST90018839	16	80315263	0.0228	231771	0.4681	Endometriosis || id:ebi-a-GCST90018839	Endometriosis	Endometriosis || ||	TRUE	igd	0.0018	0.0000000159	M32492	caprylate (8:0)	TRUE	reported	textfile	2	TRUE
1250	rs10762497	A	C	A	C	0.0084	-0.0303	NA	0.405161	FALSE	FALSE	FALSE	ebi-a-GCST90018839	10	73709990	0.0188	231771	0.1078	Endometriosis || id:ebi-a-GCST90018839	Endometriosis	Endometriosis || ||	TRUE	igd	0.0018	0.00000225	M32492	caprylate (8:0)	TRUE	reported	textfile	2	TRUE
1251	rs11102898	A	G	A	G	-0.0083	0.0102	NA	0.336396	FALSE	FALSE	FALSE	ebi-a-GCST90018839	1	115791932	0.0199	231771	0.6101	Endometriosis || id:ebi-a-GCST90018839	Endometriosis	Endometriosis || ||	TRUE	igd	0.0018	0.00000268	M32492	caprylate (8:0)	TRUE	reported	textfile	2	TRUE
1252	rs11758990	A	C	A	C	-0.0147	0.0041	NA	0.88365	FALSE	FALSE	FALSE	ebi-a-GCST90018839	6	75747378	0.0285	231771	0.8859	Endometriosis || id:ebi-a-GCST90018839	Endometriosis	Endometriosis || ||	TRUE	igd	0.0033	0.00000735	M32492	caprylate (8:0)	TRUE	reported	textfile	2	TRUE
1253	rs11815675	A	G	A	G	-0.0124	-0.0164	NA	0.11985	FALSE	FALSE	FALSE	ebi-a-GCST90018839	10	121918441	0.0293	231771	0.5751	Endometriosis || id:ebi-a-GCST90018839	Endometriosis	Endometriosis || ||	TRUE	igd	0.0026	0.00000193	M32492	caprylate (8:0)	TRUE	reported	textfile	2	TRUE
1254	rs12026398	T	C	T	C	-0.0143	0.002	NA	0.853196	FALSE	FALSE	FALSE	ebi-a-GCST90018839	1	30866084	0.0258	231771	0.9393	Endometriosis || id:ebi-a-GCST90018839	Endometriosis	Endometriosis || ||	TRUE	igd	0.0032	0.00000889	M32492	caprylate (8:0)	TRUE	reported	textfile	2	TRUE
1255	rs12478033	T	C	T	C	-0.0086	-0.0131	NA	0.662058	FALSE	FALSE	FALSE	ebi-a-GCST90018839	2	11248242	0.0193	231771	0.4971	Endometriosis || id:ebi-a-GCST90018839	Endometriosis	Endometriosis || ||	TRUE	igd	0.0018	0.00000279	M32492	caprylate (8:0)	TRUE	reported	textfile	2	TRUE
1256	rs12588574	A	G	A	G	0.0113	0.0283	NA	0.267148	FALSE	FALSE	FALSE	ebi-a-GCST90018839	14	75005309	0.0208	231771	0.1735	Endometriosis || id:ebi-a-GCST90018839	Endometriosis	Endometriosis || ||	TRUE	igd	0.0025	0.00000612	M32492	caprylate (8:0)	TRUE	reported	textfile	2	TRUE
1257	rs13083714	T	C	T	C	0.0178	-0.0267	NA	0.543567	FALSE	FALSE	FALSE	ebi-a-GCST90018839	3	6109274	0.0217	231771	0.2192	Endometriosis || id:ebi-a-GCST90018839	Endometriosis	Endometriosis || ||	TRUE	igd	0.0039	0.0000041	M32492	caprylate (8:0)	TRUE	reported	textfile	2	TRUE
1258	rs13242418	A	G	A	G	-0.0079	-0.0229	NA	0.41562	FALSE	FALSE	FALSE	ebi-a-GCST90018839	7	144729556	0.0189	231771	0.226	Endometriosis || id:ebi-a-GCST90018839	Endometriosis	Endometriosis || ||	TRUE	igd	0.0018	0.00000831	M32492	caprylate (8:0)	TRUE	reported	textfile	2	TRUE
1259	rs13254365	T	C	T	C	0.0115	0.0148	NA	0.248452	FALSE	FALSE	FALSE	ebi-a-GCST90018839	8	30165168	0.0215	231771	0.4902	Endometriosis || id:ebi-a-GCST90018839	Endometriosis	Endometriosis || ||	TRUE	igd	0.0025	0.00000557	M32492	caprylate (8:0)	TRUE	reported	textfile	2	TRUE
1260	rs1373469	T	C	T	C	0.0081	0.014	NA	0.51637	FALSE	FALSE	FALSE	ebi-a-GCST90018839	4	162220823	0.0184	231771	0.4487	Endometriosis || id:ebi-a-GCST90018839	Endometriosis	Endometriosis || ||	TRUE	igd	0.0018	0.00000485	M32492	caprylate (8:0)	TRUE	reported	textfile	2	TRUE
1261	rs16844437	A	G	A	G	-0.0191	-0.0124	NA	0.9066684	FALSE	FALSE	FALSE	ebi-a-GCST90018839	3	136755553	0.0322	231771	0.7005	Endometriosis || id:ebi-a-GCST90018839	Endometriosis	Endometriosis || ||	TRUE	igd	0.0041	0.00000272	M32492	caprylate (8:0)	TRUE	reported	textfile	2	TRUE
1262	rs17287933	T	C	T	C	0.0086	0.0099	NA	0.50029	FALSE	FALSE	FALSE	ebi-a-GCST90018839	13	22423925	0.0184	231771	0.588901	Endometriosis || id:ebi-a-GCST90018839	Endometriosis	Endometriosis || ||	TRUE	igd	0.0018	0.00000148	M32492	caprylate (8:0)	TRUE	reported	textfile	2	TRUE
1263	rs2239855	T	C	T	C	-0.047	0.0148	NA	0.9526225	FALSE	FALSE	FALSE	ebi-a-GCST90018839	22	26891923	0.044	231771	0.7364	Endometriosis || id:ebi-a-GCST90018839	Endometriosis	Endometriosis || ||	TRUE	igd	0.01	0.0000026	M32492	caprylate (8:0)	TRUE	reported	textfile	2	TRUE
1264	rs2414622	A	G	A	G	-0.0084	0.0237	NA	0.523233	FALSE	FALSE	FALSE	ebi-a-GCST90018839	15	59533696	0.0192	231771	0.2172	Endometriosis || id:ebi-a-GCST90018839	Endometriosis	Endometriosis || ||	TRUE	igd	0.0018	0.00000293	M32492	caprylate (8:0)	TRUE	reported	textfile	2	TRUE
1265	rs2704668	T	C	T	C	-0.0087	0.0243	NA	0.581476	FALSE	FALSE	FALSE	ebi-a-GCST90018839	7	16520193	0.0186	231771	0.1914	Endometriosis || id:ebi-a-GCST90018839	Endometriosis	Endometriosis || ||	TRUE	igd	0.0018	0.000000877	M32492	caprylate (8:0)	TRUE	reported	textfile	2	TRUE
1266	rs2706095	A	G	A	G	-0.0086	-0.0045	NA	0.322964	FALSE	FALSE	FALSE	ebi-a-GCST90018839	4	168323780	0.0197	231771	0.8186	Endometriosis || id:ebi-a-GCST90018839	Endometriosis	Endometriosis || ||	TRUE	igd	0.0018	0.00000238	M32492	caprylate (8:0)	TRUE	reported	textfile	2	TRUE
1267	rs351755	A	G	A	G	-0.0082	-0.0321	NA	0.527104	FALSE	FALSE	FALSE	ebi-a-GCST90018839	6	109538073	0.0184	231771	0.08077	Endometriosis || id:ebi-a-GCST90018839	Endometriosis	Endometriosis || ||	TRUE	igd	0.0018	0.00000353	M32492	caprylate (8:0)	TRUE	reported	textfile	2	TRUE
1268	rs3795579	T	G	T	G	0.0091	-0.0128	NA	0.338765	FALSE	FALSE	FALSE	ebi-a-GCST90018839	1	204069838	0.0193	231771	0.5072	Endometriosis || id:ebi-a-GCST90018839	Endometriosis	Endometriosis || ||	TRUE	igd	0.0018	0.000000369	M32492	caprylate (8:0)	TRUE	reported	textfile	2	TRUE
1269	rs4704495	T	C	T	C	0.0081	-0.0162	NA	0.572672	FALSE	FALSE	FALSE	ebi-a-GCST90018839	5	77624910	0.0188	231771	0.389	Endometriosis || id:ebi-a-GCST90018839	Endometriosis	Endometriosis || ||	TRUE	igd	0.0018	0.00000541	M32492	caprylate (8:0)	TRUE	reported	textfile	2	TRUE
1270	rs4834846	A	G	A	G	0.0089	0.0184	NA	0.577191	FALSE	FALSE	FALSE	ebi-a-GCST90018839	4	12615274	0.0186	231771	0.3217	Endometriosis || id:ebi-a-GCST90018839	Endometriosis	Endometriosis || ||	TRUE	igd	0.0018	0.00000047	M32492	caprylate (8:0)	TRUE	reported	textfile	2	TRUE
1271	rs4898707	T	C	T	C	-0.0082	-0.0044	NA	0.346117	FALSE	FALSE	FALSE	ebi-a-GCST90018839	14	52205481	0.0203	231771	0.8286	Endometriosis || id:ebi-a-GCST90018839	Endometriosis	Endometriosis || ||	TRUE	igd	0.0018	0.00000435	M32492	caprylate (8:0)	TRUE	reported	textfile	2	TRUE
1272	rs621340	T	G	T	G	-0.0136	0.0187	NA	0.157081	FALSE	FALSE	FALSE	ebi-a-GCST90018839	18	76089907	0.0258	231771	0.4669	Endometriosis || id:ebi-a-GCST90018839	Endometriosis	Endometriosis || ||	TRUE	igd	0.0027	0.00000047	M32492	caprylate (8:0)	TRUE	reported	textfile	2	TRUE
1273	rs6860349	A	G	A	G	-0.0092	-0.0078	NA	0.395299	FALSE	FALSE	FALSE	ebi-a-GCST90018839	5	2133412	0.0221	231771	0.723401	Endometriosis || id:ebi-a-GCST90018839	Endometriosis	Endometriosis || ||	TRUE	igd	0.0018	0.000000257	M32492	caprylate (8:0)	TRUE	reported	textfile	2	TRUE
1274	rs7136574	T	C	T	C	0.0087	0.0419	NA	0.407736	FALSE	FALSE	FALSE	ebi-a-GCST90018839	12	119569661	0.0186	231771	0.0238798	Endometriosis || id:ebi-a-GCST90018839	Endometriosis	Endometriosis || ||	TRUE	igd	0.0018	0.000000827	M32492	caprylate (8:0)	TRUE	reported	textfile	2	TRUE
1275	rs7172565	T	C	T	C	0.0705	0.0494	NA	0.02264	FALSE	FALSE	FALSE	ebi-a-GCST90018839	15	75278170	0.0621	231771	0.4264	Endometriosis || id:ebi-a-GCST90018839	Endometriosis	Endometriosis || ||	TRUE	igd	0.0153	0.00000393	M32492	caprylate (8:0)	TRUE	reported	textfile	2	TRUE
1276	rs7200919	A	G	A	G	-0.0088	0.0363	NA	0.34589	FALSE	FALSE	FALSE	ebi-a-GCST90018839	16	67316600	0.0199	231771	0.0672496	Endometriosis || id:ebi-a-GCST90018839	Endometriosis	Endometriosis || ||	TRUE	igd	0.0018	0.000000775	M32492	caprylate (8:0)	TRUE	reported	textfile	2	TRUE
1277	rs7669416	A	G	A	G	-0.009	-0.0133	NA	0.588747	FALSE	FALSE	FALSE	ebi-a-GCST90018839	4	139773223	0.0187	231771	0.4766	Endometriosis || id:ebi-a-GCST90018839	Endometriosis	Endometriosis || ||	TRUE	igd	0.002	0.0000068	M32492	caprylate (8:0)	TRUE	reported	textfile	2	TRUE
1278	rs7712191	T	G	T	G	0.0081	0.0005	NA	0.654049	FALSE	FALSE	FALSE	ebi-a-GCST90018839	5	124856792	0.0192	231771	0.9781	Endometriosis || id:ebi-a-GCST90018839	Endometriosis	Endometriosis || ||	TRUE	igd	0.0018	0.0000071	M32492	caprylate (8:0)	TRUE	reported	textfile	2	TRUE
1279	rs8059670	T	C	T	C	-0.0097	-0.0198	NA	0.409003	FALSE	FALSE	FALSE	ebi-a-GCST90018839	16	61624701	0.0188	231771	0.2926	Endometriosis || id:ebi-a-GCST90018839	Endometriosis	Endometriosis || ||	TRUE	igd	0.0018	0.0000000372	M32492	caprylate (8:0)	TRUE	reported	textfile	2	TRUE
1280	rs9384386	T	C	T	C	0.0083	0.0019	NA	0.504187	FALSE	FALSE	FALSE	ebi-a-GCST90018839	6	156194319	0.0195	231771	0.9224	Endometriosis || id:ebi-a-GCST90018839	Endometriosis	Endometriosis || ||	TRUE	igd	0.0018	0.00000326	M32492	caprylate (8:0)	TRUE	reported	textfile	2	TRUE
1281	rs9403095	A	C	A	C	-0.0088	-0.0147	NA	0.485434	FALSE	FALSE	FALSE	ebi-a-GCST90018839	6	139943747	0.0209	231771	0.4814	Endometriosis || id:ebi-a-GCST90018839	Endometriosis	Endometriosis || ||	TRUE	igd	0.0018	0.000000932	M32492	caprylate (8:0)	TRUE	reported	textfile	2	TRUE
1282	rs940597	T	C	T	C	-0.0084	-0.0023	NA	0.304643	FALSE	FALSE	FALSE	ebi-a-GCST90018839	7	67775112	0.0203	231771	0.9079	Endometriosis || id:ebi-a-GCST90018839	Endometriosis	Endometriosis || ||	TRUE	igd	0.0018	0.000003	M32492	caprylate (8:0)	TRUE	reported	textfile	2	TRUE
1283	rs9924102	A	G	A	G	-0.0082	0.0221	NA	0.688367	FALSE	FALSE	FALSE	ebi-a-GCST90018839	16	11511856	0.0201	231771	0.2708	Endometriosis || id:ebi-a-GCST90018839	Endometriosis	Endometriosis || ||	TRUE	igd	0.0018	0.00000425	M32492	caprylate (8:0)	TRUE	reported	textfile	2	TRUE
1284	rs10209727	A	G	A	G	0.0248	-0.0199	NA	0.245985	FALSE	FALSE	FALSE	ebi-a-GCST90018839	2	121828335	0.0241	231771	0.4092	Endometriosis || id:ebi-a-GCST90018839	Endometriosis	Endometriosis || ||	TRUE	igd	0.0054	0.00000504	M34040	X-12510	TRUE	reported	textfile	2	TRUE
1285	rs1165209	A	G	A	G	-0.0226	-0.0167	NA	0.648866	FALSE	FALSE	FALSE	ebi-a-GCST90018839	6	25801319	0.0198	231771	0.3999	Endometriosis || id:ebi-a-GCST90018839	Endometriosis	Endometriosis || ||	TRUE	igd	0.0036	0.000000000513	M34040	X-12510	TRUE	reported	textfile	2	TRUE
1286	rs13538	A	G	A	G	0.1186	-0.0018	NA	0.841163	FALSE	FALSE	FALSE	ebi-a-GCST90018839	2	73868328	0.0262	231771	0.944	Endometriosis || id:ebi-a-GCST90018839	Endometriosis	Endometriosis || ||	TRUE	igd	0.0044	0.000000000000000000000000000000000000000000000000000000000000000000000000000000000000000000000000000000000000000000000000000000000000000000000000000000000000789	M34040	X-12510	TRUE	reported	textfile	2	TRUE
1287	rs1466245	T	C	T	C	0.0481	0.0323	NA	0.059222	FALSE	FALSE	FALSE	ebi-a-GCST90018839	3	15962611	0.046	231771	0.4826	Endometriosis || id:ebi-a-GCST90018839	Endometriosis	Endometriosis || ||	TRUE	igd	0.0081	0.00000000278	M34040	X-12510	TRUE	reported	textfile	2	TRUE
1288	rs1933041	A	G	A	G	-0.0182	-0.0007	NA	0.731571	FALSE	FALSE	FALSE	ebi-a-GCST90018839	9	1196586	0.0213	231771	0.9727	Endometriosis || id:ebi-a-GCST90018839	Endometriosis	Endometriosis || ||	TRUE	igd	0.0037	0.000000723	M34040	X-12510	TRUE	reported	textfile	2	TRUE
1289	rs2469215	T	C	T	C	-0.0307	-0.044	NA	0.0982883	FALSE	FALSE	FALSE	ebi-a-GCST90018839	15	76611933	0.0312	231771	0.1579	Endometriosis || id:ebi-a-GCST90018839	Endometriosis	Endometriosis || ||	TRUE	igd	0.0062	0.00000067	M34040	X-12510	TRUE	reported	textfile	2	TRUE
1290	rs4363421	A	G	A	G	0.017	-0.0231	NA	0.701852	FALSE	FALSE	FALSE	ebi-a-GCST90018839	1	210660969	0.02	231771	0.2468	Endometriosis || id:ebi-a-GCST90018839	Endometriosis	Endometriosis || ||	TRUE	igd	0.0038	0.00000707	M34040	X-12510	TRUE	reported	textfile	2	TRUE
1291	rs4434099	T	C	T	C	-0.0216	-0.0321	NA	0.776565	FALSE	FALSE	FALSE	ebi-a-GCST90018839	3	194529803	0.0222	231771	0.1483	Endometriosis || id:ebi-a-GCST90018839	Endometriosis	Endometriosis || ||	TRUE	igd	0.0046	0.00000282	M34040	X-12510	TRUE	reported	textfile	2	TRUE
1292	rs4447076	A	G	A	G	-0.0175	0.0115	NA	0.683935	FALSE	FALSE	FALSE	ebi-a-GCST90018839	10	88696381	0.0208	231771	0.5806	Endometriosis || id:ebi-a-GCST90018839	Endometriosis	Endometriosis || ||	TRUE	igd	0.0037	0.00000194	M34040	X-12510	TRUE	reported	textfile	2	TRUE
1293	rs4865204	T	C	T	C	-0.0329	-0.0331	NA	0.536327	FALSE	FALSE	FALSE	ebi-a-GCST90018839	4	58103527	0.0185	231771	0.0731897	Endometriosis || id:ebi-a-GCST90018839	Endometriosis	Endometriosis || ||	TRUE	igd	0.0071	0.00000377	M34040	X-12510	TRUE	reported	textfile	2	TRUE
1294	rs550353	A	G	A	G	0.0205	-0.0019	NA	0.225227	FALSE	FALSE	FALSE	ebi-a-GCST90018839	5	31385996	0.0223	231771	0.9323	Endometriosis || id:ebi-a-GCST90018839	Endometriosis	Endometriosis || ||	TRUE	igd	0.0046	0.00000724	M34040	X-12510	TRUE	reported	textfile	2	TRUE
1295	rs6689147	T	C	T	C	0.0226	-0.0032	NA	0.239867	FALSE	FALSE	FALSE	ebi-a-GCST90018839	1	111886655	0.0214	231771	0.883	Endometriosis || id:ebi-a-GCST90018839	Endometriosis	Endometriosis || ||	TRUE	igd	0.0044	0.000000386	M34040	X-12510	TRUE	reported	textfile	2	TRUE
1296	rs7607175	T	C	T	C	0.0345	-0.0211	NA	0.9141774	FALSE	FALSE	FALSE	ebi-a-GCST90018839	2	223820025	0.0384	231771	0.582101	Endometriosis || id:ebi-a-GCST90018839	Endometriosis	Endometriosis || ||	TRUE	igd	0.0075	0.00000455	M34040	X-12510	TRUE	reported	textfile	2	TRUE
1297	rs7718044	T	C	T	C	0.0172	0.0019	NA	0.535524	FALSE	FALSE	FALSE	ebi-a-GCST90018839	5	101097943	0.0188	231771	0.9207	Endometriosis || id:ebi-a-GCST90018839	Endometriosis	Endometriosis || ||	TRUE	igd	0.0036	0.0000023	M34040	X-12510	TRUE	reported	textfile	2	TRUE
1298	rs862225	T	C	T	C	-0.0291	-0.0109	NA	0.086878	FALSE	FALSE	FALSE	ebi-a-GCST90018839	16	87604761	0.0388	231771	0.7788	Endometriosis || id:ebi-a-GCST90018839	Endometriosis	Endometriosis || ||	TRUE	igd	0.0066	0.00000928	M34040	X-12510	TRUE	reported	textfile	2	TRUE
1299	rs10494658	T	G	T	G	-0.0087	-0.0304	NA	0.846098	FALSE	FALSE	FALSE	ebi-a-GCST90018839	1	191689375	0.0253	231771	0.2279	Endometriosis || id:ebi-a-GCST90018839	Endometriosis	Endometriosis || ||	TRUE	igd	0.0018	0.00000204	M36808	dimethylarginine (SDMA + ADMA)	TRUE	reported	textfile	2	TRUE
1300	rs10791748	A	C	A	C	0.0132	0.0003	NA	0.059596	FALSE	FALSE	FALSE	ebi-a-GCST90018839	11	105088290	0.039	231771	0.9942	Endometriosis || id:ebi-a-GCST90018839	Endometriosis	Endometriosis || ||	TRUE	igd	0.0027	0.000000972	M36808	dimethylarginine (SDMA + ADMA)	TRUE	reported	textfile	2	TRUE
1301	rs11199575	A	G	A	G	0.0088	0.0055	NA	0.225927	FALSE	FALSE	FALSE	ebi-a-GCST90018839	10	122565481	0.022	231771	0.8019	Endometriosis || id:ebi-a-GCST90018839	Endometriosis	Endometriosis || ||	TRUE	igd	0.0018	0.00000087	M36808	dimethylarginine (SDMA + ADMA)	TRUE	reported	textfile	2	TRUE
1302	rs11232962	T	G	T	G	0.0176	0.0124	NA	0.271784	FALSE	FALSE	FALSE	ebi-a-GCST90018839	11	81717389	0.0241	231771	0.6073	Endometriosis || id:ebi-a-GCST90018839	Endometriosis	Endometriosis || ||	TRUE	igd	0.0037	0.0000016	M36808	dimethylarginine (SDMA + ADMA)	TRUE	reported	textfile	2	TRUE
1303	rs11638718	A	G	A	G	0.0081	0.0075	NA	0.824572	FALSE	FALSE	FALSE	ebi-a-GCST90018839	15	58079462	0.0247	231771	0.7623	Endometriosis || id:ebi-a-GCST90018839	Endometriosis	Endometriosis || ||	TRUE	igd	0.0018	0.00000462	M36808	dimethylarginine (SDMA + ADMA)	TRUE	reported	textfile	2	TRUE
1304	rs11679051	T	C	T	C	0.0081	0.0148	NA	0.699713	FALSE	FALSE	FALSE	ebi-a-GCST90018839	2	212029656	0.0206	231771	0.4726	Endometriosis || id:ebi-a-GCST90018839	Endometriosis	Endometriosis || ||	TRUE	igd	0.0018	0.00000414	M36808	dimethylarginine (SDMA + ADMA)	TRUE	reported	textfile	2	TRUE
1305	rs11745804	T	G	T	G	-0.0079	0.0238	NA	0.221208	FALSE	FALSE	FALSE	ebi-a-GCST90018839	5	153922568	0.0222	231771	0.282	Endometriosis || id:ebi-a-GCST90018839	Endometriosis	Endometriosis || ||	TRUE	igd	0.0018	0.00000879	M36808	dimethylarginine (SDMA + ADMA)	TRUE	reported	textfile	2	TRUE
1306	rs12563233	T	G	T	G	-0.0079	0.0238	NA	0.294958	FALSE	FALSE	FALSE	ebi-a-GCST90018839	1	63467308	0.021	231771	0.2567	Endometriosis || id:ebi-a-GCST90018839	Endometriosis	Endometriosis || ||	TRUE	igd	0.0018	0.0000092	M36808	dimethylarginine (SDMA + ADMA)	TRUE	reported	textfile	2	TRUE
1307	rs13022471	A	G	A	G	0.0081	-0.0077	NA	0.800576	FALSE	FALSE	FALSE	ebi-a-GCST90018839	2	124748246	0.0229	231771	0.735301	Endometriosis || id:ebi-a-GCST90018839	Endometriosis	Endometriosis || ||	TRUE	igd	0.0018	0.0000065	M36808	dimethylarginine (SDMA + ADMA)	TRUE	reported	textfile	2	TRUE
1308	rs13099034	A	C	A	C	0.0083	-0.0218	NA	0.243743	FALSE	FALSE	FALSE	ebi-a-GCST90018839	3	21771225	0.0218	231771	0.3174	Endometriosis || id:ebi-a-GCST90018839	Endometriosis	Endometriosis || ||	TRUE	igd	0.0018	0.00000409	M36808	dimethylarginine (SDMA + ADMA)	TRUE	reported	textfile	2	TRUE
1309	rs1756740	A	G	A	G	0.0077	0.0025	NA	0.259869	FALSE	FALSE	FALSE	ebi-a-GCST90018839	10	30204072	0.0209	231771	0.9046	Endometriosis || id:ebi-a-GCST90018839	Endometriosis	Endometriosis || ||	TRUE	igd	0.0017	0.00000916	M36808	dimethylarginine (SDMA + ADMA)	TRUE	reported	textfile	2	TRUE
1310	rs2062632	T	C	T	C	0.008	-0.0414	NA	0.809197	FALSE	FALSE	FALSE	ebi-a-GCST90018839	3	186461181	0.0239	231771	0.0837394	Endometriosis || id:ebi-a-GCST90018839	Endometriosis	Endometriosis || ||	TRUE	igd	0.0018	0.00000749	M36808	dimethylarginine (SDMA + ADMA)	TRUE	reported	textfile	2	TRUE
1311	rs2305929	A	G	A	G	0.0084	0.0179	NA	0.824498	FALSE	FALSE	FALSE	ebi-a-GCST90018839	2	28113911	0.0242	231771	0.4594	Endometriosis || id:ebi-a-GCST90018839	Endometriosis	Endometriosis || ||	TRUE	igd	0.0018	0.00000262	M36808	dimethylarginine (SDMA + ADMA)	TRUE	reported	textfile	2	TRUE
1312	rs27852	A	C	A	C	-0.0083	0.0014	NA	0.373731	FALSE	FALSE	FALSE	ebi-a-GCST90018839	5	96046039	0.0195	231771	0.9432	Endometriosis || id:ebi-a-GCST90018839	Endometriosis	Endometriosis || ||	TRUE	igd	0.0018	0.00000218	M36808	dimethylarginine (SDMA + ADMA)	TRUE	reported	textfile	2	TRUE
1313	rs300585	A	G	A	G	0.0084	0.028	NA	0.356075	FALSE	FALSE	FALSE	ebi-a-GCST90018839	20	4395778	0.0193	231771	0.1472	Endometriosis || id:ebi-a-GCST90018839	Endometriosis	Endometriosis || ||	TRUE	igd	0.0017	0.00000119	M36808	dimethylarginine (SDMA + ADMA)	TRUE	reported	textfile	2	TRUE
1314	rs3014614	T	G	T	G	-0.014	-0.0187	NA	0.776835	FALSE	FALSE	FALSE	ebi-a-GCST90018839	1	204326597	0.0262	231771	0.4769	Endometriosis || id:ebi-a-GCST90018839	Endometriosis	Endometriosis || ||	TRUE	igd	0.003	0.00000306	M36808	dimethylarginine (SDMA + ADMA)	TRUE	reported	textfile	2	TRUE
1315	rs37379	A	G	A	G	0.0147	-0.0144	NA	0.193034	FALSE	FALSE	FALSE	ebi-a-GCST90018839	5	35045826	0.0249	231771	0.5618	Endometriosis || id:ebi-a-GCST90018839	Endometriosis	Endometriosis || ||	TRUE	igd	0.0027	0.0000000343	M36808	dimethylarginine (SDMA + ADMA)	TRUE	reported	textfile	2	TRUE
1316	rs4518383	A	G	A	G	-0.0083	-0.0443	NA	0.850523	FALSE	FALSE	FALSE	ebi-a-GCST90018839	5	113176405	0.0265	231771	0.0942909	Endometriosis || id:ebi-a-GCST90018839	Endometriosis	Endometriosis || ||	TRUE	igd	0.0018	0.00000389	M36808	dimethylarginine (SDMA + ADMA)	TRUE	reported	textfile	2	TRUE
1317	rs4654403	T	C	T	C	0.0168	0.0411	NA	0.0649459999999999	FALSE	FALSE	FALSE	ebi-a-GCST90018839	1	4117143	0.0373	231771	0.2714	Endometriosis || id:ebi-a-GCST90018839	Endometriosis	Endometriosis || ||	TRUE	igd	0.0038	0.00000851	M36808	dimethylarginine (SDMA + ADMA)	TRUE	reported	textfile	2	TRUE
1318	rs510573	T	G	T	G	-0.0085	0.0383	NA	0.668748	FALSE	FALSE	FALSE	ebi-a-GCST90018839	18	4330954	0.0196	231771	0.0503895	Endometriosis || id:ebi-a-GCST90018839	Endometriosis	Endometriosis || ||	TRUE	igd	0.0017	0.000000911	M36808	dimethylarginine (SDMA + ADMA)	TRUE	reported	textfile	2	TRUE
1319	rs6107895	A	G	A	G	-0.0249	0.0187	NA	0.21554	FALSE	FALSE	FALSE	ebi-a-GCST90018839	20	6922676	0.0233	231771	0.4214	Endometriosis || id:ebi-a-GCST90018839	Endometriosis	Endometriosis || ||	TRUE	igd	0.0046	0.0000000618	M36808	dimethylarginine (SDMA + ADMA)	TRUE	reported	textfile	2	TRUE
1320	rs643853	A	G	A	G	-0.0084	-0.0527	NA	0.177221	FALSE	FALSE	FALSE	ebi-a-GCST90018839	21	44831816	0.0263	231771	0.0448198	Endometriosis || id:ebi-a-GCST90018839	Endometriosis	Endometriosis || ||	TRUE	igd	0.0019	0.00000711	M36808	dimethylarginine (SDMA + ADMA)	TRUE	reported	textfile	2	TRUE
1321	rs6538186	T	C	T	C	0.0091	-0.0042	NA	0.224783	FALSE	FALSE	FALSE	ebi-a-GCST90018839	12	77848715	0.0235	231771	0.857	Endometriosis || id:ebi-a-GCST90018839	Endometriosis	Endometriosis || ||	TRUE	igd	0.0018	0.000000195	M36808	dimethylarginine (SDMA + ADMA)	TRUE	reported	textfile	2	TRUE
1322	rs6688105	T	C	T	C	-0.0079	0.0157	NA	0.746904	FALSE	FALSE	FALSE	ebi-a-GCST90018839	1	165526129	0.0215	231771	0.4643	Endometriosis || id:ebi-a-GCST90018839	Endometriosis	Endometriosis || ||	TRUE	igd	0.0017	0.00000486	M36808	dimethylarginine (SDMA + ADMA)	TRUE	reported	textfile	2	TRUE
1323	rs6774259	A	G	A	G	-0.0082	0.0257	NA	0.864885	FALSE	FALSE	FALSE	ebi-a-GCST90018839	3	192927528	0.0276	231771	0.3518	Endometriosis || id:ebi-a-GCST90018839	Endometriosis	Endometriosis || ||	TRUE	igd	0.0018	0.00000513	M36808	dimethylarginine (SDMA + ADMA)	TRUE	reported	textfile	2	TRUE
1324	rs6886404	A	C	A	C	0.008	-0.0031	NA	0.774737	FALSE	FALSE	FALSE	ebi-a-GCST90018839	5	52154995	0.022	231771	0.8864	Endometriosis || id:ebi-a-GCST90018839	Endometriosis	Endometriosis || ||	TRUE	igd	0.0018	0.00000524	M36808	dimethylarginine (SDMA + ADMA)	TRUE	reported	textfile	2	TRUE
1325	rs7124925	A	G	A	G	-0.0081	0.0113	NA	0.219839	FALSE	FALSE	FALSE	ebi-a-GCST90018839	11	10143700	0.0221	231771	0.6105	Endometriosis || id:ebi-a-GCST90018839	Endometriosis	Endometriosis || ||	TRUE	igd	0.0018	0.00000721	M36808	dimethylarginine (SDMA + ADMA)	TRUE	reported	textfile	2	TRUE
1326	rs7519669	A	G	A	G	0.0082	-0.0177	NA	0.184979	FALSE	FALSE	FALSE	ebi-a-GCST90018839	1	106810917	0.0278	231771	0.525	Endometriosis || id:ebi-a-GCST90018839	Endometriosis	Endometriosis || ||	TRUE	igd	0.0018	0.00000437	M36808	dimethylarginine (SDMA + ADMA)	TRUE	reported	textfile	2	TRUE
1327	rs7580094	A	G	A	G	0.0083	-0.0352	NA	0.781541	FALSE	FALSE	FALSE	ebi-a-GCST90018839	2	172370486	0.0223	231771	0.115	Endometriosis || id:ebi-a-GCST90018839	Endometriosis	Endometriosis || ||	TRUE	igd	0.0018	0.00000346	M36808	dimethylarginine (SDMA + ADMA)	TRUE	reported	textfile	2	TRUE
1328	rs8107012	T	G	T	G	-0.008	-0.0144	NA	0.827367	FALSE	FALSE	FALSE	ebi-a-GCST90018839	19	34486033	0.0244	231771	0.5554	Endometriosis || id:ebi-a-GCST90018839	Endometriosis	Endometriosis || ||	TRUE	igd	0.0018	0.00000912	M36808	dimethylarginine (SDMA + ADMA)	TRUE	reported	textfile	2	TRUE
1329	rs10892968	T	G	T	G	0.0155	0.0122	NA	0.832809	FALSE	FALSE	FALSE	ebi-a-GCST90018839	11	99110689	0.0247	231771	0.621199	Endometriosis || id:ebi-a-GCST90018839	Endometriosis	Endometriosis || ||	TRUE	igd	0.0035	0.00000834	M35254	2-oleoylglycerophosphocholine*	TRUE	reported	textfile	2	TRUE
1330	rs11049103	A	G	A	G	0.0161	-0.0295	NA	0.163171	FALSE	FALSE	FALSE	ebi-a-GCST90018839	12	27862081	0.0246	231771	0.2306	Endometriosis || id:ebi-a-GCST90018839	Endometriosis	Endometriosis || ||	TRUE	igd	0.0036	0.00000638	M35254	2-oleoylglycerophosphocholine*	TRUE	reported	textfile	2	TRUE
1331	rs11078257	A	G	A	G	0.0132	-0.0148	NA	0.297841	FALSE	FALSE	FALSE	ebi-a-GCST90018839	17	14464463	0.0203	231771	0.4673	Endometriosis || id:ebi-a-GCST90018839	Endometriosis	Endometriosis || ||	TRUE	igd	0.0027	0.000000895	M35254	2-oleoylglycerophosphocholine*	TRUE	reported	textfile	2	TRUE
1332	rs11100892	A	G	A	G	0.0134	0.0013	NA	0.451844	FALSE	FALSE	FALSE	ebi-a-GCST90018839	4	146593011	0.0185	231771	0.9419	Endometriosis || id:ebi-a-GCST90018839	Endometriosis	Endometriosis || ||	TRUE	igd	0.0026	0.000000385	M35254	2-oleoylglycerophosphocholine*	TRUE	reported	textfile	2	TRUE
1333	rs1263632	T	C	T	C	-0.0119	-0.0212	NA	0.428596	FALSE	FALSE	FALSE	ebi-a-GCST90018839	2	207934200	0.019	231771	0.2632	Endometriosis || id:ebi-a-GCST90018839	Endometriosis	Endometriosis || ||	TRUE	igd	0.0026	0.00000616	M35254	2-oleoylglycerophosphocholine*	TRUE	reported	textfile	2	TRUE
1334	rs13149488	A	G	A	G	0.014	0.0135	NA	0.499611	FALSE	FALSE	FALSE	ebi-a-GCST90018839	4	40450756	0.0184	231771	0.4628	Endometriosis || id:ebi-a-GCST90018839	Endometriosis	Endometriosis || ||	TRUE	igd	0.0026	0.000000124	M35254	2-oleoylglycerophosphocholine*	TRUE	reported	textfile	2	TRUE
1335	rs17084522	A	G	A	G	0.0233	0.0868	NA	0.093079	FALSE	FALSE	FALSE	ebi-a-GCST90018839	13	69620171	0.0379	231771	0.02201	Endometriosis || id:ebi-a-GCST90018839	Endometriosis	Endometriosis || ||	TRUE	igd	0.0051	0.00000474	M35254	2-oleoylglycerophosphocholine*	TRUE	reported	textfile	2	TRUE
1336	rs17751407	T	G	T	G	-0.0477	-0.1365	NA	0.0231528	FALSE	FALSE	FALSE	ebi-a-GCST90018839	7	3601075	0.0718	231771	0.0571294	Endometriosis || id:ebi-a-GCST90018839	Endometriosis	Endometriosis || ||	TRUE	igd	0.0104	0.00000452	M35254	2-oleoylglycerophosphocholine*	TRUE	reported	textfile	2	TRUE
1337	rs17832491	T	C	T	C	0.0271	-0.0049	NA	0.0530207	FALSE	FALSE	FALSE	ebi-a-GCST90018839	14	56341221	0.041	231771	0.9048	Endometriosis || id:ebi-a-GCST90018839	Endometriosis	Endometriosis || ||	TRUE	igd	0.006	0.00000616	M35254	2-oleoylglycerophosphocholine*	TRUE	reported	textfile	2	TRUE
1338	rs2319973	A	C	A	C	0.0125	-0.0518	NA	0.34613	FALSE	FALSE	FALSE	ebi-a-GCST90018839	18	56465318	0.0193	231771	0.00726106	Endometriosis || id:ebi-a-GCST90018839	Endometriosis	Endometriosis || ||	TRUE	igd	0.0027	0.00000282	M35254	2-oleoylglycerophosphocholine*	TRUE	reported	textfile	2	TRUE
1339	rs3808756	A	G	A	G	0.0122	-0.0094	NA	0.575169	FALSE	FALSE	FALSE	ebi-a-GCST90018839	9	17613834	0.0191	231771	0.6237	Endometriosis || id:ebi-a-GCST90018839	Endometriosis	Endometriosis || ||	TRUE	igd	0.0027	0.00000565	M35254	2-oleoylglycerophosphocholine*	TRUE	reported	textfile	2	TRUE
1340	rs4736583	A	C	A	C	-0.0121	0.0184	NA	0.543365	FALSE	FALSE	FALSE	ebi-a-GCST90018839	8	133441144	0.0187	231771	0.3269	Endometriosis || id:ebi-a-GCST90018839	Endometriosis	Endometriosis || ||	TRUE	igd	0.0027	0.00000569	M35254	2-oleoylglycerophosphocholine*	TRUE	reported	textfile	2	TRUE
1341	rs486052	T	G	T	G	0.0117	-0.0041	NA	0.660374	FALSE	FALSE	FALSE	ebi-a-GCST90018839	11	84135406	0.0195	231771	0.8326	Endometriosis || id:ebi-a-GCST90018839	Endometriosis	Endometriosis || ||	TRUE	igd	0.0026	0.00000946	M35254	2-oleoylglycerophosphocholine*	TRUE	reported	textfile	2	TRUE
1342	rs530792	T	C	T	C	0.0159	0.0013	NA	0.165215	FALSE	FALSE	FALSE	ebi-a-GCST90018839	11	119983799	0.0245	231771	0.957	Endometriosis || id:ebi-a-GCST90018839	Endometriosis	Endometriosis || ||	TRUE	igd	0.0036	0.00000946	M35254	2-oleoylglycerophosphocholine*	TRUE	reported	textfile	2	TRUE
1343	rs6061764	A	G	A	G	-0.014	0.0092	NA	0.321724	FALSE	FALSE	FALSE	ebi-a-GCST90018839	20	59979354	0.0231	231771	0.6901	Endometriosis || id:ebi-a-GCST90018839	Endometriosis	Endometriosis || ||	TRUE	igd	0.003	0.00000306	M35254	2-oleoylglycerophosphocholine*	TRUE	reported	textfile	2	TRUE
1344	rs9470238	T	G	T	G	-0.0127	-0.027	NA	0.287756	FALSE	FALSE	FALSE	ebi-a-GCST90018839	6	36228600	0.0213	231771	0.2056	Endometriosis || id:ebi-a-GCST90018839	Endometriosis	Endometriosis || ||	TRUE	igd	0.0027	0.00000389	M35254	2-oleoylglycerophosphocholine*	TRUE	reported	textfile	2	TRUE
1345	rs9483731	T	C	T	C	-0.0325	-0.0405	NA	0.0639184	FALSE	FALSE	FALSE	ebi-a-GCST90018839	6	134976487	0.0373	231771	0.2779	Endometriosis || id:ebi-a-GCST90018839	Endometriosis	Endometriosis || ||	TRUE	igd	0.007	0.00000317	M35254	2-oleoylglycerophosphocholine*	TRUE	reported	textfile	2	TRUE
1346	rs12470532	T	C	T	C	0.0228	-0.0096	NA	0.542938	FALSE	FALSE	FALSE	ebi-a-GCST90018839	2	46738846	0.0186	231771	0.6073	Endometriosis || id:ebi-a-GCST90018839	Endometriosis	Endometriosis || ||	TRUE	igd	0.005	0.00000545	M27710	N-acetylglycine	TRUE	reported	textfile	2	TRUE
1347	rs12661239	A	G	A	G	0.0244	0.0002	NA	0.586277	FALSE	FALSE	FALSE	ebi-a-GCST90018839	6	69099509	0.0187	231771	0.9903	Endometriosis || id:ebi-a-GCST90018839	Endometriosis	Endometriosis || ||	TRUE	igd	0.005	0.00000126	M27710	N-acetylglycine	TRUE	reported	textfile	2	TRUE
1348	rs17709912	A	G	A	G	0.0472	0.0377	NA	0.665095	FALSE	FALSE	FALSE	ebi-a-GCST90018839	5	17469690	0.0212	231771	0.0758805	Endometriosis || id:ebi-a-GCST90018839	Endometriosis	Endometriosis || ||	TRUE	igd	0.0105	0.00000641	M27710	N-acetylglycine	TRUE	reported	textfile	2	TRUE
1349	rs2997201	A	G	A	G	-0.0195	-0.0133	NA	0.434985	FALSE	FALSE	FALSE	ebi-a-GCST90018839	10	28437367	0.0219	231771	0.5447	Endometriosis || id:ebi-a-GCST90018839	Endometriosis	Endometriosis || ||	TRUE	igd	0.0044	0.00000742	M27710	N-acetylglycine	TRUE	reported	textfile	2	TRUE
1350	rs472847	T	C	T	C	0.0243	0.0027	NA	0.47022	FALSE	FALSE	FALSE	ebi-a-GCST90018839	18	55783897	0.0189	231771	0.8872	Endometriosis || id:ebi-a-GCST90018839	Endometriosis	Endometriosis || ||	TRUE	igd	0.0054	0.00000714	M27710	N-acetylglycine	TRUE	reported	textfile	2	TRUE
1351	rs4774192	T	C	T	C	0.0709	0.0173	NA	0.203987	FALSE	FALSE	FALSE	ebi-a-GCST90018839	15	55102387	0.0236	231771	0.463	Endometriosis || id:ebi-a-GCST90018839	Endometriosis	Endometriosis || ||	TRUE	igd	0.0137	0.000000206	M27710	N-acetylglycine	TRUE	reported	textfile	2	TRUE
1352	rs780245	T	C	T	C	0.0289	0.0156	NA	0.13632	FALSE	FALSE	FALSE	ebi-a-GCST90018839	1	233697530	0.0271	231771	0.565999	Endometriosis || id:ebi-a-GCST90018839	Endometriosis	Endometriosis || ||	TRUE	igd	0.0059	0.00000115	M27710	N-acetylglycine	TRUE	reported	textfile	2	TRUE
1353	rs7948073	T	G	T	G	-0.0256	0.015	NA	0.63674	FALSE	FALSE	FALSE	ebi-a-GCST90018839	11	67375184	0.0196	231771	0.4445	Endometriosis || id:ebi-a-GCST90018839	Endometriosis	Endometriosis || ||	TRUE	igd	0.0044	0.0000000046	M27710	N-acetylglycine	TRUE	reported	textfile	2	TRUE
1354	rs8057910	T	C	T	C	-0.0391	-0.0204	NA	0.142965	FALSE	FALSE	FALSE	ebi-a-GCST90018839	16	19479710	0.0271	231771	0.4512	Endometriosis || id:ebi-a-GCST90018839	Endometriosis	Endometriosis || ||	TRUE	igd	0.0088	0.00000852	M27710	N-acetylglycine	TRUE	reported	textfile	2	TRUE
1355	rs805936	A	G	A	G	-0.0897	0.037	NA	0.9862339	FALSE	FALSE	FALSE	ebi-a-GCST90018839	20	38258767	0.0788	231771	0.6381	Endometriosis || id:ebi-a-GCST90018839	Endometriosis	Endometriosis || ||	TRUE	igd	0.0184	0.00000116	M27710	N-acetylglycine	TRUE	reported	textfile	2	TRUE
1356	rs840381	T	C	T	C	0.0194	0.0054	NA	0.605325	FALSE	FALSE	FALSE	ebi-a-GCST90018839	5	34022361	0.019	231771	0.7777	Endometriosis || id:ebi-a-GCST90018839	Endometriosis	Endometriosis || ||	TRUE	igd	0.0044	0.00000976	M27710	N-acetylglycine	TRUE	reported	textfile	2	TRUE
1357	rs11174282	T	C	T	C	-0.0615	0.0006	NA	0.129275	FALSE	FALSE	FALSE	ebi-a-GCST90018839	12	62408708	0.0273	231771	0.9816	Endometriosis || id:ebi-a-GCST90018839	Endometriosis	Endometriosis || ||	TRUE	igd	0.0137	0.00000689	M15677	3-methylhistidine	TRUE	reported	textfile	2	TRUE
1358	rs17241253	T	C	T	C	0.0481	-0.011	NA	0.825949	FALSE	FALSE	FALSE	ebi-a-GCST90018839	8	129890188	0.0285	231771	0.6998	Endometriosis || id:ebi-a-GCST90018839	Endometriosis	Endometriosis || ||	TRUE	igd	0.0107	0.00000707	M15677	3-methylhistidine	TRUE	reported	textfile	2	TRUE
1359	rs2126638	A	G	A	G	0.0816	0.0197	NA	0.914511	FALSE	FALSE	FALSE	ebi-a-GCST90018839	9	22962118	0.0328	231771	0.5477	Endometriosis || id:ebi-a-GCST90018839	Endometriosis	Endometriosis || ||	TRUE	igd	0.0163	0.000000578	M15677	3-methylhistidine	TRUE	reported	textfile	2	TRUE
1360	rs2969612	T	C	T	C	-0.0496	0.0224	NA	0.110472	FALSE	FALSE	FALSE	ebi-a-GCST90018839	4	127646765	0.0302	231771	0.4587	Endometriosis || id:ebi-a-GCST90018839	Endometriosis	Endometriosis || ||	TRUE	igd	0.0108	0.00000475	M15677	3-methylhistidine	TRUE	reported	textfile	2	TRUE
1361	rs3783141	T	C	T	C	0.0559	0.015	NA	0.751764	FALSE	FALSE	FALSE	ebi-a-GCST90018839	13	26548030	0.0232	231771	0.517001	Endometriosis || id:ebi-a-GCST90018839	Endometriosis	Endometriosis || ||	TRUE	igd	0.0125	0.00000775	M15677	3-methylhistidine	TRUE	reported	textfile	2	TRUE
1362	rs7151608	A	G	A	G	0.0497	0.045	NA	0.77645	FALSE	FALSE	FALSE	ebi-a-GCST90018839	14	39673861	0.0221	231771	0.0420397	Endometriosis || id:ebi-a-GCST90018839	Endometriosis	Endometriosis || ||	TRUE	igd	0.0106	0.00000286	M15677	3-methylhistidine	TRUE	reported	textfile	2	TRUE
1363	rs8048366	A	G	A	G	-0.0363	0.0322	NA	0.480811	FALSE	FALSE	FALSE	ebi-a-GCST90018839	16	84975260	0.0183	231771	0.0784892	Endometriosis || id:ebi-a-GCST90018839	Endometriosis	Endometriosis || ||	TRUE	igd	0.0082	0.00000974	M15677	3-methylhistidine	TRUE	reported	textfile	2	TRUE
1364	rs9915627	A	C	A	C	0.1117	0.0257	NA	0.524338	FALSE	FALSE	FALSE	ebi-a-GCST90018839	17	13675618	0.0329	231771	0.4347	Endometriosis || id:ebi-a-GCST90018839	Endometriosis	Endometriosis || ||	TRUE	igd	0.0243	0.00000429	M15677	3-methylhistidine	TRUE	reported	textfile	2	TRUE
1365	rs11118120	A	C	A	C	-0.019	-0.0332	NA	0.78709	FALSE	FALSE	FALSE	ebi-a-GCST90018839	1	218705761	0.0231	231771	0.1495	Endometriosis || id:ebi-a-GCST90018839	Endometriosis	Endometriosis || ||	TRUE	igd	0.004	0.00000197	M01121	margarate (17:0)	TRUE	reported	textfile	2	TRUE
1366	rs11940037	T	C	T	C	0.019	-0.0124	NA	0.819652	FALSE	FALSE	FALSE	ebi-a-GCST90018839	4	58835528	0.0238	231771	0.6018	Endometriosis || id:ebi-a-GCST90018839	Endometriosis	Endometriosis || ||	TRUE	igd	0.0041	0.00000282	M01121	margarate (17:0)	TRUE	reported	textfile	2	TRUE
1367	rs1466228	T	C	T	C	-0.0361	-0.0661	NA	0.0436454	FALSE	FALSE	FALSE	ebi-a-GCST90018839	4	32428311	0.0444	231771	0.1365	Endometriosis || id:ebi-a-GCST90018839	Endometriosis	Endometriosis || ||	TRUE	igd	0.0078	0.00000321	M01121	margarate (17:0)	TRUE	reported	textfile	2	TRUE
1368	rs17351329	A	G	A	G	-0.0185	-0.0297	NA	0.885922	FALSE	FALSE	FALSE	ebi-a-GCST90018839	5	107016120	0.0294	231771	0.3118	Endometriosis || id:ebi-a-GCST90018839	Endometriosis	Endometriosis || ||	TRUE	igd	0.0041	0.00000537	M01121	margarate (17:0)	TRUE	reported	textfile	2	TRUE
1369	rs1822906	A	G	A	G	0.018	-0.0127	NA	0.192098	FALSE	FALSE	FALSE	ebi-a-GCST90018839	3	144928287	0.025	231771	0.611899	Endometriosis || id:ebi-a-GCST90018839	Endometriosis	Endometriosis || ||	TRUE	igd	0.0034	0.0000000961	M01121	margarate (17:0)	TRUE	reported	textfile	2	TRUE
1370	rs603424	A	G	A	G	0.0292	0.0455	NA	0.124585	FALSE	FALSE	FALSE	ebi-a-GCST90018839	10	102075479	0.0284	231771	0.1088	Endometriosis || id:ebi-a-GCST90018839	Endometriosis	Endometriosis || ||	TRUE	igd	0.0038	0.0000000000000156	M01121	margarate (17:0)	TRUE	reported	textfile	2	TRUE
1371	rs7583745	T	C	T	C	-0.0348	0.0019	NA	0.9054818	FALSE	FALSE	FALSE	ebi-a-GCST90018839	2	79538898	0.0369	231771	0.9597	Endometriosis || id:ebi-a-GCST90018839	Endometriosis	Endometriosis || ||	TRUE	igd	0.0075	0.00000306	M01121	margarate (17:0)	TRUE	reported	textfile	2	TRUE
1372	rs10019315	T	C	T	C	0.0134	0.0016	NA	0.451725	FALSE	FALSE	FALSE	ebi-a-GCST90018839	4	146594062	0.0185	231771	0.9327	Endometriosis || id:ebi-a-GCST90018839	Endometriosis	Endometriosis || ||	TRUE	igd	0.0026	0.000000323	M35253	2-palmitoylglycerophosphocholine*	TRUE	reported	textfile	2	TRUE
1373	rs11078257	A	G	A	G	0.0124	-0.0148	NA	0.297841	FALSE	FALSE	FALSE	ebi-a-GCST90018839	17	14464463	0.0203	231771	0.4673	Endometriosis || id:ebi-a-GCST90018839	Endometriosis	Endometriosis || ||	TRUE	igd	0.0027	0.00000309	M35253	2-palmitoylglycerophosphocholine*	TRUE	reported	textfile	2	TRUE
1374	rs12155847	T	C	T	C	0.0124	-0.0039	NA	0.671802	FALSE	FALSE	FALSE	ebi-a-GCST90018839	8	58702529	0.0198	231771	0.844	Endometriosis || id:ebi-a-GCST90018839	Endometriosis	Endometriosis || ||	TRUE	igd	0.0027	0.00000364	M35253	2-palmitoylglycerophosphocholine*	TRUE	reported	textfile	2	TRUE
1375	rs12726916	T	G	T	G	-0.0159	0.0054	NA	0.249898	FALSE	FALSE	FALSE	ebi-a-GCST90018839	1	157401437	0.0218	231771	0.8038	Endometriosis || id:ebi-a-GCST90018839	Endometriosis	Endometriosis || ||	TRUE	igd	0.0035	0.00000404	M35253	2-palmitoylglycerophosphocholine*	TRUE	reported	textfile	2	TRUE
1376	rs17176375	A	G	A	G	0.0211	0.0289	NA	0.111493	FALSE	FALSE	FALSE	ebi-a-GCST90018839	7	39036411	0.0343	231771	0.4001	Endometriosis || id:ebi-a-GCST90018839	Endometriosis	Endometriosis || ||	TRUE	igd	0.0043	0.000000844	M35253	2-palmitoylglycerophosphocholine*	TRUE	reported	textfile	2	TRUE
1377	rs1745299	T	G	T	G	0.1406	0.0149	NA	0.0231626	FALSE	FALSE	FALSE	ebi-a-GCST90018839	4	74447109	0.0716	231771	0.8352	Endometriosis || id:ebi-a-GCST90018839	Endometriosis	Endometriosis || ||	TRUE	igd	0.0311	0.00000609	M35253	2-palmitoylglycerophosphocholine*	TRUE	reported	textfile	2	TRUE
1378	rs1954482	A	G	A	G	-0.0122	-0.01	NA	0.313205	FALSE	FALSE	FALSE	ebi-a-GCST90018839	14	62518883	0.0197	231771	0.6109	Endometriosis || id:ebi-a-GCST90018839	Endometriosis	Endometriosis || ||	TRUE	igd	0.0027	0.00000443	M35253	2-palmitoylglycerophosphocholine*	TRUE	reported	textfile	2	TRUE
1379	rs2479415	T	C	T	C	0.0121	0.0068	NA	0.428265	FALSE	FALSE	FALSE	ebi-a-GCST90018839	1	55498745	0.0203	231771	0.737099	Endometriosis || id:ebi-a-GCST90018839	Endometriosis	Endometriosis || ||	TRUE	igd	0.0027	0.00000898	M35253	2-palmitoylglycerophosphocholine*	TRUE	reported	textfile	2	TRUE
1380	rs329498	T	G	T	G	-0.0121	0.0149	NA	0.422819	FALSE	FALSE	FALSE	ebi-a-GCST90018839	2	64327544	0.0203	231771	0.4625	Endometriosis || id:ebi-a-GCST90018839	Endometriosis	Endometriosis || ||	TRUE	igd	0.0027	0.00000567	M35253	2-palmitoylglycerophosphocholine*	TRUE	reported	textfile	2	TRUE
1381	rs4740	A	G	A	G	-0.0124	0.0103	NA	0.313776	FALSE	FALSE	FALSE	ebi-a-GCST90018839	19	4236996	0.0197	231771	0.6026	Endometriosis || id:ebi-a-GCST90018839	Endometriosis	Endometriosis || ||	TRUE	igd	0.0027	0.00000292	M35253	2-palmitoylglycerophosphocholine*	TRUE	reported	textfile	2	TRUE
1382	rs485868	A	G	A	G	-0.0135	0.0446	NA	0.704736	FALSE	FALSE	FALSE	ebi-a-GCST90018839	11	128112665	0.0237	231771	0.0605202	Endometriosis || id:ebi-a-GCST90018839	Endometriosis	Endometriosis || ||	TRUE	igd	0.0027	0.000000436	M35253	2-palmitoylglycerophosphocholine*	TRUE	reported	textfile	2	TRUE
1383	rs6817243	A	G	A	G	0.0125	-0.0357	NA	0.225986	FALSE	FALSE	FALSE	ebi-a-GCST90018839	4	120991438	0.0223	231771	0.1094	Endometriosis || id:ebi-a-GCST90018839	Endometriosis	Endometriosis || ||	TRUE	igd	0.0027	0.00000247	M35253	2-palmitoylglycerophosphocholine*	TRUE	reported	textfile	2	TRUE
1384	rs736396	T	C	T	C	-0.0122	-0.0107	NA	0.248077	FALSE	FALSE	FALSE	ebi-a-GCST90018839	14	94355461	0.0229	231771	0.6407	Endometriosis || id:ebi-a-GCST90018839	Endometriosis	Endometriosis || ||	TRUE	igd	0.0027	0.00000468	M35253	2-palmitoylglycerophosphocholine*	TRUE	reported	textfile	2	TRUE
1385	rs7767262	T	C	T	C	0.0324	0.042	NA	0.9360454	FALSE	FALSE	FALSE	ebi-a-GCST90018839	6	134979397	0.0374	231771	0.2606	Endometriosis || id:ebi-a-GCST90018839	Endometriosis	Endometriosis || ||	TRUE	igd	0.0069	0.00000264	M35253	2-palmitoylglycerophosphocholine*	TRUE	reported	textfile	2	TRUE
1386	rs7987737	T	C	T	C	-0.0578	0.0242	NA	0.9890416	FALSE	FALSE	FALSE	ebi-a-GCST90018839	13	26867314	0.1027	231771	0.8135	Endometriosis || id:ebi-a-GCST90018839	Endometriosis	Endometriosis || ||	TRUE	igd	0.0126	0.00000448	M35253	2-palmitoylglycerophosphocholine*	TRUE	reported	textfile	2	TRUE
1387	rs9293713	A	G	A	G	-0.0242	0.0268	NA	0.0742995	FALSE	FALSE	FALSE	ebi-a-GCST90018839	5	76705255	0.0348	231771	0.4411	Endometriosis || id:ebi-a-GCST90018839	Endometriosis	Endometriosis || ||	TRUE	igd	0.0052	0.00000339	M35253	2-palmitoylglycerophosphocholine*	TRUE	reported	textfile	2	TRUE
1388	rs10738470	T	C	T	C	0.0335	0.0063	NA	0.152861	FALSE	FALSE	FALSE	ebi-a-GCST90018839	9	16938689	0.0254	231771	0.805	Endometriosis || id:ebi-a-GCST90018839	Endometriosis	Endometriosis || ||	TRUE	igd	0.0074	0.00000634	M36131	X-14205	TRUE	reported	textfile	2	TRUE
1389	rs11773897	T	G	T	G	0.0276	-0.0397	NA	0.542202	FALSE	FALSE	FALSE	ebi-a-GCST90018839	7	155831189	0.0188	231771	0.0345303	Endometriosis || id:ebi-a-GCST90018839	Endometriosis	Endometriosis || ||	TRUE	igd	0.0062	0.00000751	M36131	X-14205	TRUE	reported	textfile	2	TRUE
1390	rs12599099	T	C	T	C	0.0581	0.0035	NA	0.0933605	FALSE	FALSE	FALSE	ebi-a-GCST90018839	16	25853605	0.0317	231771	0.9134	Endometriosis || id:ebi-a-GCST90018839	Endometriosis	Endometriosis || ||	TRUE	igd	0.0131	0.00000932	M36131	X-14205	TRUE	reported	textfile	2	TRUE
1391	rs1411176	T	C	T	C	-0.0359	0.0347	NA	0.320955	FALSE	FALSE	FALSE	ebi-a-GCST90018839	8	132129694	0.0202	231771	0.0854791	Endometriosis || id:ebi-a-GCST90018839	Endometriosis	Endometriosis || ||	TRUE	igd	0.0074	0.00000128	M36131	X-14205	TRUE	reported	textfile	2	TRUE
1392	rs16959731	T	C	T	C	-0.0484	0.0015	NA	0.144637	FALSE	FALSE	FALSE	ebi-a-GCST90018839	15	47891232	0.0259	231771	0.9547	Endometriosis || id:ebi-a-GCST90018839	Endometriosis	Endometriosis || ||	TRUE	igd	0.0106	0.00000556	M36131	X-14205	TRUE	reported	textfile	2	TRUE
1393	rs2068007	T	C	T	C	0.0374	0.0039	NA	0.9499456	FALSE	FALSE	FALSE	ebi-a-GCST90018839	12	71589616	0.0506	231771	0.9392	Endometriosis || id:ebi-a-GCST90018839	Endometriosis	Endometriosis || ||	TRUE	igd	0.0082	0.00000549	M36131	X-14205	TRUE	reported	textfile	2	TRUE
1394	rs2254145	A	G	A	G	-0.0316	-0.0108	NA	0.350592	FALSE	FALSE	FALSE	ebi-a-GCST90018839	16	85821586	0.0221	231771	0.624499	Endometriosis || id:ebi-a-GCST90018839	Endometriosis	Endometriosis || ||	TRUE	igd	0.0069	0.00000429	M36131	X-14205	TRUE	reported	textfile	2	TRUE
1395	rs4351	A	G	A	G	-0.0437	-0.0095	NA	0.510936	FALSE	FALSE	FALSE	ebi-a-GCST90018839	17	61569732	0.0185	231771	0.606801	Endometriosis || id:ebi-a-GCST90018839	Endometriosis	Endometriosis || ||	TRUE	igd	0.0057	0.0000000000000117	M36131	X-14205	TRUE	reported	textfile	2	TRUE
1396	rs4403944	T	G	T	G	-0.0638	-0.0441	NA	0.0492619	FALSE	FALSE	FALSE	ebi-a-GCST90018839	13	62624271	0.0435	231771	0.31	Endometriosis || id:ebi-a-GCST90018839	Endometriosis	Endometriosis || ||	TRUE	igd	0.0134	0.00000204	M36131	X-14205	TRUE	reported	textfile	2	TRUE
1397	rs4486099	A	C	A	C	-0.0391	0.0382	NA	0.167988	FALSE	FALSE	FALSE	ebi-a-GCST90018839	7	5373370	0.0246	231771	0.1199	Endometriosis || id:ebi-a-GCST90018839	Endometriosis	Endometriosis || ||	TRUE	igd	0.0086	0.00000579	M36131	X-14205	TRUE	reported	textfile	2	TRUE
1398	rs10426415	A	G	A	G	-0.0086	0.0102	NA	0.855653	FALSE	FALSE	FALSE	ebi-a-GCST90018839	19	41183590	0.0259	231771	0.693499	Endometriosis || id:ebi-a-GCST90018839	Endometriosis	Endometriosis || ||	TRUE	igd	0.0018	0.00000311	M00513	creatinine	TRUE	reported	textfile	2	TRUE
1399	rs10519445	A	G	A	G	-0.0045	-0.0246	NA	0.514862	FALSE	FALSE	FALSE	ebi-a-GCST90018839	15	24106808	0.0184	231771	0.1801	Endometriosis || id:ebi-a-GCST90018839	Endometriosis	Endometriosis || ||	TRUE	igd	0.0009	0.00000185	M00513	creatinine	TRUE	reported	textfile	2	TRUE
1400	rs11054328	T	C	T	C	0.0088	-0.0762	NA	0.076138	FALSE	FALSE	FALSE	ebi-a-GCST90018839	12	11663755	0.0354	231771	0.0312802	Endometriosis || id:ebi-a-GCST90018839	Endometriosis	Endometriosis || ||	TRUE	igd	0.0018	0.00000146	M00513	creatinine	TRUE	reported	textfile	2	TRUE
1401	rs11638382	T	C	T	C	-0.0171	-0.0417	NA	0.182691	FALSE	FALSE	FALSE	ebi-a-GCST90018839	15	29496888	0.0285	231771	0.143	Endometriosis || id:ebi-a-GCST90018839	Endometriosis	Endometriosis || ||	TRUE	igd	0.0038	0.00000506	M00513	creatinine	TRUE	reported	textfile	2	TRUE
1402	rs11694230	T	C	T	C	-0.0075	0.0153	NA	0.443987	FALSE	FALSE	FALSE	ebi-a-GCST90018839	2	6839127	0.0194	231771	0.4307	Endometriosis || id:ebi-a-GCST90018839	Endometriosis	Endometriosis || ||	TRUE	igd	0.0017	0.000009	M00513	creatinine	TRUE	reported	textfile	2	TRUE
1403	rs12175103	A	C	A	C	0.0048	0.0297	NA	0.493598	FALSE	FALSE	FALSE	ebi-a-GCST90018839	6	100706809	0.0187	231771	0.1126	Endometriosis || id:ebi-a-GCST90018839	Endometriosis	Endometriosis || ||	TRUE	igd	0.0009	0.000000486	M00513	creatinine	TRUE	reported	textfile	2	TRUE
1404	rs12324230	T	C	T	C	0.0042	-0.0182	NA	0.541885	FALSE	FALSE	FALSE	ebi-a-GCST90018839	15	75806911	0.0184	231771	0.3235	Endometriosis || id:ebi-a-GCST90018839	Endometriosis	Endometriosis || ||	TRUE	igd	0.0009	0.00000868	M00513	creatinine	TRUE	reported	textfile	2	TRUE
1405	rs12801550	T	C	T	C	0.0088	0.03	NA	0.870386	FALSE	FALSE	FALSE	ebi-a-GCST90018839	11	13993754	0.032	231771	0.3494	Endometriosis || id:ebi-a-GCST90018839	Endometriosis	Endometriosis || ||	TRUE	igd	0.0018	0.000000964	M00513	creatinine	TRUE	reported	textfile	2	TRUE
1406	rs13031396	T	G	T	G	-0.0076	-0.0311	NA	0.185239	FALSE	FALSE	FALSE	ebi-a-GCST90018839	2	60717399	0.0248	231771	0.211	Endometriosis || id:ebi-a-GCST90018839	Endometriosis	Endometriosis || ||	TRUE	igd	0.0017	0.00000917	M00513	creatinine	TRUE	reported	textfile	2	TRUE
1407	rs1498350	A	C	A	C	0.0045	0.0064	NA	0.542656	FALSE	FALSE	FALSE	ebi-a-GCST90018839	1	67294143	0.019	231771	0.7373	Endometriosis || id:ebi-a-GCST90018839	Endometriosis	Endometriosis || ||	TRUE	igd	0.001	0.00000188	M00513	creatinine	TRUE	reported	textfile	2	TRUE
1408	rs17533525	T	C	T	C	0.0082	0.0247	NA	0.183113	FALSE	FALSE	FALSE	ebi-a-GCST90018839	5	106779692	0.0239	231771	0.3005	Endometriosis || id:ebi-a-GCST90018839	Endometriosis	Endometriosis || ||	TRUE	igd	0.0018	0.00000504	M00513	creatinine	TRUE	reported	textfile	2	TRUE
1409	rs1955135	A	C	A	C	0.008	0.0352	NA	0.849935	FALSE	FALSE	FALSE	ebi-a-GCST90018839	3	105164872	0.0258	231771	0.173	Endometriosis || id:ebi-a-GCST90018839	Endometriosis	Endometriosis || ||	TRUE	igd	0.0018	0.00000999	M00513	creatinine	TRUE	reported	textfile	2	TRUE
1410	rs1990178	T	C	T	C	-0.0164	-0.0205	NA	0.266467	FALSE	FALSE	FALSE	ebi-a-GCST90018839	7	21300265	0.0207	231771	0.3229	Endometriosis || id:ebi-a-GCST90018839	Endometriosis	Endometriosis || ||	TRUE	igd	0.0036	0.00000627	M00513	creatinine	TRUE	reported	textfile	2	TRUE
1411	rs2042499	A	C	A	C	0.0052	-0.0096	NA	0.473856	FALSE	FALSE	FALSE	ebi-a-GCST90018839	7	24095366	0.0184	231771	0.599601	Endometriosis || id:ebi-a-GCST90018839	Endometriosis	Endometriosis || ||	TRUE	igd	0.0009	0.0000000488	M00513	creatinine	TRUE	reported	textfile	2	TRUE
1412	rs2048277	A	G	A	G	0.0083	-0.0519	NA	0.9291264	FALSE	FALSE	FALSE	ebi-a-GCST90018839	2	211151774	0.0364	231771	0.1546	Endometriosis || id:ebi-a-GCST90018839	Endometriosis	Endometriosis || ||	TRUE	igd	0.0019	0.00000875	M00513	creatinine	TRUE	reported	textfile	2	TRUE
1413	rs2289804	A	G	A	G	-0.0143	-0.0664	NA	0.88964	FALSE	FALSE	FALSE	ebi-a-GCST90018839	10	69993032	0.0296	231771	0.02474	Endometriosis || id:ebi-a-GCST90018839	Endometriosis	Endometriosis || ||	TRUE	igd	0.0027	0.000000125	M00513	creatinine	TRUE	reported	textfile	2	TRUE
1414	rs2521310	T	C	T	C	0.009	-0.0068	NA	0.849573	FALSE	FALSE	FALSE	ebi-a-GCST90018839	7	89352860	0.0257	231771	0.7899	Endometriosis || id:ebi-a-GCST90018839	Endometriosis	Endometriosis || ||	TRUE	igd	0.002	0.0000068	M00513	creatinine	TRUE	reported	textfile	2	TRUE
1415	rs4460629	T	C	T	C	-0.0045	-0.0104	NA	0.413337	FALSE	FALSE	FALSE	ebi-a-GCST90018839	1	155135335	0.0196	231771	0.5948	Endometriosis || id:ebi-a-GCST90018839	Endometriosis	Endometriosis || ||	TRUE	igd	0.001	0.00000221	M00513	creatinine	TRUE	reported	textfile	2	TRUE
1416	rs6502247	A	G	A	G	-0.009	-0.0434	NA	0.144644	FALSE	FALSE	FALSE	ebi-a-GCST90018839	17	13203562	0.0266	231771	0.1027	Endometriosis || id:ebi-a-GCST90018839	Endometriosis	Endometriosis || ||	TRUE	igd	0.002	0.0000068	M00513	creatinine	TRUE	reported	textfile	2	TRUE
1417	rs6663614	A	C	A	C	-0.0104	0.0001	NA	0.268806	FALSE	FALSE	FALSE	ebi-a-GCST90018839	1	213097941	0.0244	231771	0.9965	Endometriosis || id:ebi-a-GCST90018839	Endometriosis	Endometriosis || ||	TRUE	igd	0.0022	0.00000306	M00513	creatinine	TRUE	reported	textfile	2	TRUE
1418	rs9312777	T	C	T	C	0.0043	0.0054	NA	0.448653	FALSE	FALSE	FALSE	ebi-a-GCST90018839	5	11556754	0.0185	231771	0.7715	Endometriosis || id:ebi-a-GCST90018839	Endometriosis	Endometriosis || ||	TRUE	igd	0.0009	0.00000468	M00513	creatinine	TRUE	reported	textfile	2	TRUE
1419	rs9456538	A	G	A	G	-0.0082	-0.0283	NA	0.180856	FALSE	FALSE	FALSE	ebi-a-GCST90018839	6	160853393	0.0239	231771	0.2356	Endometriosis || id:ebi-a-GCST90018839	Endometriosis	Endometriosis || ||	TRUE	igd	0.0018	0.0000042	M00513	creatinine	TRUE	reported	textfile	2	TRUE
1420	rs10003471	T	C	T	C	0.02	-0.0174	NA	0.106566	FALSE	FALSE	FALSE	ebi-a-GCST90018839	4	92200866	0.0298	231771	0.5598	Endometriosis || id:ebi-a-GCST90018839	Endometriosis	Endometriosis || ||	TRUE	igd	0.004	0.000000573	M35439	glutaroyl carnitine	TRUE	reported	textfile	2	TRUE
1421	rs10241456	A	G	A	G	0.0117	0.0284	NA	0.569119	FALSE	FALSE	FALSE	ebi-a-GCST90018839	7	129712524	0.0186	231771	0.1264	Endometriosis || id:ebi-a-GCST90018839	Endometriosis	Endometriosis || ||	TRUE	igd	0.0026	0.00000764	M35439	glutaroyl carnitine	TRUE	reported	textfile	2	TRUE
1422	rs1059264	T	C	T	C	-0.0149	0.0072	NA	0.291221	FALSE	FALSE	FALSE	ebi-a-GCST90018839	14	100769163	0.0205	231771	0.726001	Endometriosis || id:ebi-a-GCST90018839	Endometriosis	Endometriosis || ||	TRUE	igd	0.0027	0.0000000557	M35439	glutaroyl carnitine	TRUE	reported	textfile	2	TRUE
1423	rs10895510	T	C	T	C	-0.0532	0.0328	NA	0.9382137	FALSE	FALSE	FALSE	ebi-a-GCST90018839	11	103551960	0.038	231771	0.3882	Endometriosis || id:ebi-a-GCST90018839	Endometriosis	Endometriosis || ||	TRUE	igd	0.0114	0.0000029	M35439	glutaroyl carnitine	TRUE	reported	textfile	2	TRUE
1424	rs11780215	A	G	A	G	0.0157	-0.0117	NA	0.841457	FALSE	FALSE	FALSE	ebi-a-GCST90018839	8	118057538	0.0253	231771	0.6425	Endometriosis || id:ebi-a-GCST90018839	Endometriosis	Endometriosis || ||	TRUE	igd	0.0034	0.00000367	M35439	glutaroyl carnitine	TRUE	reported	textfile	2	TRUE
1425	rs12068234	A	G	A	G	-0.0237	0.0286	NA	0.0484951	FALSE	FALSE	FALSE	ebi-a-GCST90018839	1	167625055	0.0432	231771	0.5082	Endometriosis || id:ebi-a-GCST90018839	Endometriosis	Endometriosis || ||	TRUE	igd	0.0052	0.00000602	M35439	glutaroyl carnitine	TRUE	reported	textfile	2	TRUE
1426	rs12192135	A	G	A	G	-0.0121	-0.0094	NA	0.262329	FALSE	FALSE	FALSE	ebi-a-GCST90018839	6	82001561	0.0208	231771	0.6511	Endometriosis || id:ebi-a-GCST90018839	Endometriosis	Endometriosis || ||	TRUE	igd	0.0026	0.00000475	M35439	glutaroyl carnitine	TRUE	reported	textfile	2	TRUE
1427	rs12202023	T	C	T	C	-0.0137	-0.0127	NA	0.789268	FALSE	FALSE	FALSE	ebi-a-GCST90018839	6	19351564	0.0231	231771	0.5815	Endometriosis || id:ebi-a-GCST90018839	Endometriosis	Endometriosis || ||	TRUE	igd	0.0027	0.000000391	M35439	glutaroyl carnitine	TRUE	reported	textfile	2	TRUE
1428	rs12521174	A	G	A	G	0.0267	0.0209	NA	0.931702	FALSE	FALSE	FALSE	ebi-a-GCST90018839	5	156141605	0.0366	231771	0.568801	Endometriosis || id:ebi-a-GCST90018839	Endometriosis	Endometriosis || ||	TRUE	igd	0.006	0.00000727	M35439	glutaroyl carnitine	TRUE	reported	textfile	2	TRUE
1429	rs12621141	A	G	A	G	-0.0128	-0.016	NA	0.463566	FALSE	FALSE	FALSE	ebi-a-GCST90018839	2	99927112	0.0187	231771	0.3908	Endometriosis || id:ebi-a-GCST90018839	Endometriosis	Endometriosis || ||	TRUE	igd	0.0026	0.000000923	M35439	glutaroyl carnitine	TRUE	reported	textfile	2	TRUE
1430	rs12625248	T	G	T	G	-0.0297	0.0038	NA	0.790288	FALSE	FALSE	FALSE	ebi-a-GCST90018839	20	55393483	0.0235	231771	0.8701	Endometriosis || id:ebi-a-GCST90018839	Endometriosis	Endometriosis || ||	TRUE	igd	0.0066	0.00000716	M35439	glutaroyl carnitine	TRUE	reported	textfile	2	TRUE
1431	rs12745456	T	C	T	C	0.0119	-0.0067	NA	0.640921	FALSE	FALSE	FALSE	ebi-a-GCST90018839	1	76108055	0.02	231771	0.7363	Endometriosis || id:ebi-a-GCST90018839	Endometriosis	Endometriosis || ||	TRUE	igd	0.0027	0.00000732	M35439	glutaroyl carnitine	TRUE	reported	textfile	2	TRUE
1432	rs13375749	T	C	T	C	0.0297	0.0011	NA	0.831358	FALSE	FALSE	FALSE	ebi-a-GCST90018839	1	53695882	0.0249	231771	0.9649	Endometriosis || id:ebi-a-GCST90018839	Endometriosis	Endometriosis || ||	TRUE	igd	0.0027	0.00000000000000000000000000028	M35439	glutaroyl carnitine	TRUE	reported	textfile	2	TRUE
1433	rs1486945	T	G	T	G	-0.0118	-0.0348	NA	0.644814	FALSE	FALSE	FALSE	ebi-a-GCST90018839	5	1943884	0.0201	231771	0.0839209	Endometriosis || id:ebi-a-GCST90018839	Endometriosis	Endometriosis || ||	TRUE	igd	0.0027	0.00000857	M35439	glutaroyl carnitine	TRUE	reported	textfile	2	TRUE
1434	rs1524307	T	C	T	C	0.025	0.0237	NA	0.389127	FALSE	FALSE	FALSE	ebi-a-GCST90018839	3	22673600	0.02	231771	0.2354	Endometriosis || id:ebi-a-GCST90018839	Endometriosis	Endometriosis || ||	TRUE	igd	0.0053	0.00000196	M35439	glutaroyl carnitine	TRUE	reported	textfile	2	TRUE
1435	rs16837061	A	G	A	G	0.0119	-0.0303	NA	0.794137	FALSE	FALSE	FALSE	ebi-a-GCST90018839	4	5383127	0.0226	231771	0.1789	Endometriosis || id:ebi-a-GCST90018839	Endometriosis	Endometriosis || ||	TRUE	igd	0.0027	0.00000978	M35439	glutaroyl carnitine	TRUE	reported	textfile	2	TRUE
1436	rs17608635	A	G	A	G	-0.0134	-0.0005	NA	0.260898	FALSE	FALSE	FALSE	ebi-a-GCST90018839	4	45079676	0.0208	231771	0.9807	Endometriosis || id:ebi-a-GCST90018839	Endometriosis	Endometriosis || ||	TRUE	igd	0.0027	0.000000501	M35439	glutaroyl carnitine	TRUE	reported	textfile	2	TRUE
1437	rs17641971	T	C	T	C	-0.0252	-0.0135	NA	0.739598	FALSE	FALSE	FALSE	ebi-a-GCST90018839	8	49884817	0.0224	231771	0.5463	Endometriosis || id:ebi-a-GCST90018839	Endometriosis	Endometriosis || ||	TRUE	igd	0.0026	0.000000000000000000000335	M35439	glutaroyl carnitine	TRUE	reported	textfile	2	TRUE
1438	rs1981524	T	C	T	C	0.016	-0.0114	NA	0.23158	FALSE	FALSE	FALSE	ebi-a-GCST90018839	5	131756506	0.0219	231771	0.6031	Endometriosis || id:ebi-a-GCST90018839	Endometriosis	Endometriosis || ||	TRUE	igd	0.0027	0.00000000315	M35439	glutaroyl carnitine	TRUE	reported	textfile	2	TRUE
1439	rs2291449	A	G	A	G	-0.0276	0.0324	NA	0.9145959	FALSE	FALSE	FALSE	ebi-a-GCST90018839	15	76579234	0.033	231771	0.3264	Endometriosis || id:ebi-a-GCST90018839	Endometriosis	Endometriosis || ||	TRUE	igd	0.0043	0.000000000144	M35439	glutaroyl carnitine	TRUE	reported	textfile	2	TRUE
1440	rs3809197	T	C	T	C	0.1072	0.0893	NA	0.0265748	FALSE	FALSE	FALSE	ebi-a-GCST90018839	12	96883418	0.0576	231771	0.1208	Endometriosis || id:ebi-a-GCST90018839	Endometriosis	Endometriosis || ||	TRUE	igd	0.021	0.000000325	M35439	glutaroyl carnitine	TRUE	reported	textfile	2	TRUE
1441	rs573812	T	C	T	C	0.0122	-0.0215	NA	0.638276	FALSE	FALSE	FALSE	ebi-a-GCST90018839	10	25631649	0.0228	231771	0.3449	Endometriosis || id:ebi-a-GCST90018839	Endometriosis	Endometriosis || ||	TRUE	igd	0.0027	0.00000612	M35439	glutaroyl carnitine	TRUE	reported	textfile	2	TRUE
1442	rs7633111	T	C	T	C	-0.0125	0.0099	NA	0.517633	FALSE	FALSE	FALSE	ebi-a-GCST90018839	3	30840808	0.0185	231771	0.5937	Endometriosis || id:ebi-a-GCST90018839	Endometriosis	Endometriosis || ||	TRUE	igd	0.0026	0.00000193	M35439	glutaroyl carnitine	TRUE	reported	textfile	2	TRUE
1443	rs8012	A	G	A	G	0.0374	-0.0142	NA	0.378886	FALSE	FALSE	FALSE	ebi-a-GCST90018839	19	13010520	0.0198	231771	0.4757	Endometriosis || id:ebi-a-GCST90018839	Endometriosis	Endometriosis || ||	TRUE	igd	0.0027	0.00000000000000000000000000000000000000000000636	M35439	glutaroyl carnitine	TRUE	reported	textfile	2	TRUE
1444	rs807532	T	C	T	C	0.0202	-0.0059	NA	0.210168	FALSE	FALSE	FALSE	ebi-a-GCST90018839	6	24549668	0.0263	231771	0.8213	Endometriosis || id:ebi-a-GCST90018839	Endometriosis	Endometriosis || ||	TRUE	igd	0.0045	0.00000746	M35439	glutaroyl carnitine	TRUE	reported	textfile	2	TRUE
1445	rs9573172	A	G	A	G	-0.0233	-0.0247	NA	0.896692	FALSE	FALSE	FALSE	ebi-a-GCST90018839	13	73953498	0.0308	231771	0.4215	Endometriosis || id:ebi-a-GCST90018839	Endometriosis	Endometriosis || ||	TRUE	igd	0.0053	0.00000949	M35439	glutaroyl carnitine	TRUE	reported	textfile	2	TRUE
1446	rs10092877	T	C	T	C	0.0087	-0.0013	NA	0.428371	FALSE	FALSE	FALSE	ebi-a-GCST90018839	8	89823675	0.0187	231771	0.9426	Endometriosis || id:ebi-a-GCST90018839	Endometriosis	Endometriosis || ||	TRUE	igd	0.0018	0.00000125	M01644	heptanoate (7:0)	TRUE	reported	textfile	2	TRUE
[truncated: 12,169 more rows]
