# Supplementary material for: Investigating the metabolomic pathways in female reproductive endocrine disorders: a Mendelian randomization study
Source: Front Endocrinol (Lausanne). 2024 Oct 31;15:1438079. doi: 10.3389/fendo.2024.1438079 (PMC11560792; doi:10.3389/fendo.2024.1438079)
Supplement: Supplementary Table 2 — Detailed annotations for all single nucleotide polymorphisms employed as instrumental variables. [file DataSheet2.xlsx]

## Sheet: SNP annotation
Data source	Classification	Classification	SNP	Chr	Start	End	Strand	Gene_ids	Gene_names
Endometriosis	Amino acid	creatinine	rs10426415	19	40677685	40677685	+	ENSG00000105245	NUMBL
Endometriosis	Amino acid	creatinine	rs10519445		-1	-1
Endometriosis	Amino acid	creatinine	rs11054328		-1	-1
Endometriosis	Amino acid	creatinine	rs1116866		-1	-1
Endometriosis	Amino acid	creatinine	rs11638382	15	29204684	29204684	+	ENSG00000104059	ENTREP2
Endometriosis	Amino acid	creatinine	rs11694230		-1	-1
Endometriosis	Amino acid	creatinine	rs12175103		-1	-1
Endometriosis	Amino acid	creatinine	rs12324230	15	75514570	75514570	+	ENSG00000169410	PTPN9
Endometriosis	Amino acid	creatinine	rs12801550	11	13972207	13972207	+	ENSG00000262655	SPON1
Endometriosis	Amino acid	creatinine	rs13031396	2	60490264	60490264	+	ENSG00000119866	BCL11A
Endometriosis	Amino acid	creatinine	rs1498350	1	66828460	66828460	+	ENSG00000152763,ENSG00000231080	DNAI4,ENSG00000231080
Endometriosis	Amino acid	creatinine	rs17533525	5	107443991	107443991	+	ENSG00000184349	EFNA5
Endometriosis	Amino acid	creatinine	rs1955135	3	105446028	105446028	+	ENSG00000170017	ALCAM
Endometriosis	Amino acid	creatinine	rs1990178		-1	-1
Endometriosis	Amino acid	creatinine	rs2042499		-1	-1
Endometriosis	Amino acid	creatinine	rs2048277		-1	-1
Endometriosis	Amino acid	creatinine	rs2289804	10	68233275	68233275	+	ENSG00000233590	LINC02640
Endometriosis	Amino acid	creatinine	rs2521310		-1	-1
Endometriosis	Amino acid	creatinine	rs4460629		-1	-1
Endometriosis	Amino acid	creatinine	rs6502247	17	13300245	13300245	+	ENSG00000234634	LINC02093
Endometriosis	Amino acid	creatinine	rs6663614		-1	-1
Endometriosis	Amino acid	creatinine	rs9312777	5	11556642	11556642	+	ENSG00000169862	CTNND2
Endometriosis	Amino acid	creatinine	rs9456538	6	160432361	160432361	+	ENSG00000146477	SLC22A3
Endometriosis	Amino acid	leucine	rs10004285		-1	-1
Endometriosis	Amino acid	leucine	rs1003887	19	17816591	17816591	+	ENSG00000248099	INSL3
Endometriosis	Amino acid	leucine	rs10190188		-1	-1
Endometriosis	Amino acid	leucine	rs10258601	7	51303412	51303412	+	ENSG00000106078	COBL
Endometriosis	Amino acid	leucine	rs1043991	9	109130719	109130719	+	ENSG00000260230	FRRS1L
Endometriosis	Amino acid	leucine	rs10487377	7	117820200	117820200	+	ENSG00000077063	CTTNBP2
Endometriosis	Amino acid	leucine	rs10500907	11	21393581	21393581	+	ENSG00000165973	NELL1
Endometriosis	Amino acid	leucine	rs10763940		-1	-1
Endometriosis	Amino acid	leucine	rs10798580	1	177895419	177895419	+	ENSG00000227579	ENSG00000227579
Endometriosis	Amino acid	leucine	rs10810580	9	16629925	16629925	+	ENSG00000173068	BNC2
Endometriosis	Amino acid	leucine	rs10828678	10	24591783	24591783	+	ENSG00000107863	ARHGAP21
Endometriosis	Amino acid	leucine	rs10911251	1	183112059	183112059	+	ENSG00000135862	LAMC1
Endometriosis	Amino acid	leucine	rs10923016	1	88050584	88050584	+	ENSG00000237505	PKN2-AS1
Endometriosis	Amino acid	leucine	rs10937762	4	6916952	6916952	+	ENSG00000132405	TBC1D14
Endometriosis	Amino acid	leucine	rs10973683		-1	-1
Endometriosis	Amino acid	leucine	rs1104999	9	117218816	117218816	+	ENSG00000148219	ASTN2
Endometriosis	Amino acid	leucine	rs11144511		-1	-1
Endometriosis	Amino acid	leucine	rs11203041	10	89229129	89229129	+	ENSG00000107798	LIPA
Endometriosis	Amino acid	leucine	rs11657125		-1	-1
Endometriosis	Amino acid	leucine	rs11868948	17	10310725	10310725	+	ENSG00000006788,ENSG00000273388	MYH13,ENSG00000273388
Endometriosis	Amino acid	leucine	rs11952637	5	109154467	109154467	+	ENSG00000151422	FER
Endometriosis	Amino acid	leucine	rs12047618	1	203114880	203114880	+	ENSG00000163485	ADORA1
Endometriosis	Amino acid	leucine	rs12355470		-1	-1
Endometriosis	Amino acid	leucine	rs12498703		-1	-1
Endometriosis	Amino acid	leucine	rs12517096	5	120289249	120289249	+	ENSG00000251293	ENSG00000251293
Endometriosis	Amino acid	leucine	rs12612007		-1	-1
Endometriosis	Amino acid	leucine	rs1278312	10	126125634	126125634	+	ENSG00000148848	ADAM12
Endometriosis	Amino acid	leucine	rs1292666		-1	-1
Endometriosis	Amino acid	leucine	rs13130810	4	176226545	176226545	+	ENSG00000164122	ASB5
Endometriosis	Amino acid	leucine	rs13147572		-1	-1
Endometriosis	Amino acid	leucine	rs1334318		-1	-1
Endometriosis	Amino acid	leucine	rs1360820		-1	-1
Endometriosis	Amino acid	leucine	rs1368532	10	125591806	125591806	+	ENSG00000175018	TEX36
Endometriosis	Amino acid	leucine	rs1428203	5	24164504	24164504	+	ENSG00000248874,ENSG00000286134	LINC02899,ENSG00000286134
Endometriosis	Amino acid	leucine	rs1440581	4	88305270	88305270	+	ENSG00000246375	PPM1K-DT
Endometriosis	Amino acid	leucine	rs1463301		-1	-1
Endometriosis	Amino acid	leucine	rs1519309		-1	-1
Endometriosis	Amino acid	leucine	rs1541245		-1	-1
Endometriosis	Amino acid	leucine	rs1558789		-1	-1
Endometriosis	Amino acid	leucine	rs1564480		-1	-1
Endometriosis	Amino acid	leucine	rs1654495	19	54990211	54990211	+	ENSG00000022556	NLRP2
Endometriosis	Amino acid	leucine	rs167648		-1	-1
Endometriosis	Amino acid	leucine	rs1677193	12	31603221	31603221	+	ENSG00000255867	DENND5B-AS1
Endometriosis	Amino acid	leucine	rs1705832	3	3159748	3159748	+	ENSG00000113851	CRBN
Endometriosis	Amino acid	leucine	rs17107974		-1	-1
Endometriosis	Amino acid	leucine	rs17173197	7	151571834	151571834	+	ENSG00000106617	PRKAG2
Endometriosis	Amino acid	leucine	rs174476	11	61906646	61906646	+	ENSG00000167994	RAB3IL1
Endometriosis	Amino acid	leucine	rs1818106	11	104042648	104042648	+	ENSG00000170962	PDGFD
Endometriosis	Amino acid	leucine	rs1862710	1	15517562	15517562	+	ENSG00000132906	CASP9
Endometriosis	Amino acid	leucine	rs1871053	11	88743023	88743023	+	ENSG00000168959	GRM5
Endometriosis	Amino acid	leucine	rs1884639		-1	-1
Endometriosis	Amino acid	leucine	rs1931001	6	131966796	131966796	+	ENSG00000228495	LINC01013
Endometriosis	Amino acid	leucine	rs1952935	14	40390313	40390313	+	ENSG00000258526	ENSG00000258526
Endometriosis	Amino acid	leucine	rs2060490	2	177996450	177996450	+	ENSG00000128655,ENSG00000236664	PDE11A,ENSG00000236664
Endometriosis	Amino acid	leucine	rs2146498	14	92605924	92605924	+	ENSG00000100599	RIN3
Endometriosis	Amino acid	leucine	rs2285137	22	42584672	42584672	+	ENSG00000100227,ENSG00000289517	POLDIP3,ENSG00000289517
Endometriosis	Amino acid	leucine	rs2302423	11	22847391	22847391	+	ENSG00000246225,ENSG00000255359	ENSG00000246225,CCDC179
Endometriosis	Amino acid	leucine	rs2357713	7	13617847	13617847	+	ENSG00000229618	ENSG00000229618
Endometriosis	Amino acid	leucine	rs2373642		-1	-1
Endometriosis	Amino acid	leucine	rs242082	22	32828453	32828453	+	ENSG00000100234,ENSG00000185666	TIMP3,SYN3
Endometriosis	Amino acid	leucine	rs2454043	8	103058027	103058027	+	ENSG00000155097	ATP6V1C1
Endometriosis	Amino acid	leucine	rs2465250	4	168435916	168435916	+	ENSG00000181381	DDX60L
Endometriosis	Amino acid	leucine	rs2471650	12	75184296	75184296	+	ENSG00000166006	KCNC2
Endometriosis	Amino acid	leucine	rs248065		-1	-1
Endometriosis	Amino acid	leucine	rs2513896		-1	-1
Endometriosis	Amino acid	leucine	rs2624695		-1	-1
Endometriosis	Amino acid	leucine	rs2713737		-1	-1
Endometriosis	Amino acid	leucine	rs2722276	7	37949576	37949576	+	ENSG00000086289,ENSG00000106483,ENSG00000290149	EPDR1,SFRP4,ENSG00000290149
Endometriosis	Amino acid	leucine	rs2834578	21	34687310	34687310	+	ENSG00000159212	CLIC6
Endometriosis	Amino acid	leucine	rs2898645	17	77336617	77336617	+	ENSG00000184640	SEPTIN9
Endometriosis	Amino acid	leucine	rs2933284		-1	-1
Endometriosis	Amino acid	leucine	rs3102519	8	95779182	95779182	+	ENSG00000253773	CFAP418-AS1
Endometriosis	Amino acid	leucine	rs37959	7	7962758	7962758	+	ENSG00000219545,ENSG00000233108,ENSG00000283549	UMAD1,GLCCI1-DT,ENSG00000283549
Endometriosis	Amino acid	leucine	rs3924223	1	221905852	221905852	+	ENSG00000238042	LINC02257
Endometriosis	Amino acid	leucine	rs4074961	1	37627051	37627051	+	ENSG00000169218	RSPO1
Endometriosis	Amino acid	leucine	rs4077470	12	5487646	5487646	+	ENSG00000185652	NTF3
Endometriosis	Amino acid	leucine	rs4148593	3	183932082	183932082	+	ENSG00000114770	ABCC5
Endometriosis	Amino acid	leucine	rs417144		-1	-1
Endometriosis	Amino acid	leucine	rs4331020	10	102342574	102342574	+	ENSG00000107862	GBF1
Endometriosis	Amino acid	leucine	rs4499783	5	66671295	66671295	+	ENSG00000069020	MAST4
Endometriosis	Amino acid	leucine	rs4531478	11	68715021	68715021	+	ENSG00000132749	TESMIN
Endometriosis	Amino acid	leucine	rs4726308		-1	-1
Endometriosis	Amino acid	leucine	rs4741887	9	4079470	4079470	+	ENSG00000107249	GLIS3
Endometriosis	Amino acid	leucine	rs4758270	11	8021069	8021069	+	ENSG00000166402	TUB
Endometriosis	Amino acid	leucine	rs4767788	12	119136405	119136405	+	ENSG00000139767	SRRM4
Endometriosis	Amino acid	leucine	rs477992	1	119714953	119714953	+	ENSG00000092621	PHGDH
Endometriosis	Amino acid	leucine	rs4795552		-1	-1
Endometriosis	Amino acid	leucine	rs481781		-1	-1
Endometriosis	Amino acid	leucine	rs4851946		-1	-1
Endometriosis	Amino acid	leucine	rs4875397	8	4842489	4842489	+	ENSG00000183117	CSMD1
Endometriosis	Amino acid	leucine	rs4889294	16	81270154	81270154	+	ENSG00000135697	BCO1
Endometriosis	Amino acid	leucine	rs4935115	10	54637021	54637021	+	ENSG00000150275,ENSG00000234173	PCDH15,ENSG00000234173
Endometriosis	Amino acid	leucine	rs498475	7	28216621	28216621	+	ENSG00000234336	JAZF1-AS1
Endometriosis	Amino acid	leucine	rs6003916		-1	-1
Endometriosis	Amino acid	leucine	rs606798	18	37325477	37325477	+	ENSG00000101489	CELF4
Endometriosis	Amino acid	leucine	rs6103894		-1	-1
Endometriosis	Amino acid	leucine	rs618001	11	86045320	86045320	+	ENSG00000073921	PICALM
Endometriosis	Amino acid	leucine	rs631750		-1	-1
Endometriosis	Amino acid	leucine	rs637828		-1	-1
Endometriosis	Amino acid	leucine	rs6470194		-1	-1
Endometriosis	Amino acid	leucine	rs6475359		-1	-1
Endometriosis	Amino acid	leucine	rs6518309	21	43628111	43628111	+	ENSG00000160207	HSF2BP
Endometriosis	Amino acid	leucine	rs6543342	2	105845800	105845800	+	ENSG00000071051	NCK2
Endometriosis	Amino acid	leucine	rs6562776	13	73622750	73622750	+	ENSG00000224853	LINC00393
Endometriosis	Amino acid	leucine	rs6588636	1	56481127	56481127	+	ENSG00000284686	ENSG00000284686
Endometriosis	Amino acid	leucine	rs6735596	2	227229167	227229167	+	ENSG00000169031,ENSG00000236432	COL4A3,MFF-DT
Endometriosis	Amino acid	leucine	rs6737109		-1	-1
Endometriosis	Amino acid	leucine	rs6820011	4	166469803	166469803	+	ENSG00000249675	ENSG00000249675
Endometriosis	Amino acid	leucine	rs6820313	4	139213505	139213505	+	ENSG00000288785	ENSG00000288785
Endometriosis	Amino acid	leucine	rs6982408		-1	-1
Endometriosis	Amino acid	leucine	rs699856	1	74623452	74623452	+	ENSG00000178965,ENSG00000234497	ERICH3,ERICH3-AS1
Endometriosis	Amino acid	leucine	rs7073430	10	62695121	62695121	+	ENSG00000238280	ENSG00000238280
Endometriosis	Amino acid	leucine	rs7082507	10	30969417	30969417	+	ENSG00000183621	ZNF438
Endometriosis	Amino acid	leucine	rs7137008	12	95766127	95766127	+	ENSG00000074527	NTN4
Endometriosis	Amino acid	leucine	rs720293		-1	-1
Endometriosis	Amino acid	leucine	rs720625	3	45768602	45768602	+	ENSG00000163817	SLC6A20
Endometriosis	Amino acid	leucine	rs720816	7	41736150	41736150	+	ENSG00000224116	INHBA-AS1
Endometriosis	Amino acid	leucine	rs7301176	12	48397208	48397208	+	ENSG00000257735	ENSG00000257735
Endometriosis	Amino acid	leucine	rs7329192		-1	-1
Endometriosis	Amino acid	leucine	rs7366464		-1	-1
Endometriosis	Amino acid	leucine	rs7584322	2	70913830	70913830	+	ENSG00000116035	VAX2
Endometriosis	Amino acid	leucine	rs7584842	2	11616134	11616134	+	ENSG00000196208	GREB1
Endometriosis	Amino acid	leucine	rs759456	2	64967168	64967168	+	ENSG00000237638	LINC02245
Endometriosis	Amino acid	leucine	rs7622687	3	58182679	58182679	+	ENSG00000283511	ENSG00000283511
Endometriosis	Amino acid	leucine	rs7625991		-1	-1
Endometriosis	Amino acid	leucine	rs7647029	3	132007878	132007878	+	ENSG00000196353	CPNE4
Endometriosis	Amino acid	leucine	rs7669967		-1	-1
Endometriosis	Amino acid	leucine	rs7685009	4	89559680	89559680	+	ENSG00000251095	ENSG00000251095
Endometriosis	Amino acid	leucine	rs7689825	4	100403543	100403543	+	ENSG00000164035	EMCN
Endometriosis	Amino acid	leucine	rs769630	3	3780875	3780875	+	ENSG00000144455	SUMF1
Endometriosis	Amino acid	leucine	rs7738860		-1	-1
Endometriosis	Amino acid	leucine	rs7740614	6	45578114	45578114	+	ENSG00000124813	RUNX2
Endometriosis	Amino acid	leucine	rs7795093		-1	-1
Endometriosis	Amino acid	leucine	rs7825809		-1	-1
Endometriosis	Amino acid	leucine	rs7911876	10	14452127	14452127	+	ENSG00000151474	FRMD4A
Endometriosis	Amino acid	leucine	rs7915	15	40814287	40814287	+	ENSG00000166140	ZFYVE19
Endometriosis	Amino acid	leucine	rs7923885	10	18365942	18365942	+	ENSG00000165995	CACNB2
Endometriosis	Amino acid	leucine	rs8003702		-1	-1
Endometriosis	Amino acid	leucine	rs825885		-1	-1
Endometriosis	Amino acid	leucine	rs891878	2	1988852	1988852	+	ENSG00000186487	MYT1L
Endometriosis	Amino acid	leucine	rs899273	4	188663750	188663750	+	ENSG00000249378	LINC01060
Endometriosis	Amino acid	leucine	rs900532	5	10635965	10635965	+	ENSG00000164236	ANKRD33B
Endometriosis	Amino acid	leucine	rs923818	3	192348114	192348114	+	ENSG00000114279	FGF12
Endometriosis	Amino acid	leucine	rs9292230		-1	-1
Endometriosis	Amino acid	leucine	rs9394683	6	40340621	40340621	+	ENSG00000204091	TDRG1
Endometriosis	Amino acid	leucine	rs9403527	6	143726696	143726696	+	ENSG00000112419	PHACTR2
Endometriosis	Amino acid	leucine	rs9541214	13	34538687	34538687	+	ENSG00000225179,ENSG00000271850	LINC00457,LINC02343
Endometriosis	Amino acid	leucine	rs9636889	21	35061303	35061303	+	ENSG00000159216	RUNX1
Endometriosis	Amino acid	leucine	rs982790		-1	-1
Endometriosis	Amino acid	leucine	rs9837954	3	157598672	157598672	+	ENSG00000174899	SLC66A1L
Endometriosis	Amino acid	leucine	rs9889080	16	55892961	55892961	+	ENSG00000159398	CES5A
Endometriosis	Amino acid	leucine	rs989960		-1	-1
Endometriosis	Amino acid	leucine	rs9903421		-1	-1
Endometriosis	Amino acid	X-04499	rs10065951	5	126772643	126772643	+	ENSG00000251072	LMNB1-DT
Endometriosis	Amino acid	X-04499	rs1009184		-1	-1
Endometriosis	Amino acid	X-04499	rs1030420	8	66448490	66448490	+	ENSG00000147576,ENSG00000285791	ADHFE1,ENSG00000285791
Endometriosis	Amino acid	X-04499	rs11856353	15	36679148	36679148	+	ENSG00000186073	CDIN1
Endometriosis	Amino acid	X-04499	rs13332924	16	80362344	80362344	+	ENSG00000259867	DYNLRB2-AS1
Endometriosis	Amino acid	X-04499	rs1525549	7	3174218	3174218	+	ENSG00000217455	ENSG00000217455
Endometriosis	Amino acid	X-04499	rs2333040	3	125042770	125042770	+	ENSG00000173706	HEG1
Endometriosis	Amino acid	X-04499	rs2372342		-1	-1
Endometriosis	Amino acid	X-04499	rs2632020	11	19489340	19489340	+	ENSG00000166833	NAV2
Endometriosis	Amino acid	X-04499	rs4273762		-1	-1
Endometriosis	Amino acid	X-04499	rs4325745	2	227193076	227193076	+	ENSG00000169031	COL4A3
Endometriosis	Amino acid	X-04499	rs504192	4	110926566	110926566	+	ENSG00000288692	ENSG00000288692
Endometriosis	Amino acid	X-04499	rs504899	7	80412622	80412622	+	ENSG00000135218	CD36
Endometriosis	Amino acid	X-04499	rs6024831	20	56363408	56363408	+	ENSG00000124098	FAM210B
Endometriosis	Amino acid	X-04499	rs6748268	2	70925720	70925720	+	ENSG00000116035	VAX2
Endometriosis	Amino acid	X-04499	rs6959584	7	106036059	106036059	+	ENSG00000128536,ENSG00000280439	CDHR3,ENSG00000280439
Endometriosis	Amino acid	X-04499	rs7699551		-1	-1
Endometriosis	Amino acid	X-04499	rs8112502	19	52120069	52120069	+	ENSG00000204611	ZNF616
Endometriosis	Amino acid	X-04499	rs9393768	6	26917840	26917840	+	ENSG00000290474	GUSBP2
Endometriosis	Amino acid	X-04499	rs9525877	13	43945195	43945195	+	ENSG00000233725,ENSG00000281883	NRAD1,ENSG00000281883
Endometriosis	Amino acid	X-04499	rs9604751	22	17507312	17507312	+	ENSG00000099954	CECR2
Endometriosis	Carbohydrate	mannose	rs10736	7	32487075	32487075	+	ENSG00000106355	LSM5
Endometriosis	Carbohydrate	mannose	rs10982244	9	114487998	114487998	+	ENSG00000095397	WHRN
Endometriosis	Carbohydrate	mannose	rs11676911		-1	-1
Endometriosis	Carbohydrate	mannose	rs1181723	7	141410346	141410346	+	ENSG00000261115	TMEM178B
Endometriosis	Carbohydrate	mannose	rs1260326	2	27508073	27508073	+	ENSG00000084734	GCKR
Endometriosis	Carbohydrate	mannose	rs13116473	4	39183092	39183092	+	ENSG00000157796	WDR19
Endometriosis	Carbohydrate	mannose	rs16932803		-1	-1
Endometriosis	Carbohydrate	mannose	rs17061914		-1	-1
Endometriosis	Carbohydrate	mannose	rs1841535	3	131897046	131897046	+	ENSG00000196353	CPNE4
Endometriosis	Carbohydrate	mannose	rs2270451	12	12696892	12696892	+	ENSG00000111276	CDKN1B
Endometriosis	Carbohydrate	mannose	rs2272172	7	105610659	105610659	+	ENSG00000146776	ATXN7L1
Endometriosis	Carbohydrate	mannose	rs2723713	4	168678690	168678690	+	ENSG00000129116	PALLD
Endometriosis	Carbohydrate	mannose	rs7007251	8	102041871	102041871	+	ENSG00000104490	NCALD
Endometriosis	Carbohydrate	mannose	rs991670	4	53692132	53692132	+	ENSG00000072201,ENSG00000249341,ENSG00000282278	LNX1,ENSG00000249341,ENSG00000282278
Endometriosis	Energy	acetylphosphate	rs10490240	2	50134325	50134325	+	ENSG00000179915	NRXN1
Endometriosis	Energy	acetylphosphate	rs10933558	2	241468063	241468063	+	ENSG00000006607	FARP2
Endometriosis	Energy	acetylphosphate	rs11539202	11	34947565	34947565	+	ENSG00000110435	PDHX
Endometriosis	Energy	acetylphosphate	rs11843722		-1	-1
Endometriosis	Energy	acetylphosphate	rs12119234	1	71832083	71832083	+	ENSG00000172260,ENSG00000228853	NEGR1,NEGR1-IT1
Endometriosis	Energy	acetylphosphate	rs12482635		-1	-1
Endometriosis	Energy	acetylphosphate	rs1493749		-1	-1
Endometriosis	Energy	acetylphosphate	rs2044899	8	95072607	95072607	+	ENSG00000156170,ENSG00000245080,ENSG00000254248	NDUFAF6,MIR3150BHG,ENSG00000254248
Endometriosis	Energy	acetylphosphate	rs2799635	6	95930539	95930539	+	ENSG00000287578	ENSG00000287578
Endometriosis	Energy	acetylphosphate	rs4970834	1	109272258	109272258	+	ENSG00000143126	CELSR2
Endometriosis	Energy	acetylphosphate	rs6455128	6	61987841	61987841	+	ENSG00000112232	KHDRBS2
Endometriosis	Energy	acetylphosphate	rs7288834		-1	-1
Endometriosis	Energy	acetylphosphate	rs9811522		-1	-1
Endometriosis	Energy	acetylphosphate	rs9818690		-1	-1
Endometriosis	Energy	acetylphosphate	rs9998852		-1	-1
Endometriosis	Lipid	15-methylpalmitate (isobar with 2-methylpalmitate)	rs10753083	1	173554441	173554441	+	ENSG00000162753	SLC9C2
Endometriosis	Lipid	15-methylpalmitate (isobar with 2-methylpalmitate)	rs11118895	1	221919664	221919664	+	ENSG00000238042	LINC02257
Endometriosis	Lipid	15-methylpalmitate (isobar with 2-methylpalmitate)	rs1190713		-1	-1
Endometriosis	Lipid	15-methylpalmitate (isobar with 2-methylpalmitate)	rs12429177	13	92418764	92418764	+	ENSG00000179399	GPC5
Endometriosis	Lipid	15-methylpalmitate (isobar with 2-methylpalmitate)	rs17155949		-1	-1
Endometriosis	Lipid	15-methylpalmitate (isobar with 2-methylpalmitate)	rs1995777	5	32987850	32987850	+	ENSG00000250697	ENSG00000250697
Endometriosis	Lipid	15-methylpalmitate (isobar with 2-methylpalmitate)	rs3751196	12	103763724	103763724	+	ENSG00000136011,ENSG00000257681	STAB2,ENSG00000257681
Endometriosis	Lipid	15-methylpalmitate (isobar with 2-methylpalmitate)	rs3851552	10	48591408	48591408	+	ENSG00000128805	ARHGAP22
Endometriosis	Lipid	15-methylpalmitate (isobar with 2-methylpalmitate)	rs4765789	12	4840882	4840882	+	ENSG00000130035,ENSG00000255608	GALNT8,ENSG00000255608
Endometriosis	Lipid	15-methylpalmitate (isobar with 2-methylpalmitate)	rs6544157	2	38319776	38319776	+	ENSG00000119787	ATL2
Endometriosis	Lipid	15-methylpalmitate (isobar with 2-methylpalmitate)	rs7187181		-1	-1
Endometriosis	Lipid	15-methylpalmitate (isobar with 2-methylpalmitate)	rs7235691		-1	-1
Endometriosis	Lipid	15-methylpalmitate (isobar with 2-methylpalmitate)	rs7681360	4	57106999	57106999	+	ENSG00000163453	IGFBP7
Endometriosis	Lipid	15-methylpalmitate (isobar with 2-methylpalmitate)	rs9809122	3	70035102	70035102	+	ENSG00000240405	SAMMSON
Endometriosis	Lipid	1-eicosatrienoylglycerophosphocholine*	rs10035040		-1	-1
Endometriosis	Lipid	1-eicosatrienoylglycerophosphocholine*	rs10899114	11	75759543	75759543	+	ENSG00000062282,ENSG00000247867	DGAT2,DGAT2-DT
Endometriosis	Lipid	1-eicosatrienoylglycerophosphocholine*	rs12062130	1	55441166	55441166	+	ENSG00000234810	ENSG00000234810
Endometriosis	Lipid	1-eicosatrienoylglycerophosphocholine*	rs12449476	17	11749691	11749691	+	ENSG00000007174	DNAH9
Endometriosis	Lipid	1-eicosatrienoylglycerophosphocholine*	rs17013280	4	87841144	87841144	+	ENSG00000152595	MEPE
Endometriosis	Lipid	1-eicosatrienoylglycerophosphocholine*	rs17085774	6	154893699	154893699	+	ENSG00000146426	TIAM2
Endometriosis	Lipid	1-eicosatrienoylglycerophosphocholine*	rs2482705	9	91420220	91420220	+	ENSG00000165030	NFIL3
Endometriosis	Lipid	1-eicosatrienoylglycerophosphocholine*	rs272461	5	6488004	6488004	+	ENSG00000215218	UBE2QL1
Endometriosis	Lipid	1-eicosatrienoylglycerophosphocholine*	rs3198697	16	15036083	15036083	+	ENSG00000179889	PDXDC1
Endometriosis	Lipid	1-eicosatrienoylglycerophosphocholine*	rs4504394	5	31189800	31189800	+	ENSG00000254138,ENSG00000289601	ENSG00000254138,ENSG00000289601
Endometriosis	Lipid	1-eicosatrienoylglycerophosphocholine*	rs6817243	4	120070283	120070283	+	ENSG00000250938	MAD2L1-DT
Endometriosis	Lipid	1-eicosatrienoylglycerophosphocholine*	rs748196	17	17519454	17519454	+	ENSG00000133027	PEMT
Endometriosis	Lipid	1-eicosatrienoylglycerophosphocholine*	rs7659812	4	177012633	177012633	+	ENSG00000287544	ENSG00000287544
Endometriosis	Lipid	1-eicosatrienoylglycerophosphocholine*	rs968567	11	61828092	61828092	+	ENSG00000134824,ENSG00000149485	FADS2,FADS1
Endometriosis	Lipid	1-eicosatrienoylglycerophosphocholine*	rs980142		-1	-1
Endometriosis	Lipid	1-linoleoylglycerol (1-monolinolein)	rs10237924	7	89046601	89046601	+	ENSG00000182348	ZNF804B
Endometriosis	Lipid	1-linoleoylglycerol (1-monolinolein)	rs10501071		-1	-1
Endometriosis	Lipid	1-linoleoylglycerol (1-monolinolein)	rs10824944		-1	-1
Endometriosis	Lipid	1-linoleoylglycerol (1-monolinolein)	rs11183846		-1	-1
Endometriosis	Lipid	1-linoleoylglycerol (1-monolinolein)	rs11236675		-1	-1
Endometriosis	Lipid	1-linoleoylglycerol (1-monolinolein)	rs11825181	11	116755542	116755542	+	ENSG00000137656	BUD13
Endometriosis	Lipid	1-linoleoylglycerol (1-monolinolein)	rs11960972	6	168579726	168579726	+	ENSG00000112562	SMOC2
Endometriosis	Lipid	1-linoleoylglycerol (1-monolinolein)	rs2130722	9	114285608	114285608	+	ENSG00000196739	COL27A1
Endometriosis	Lipid	1-linoleoylglycerol (1-monolinolein)	rs5997236	22	27364125	27364125	+	ENSG00000230051	ENSG00000230051
Endometriosis	Lipid	1-linoleoylglycerol (1-monolinolein)	rs7490538		-1	-1
Endometriosis	Lipid	1-linoleoylglycerol (1-monolinolein)	rs7804260		-1	-1
Endometriosis	Lipid	1-linoleoylglycerol (1-monolinolein)	rs804441	12	119519347	119519347	+	ENSG00000183273,ENSG00000248636	CCDC60,ENSG00000248636
Endometriosis	Lipid	1-linoleoylglycerol (1-monolinolein)	rs9827772	3	113555717	113555717	+	ENSG00000072858	SIDT1
Endometriosis	Lipid	1-palmitoylglycerophosphoethanolamine	rs10089452	8	92543246	92543246	+	ENSG00000253634	ENSG00000253634
Endometriosis	Lipid	1-palmitoylglycerophosphoethanolamine	rs1260326	2	27508073	27508073	+	ENSG00000084734	GCKR
Endometriosis	Lipid	1-palmitoylglycerophosphoethanolamine	rs12805521	11	38683829	38683829	+	ENSG00000254562	LINC01493
Endometriosis	Lipid	1-palmitoylglycerophosphoethanolamine	rs1532085	15	58391167	58391167	+	ENSG00000128918	ALDH1A2
Endometriosis	Lipid	1-palmitoylglycerophosphoethanolamine	rs1533302	2	176761590	176761590	+	ENSG00000224577,ENSG00000230552	LINC01117,ENSG00000230552
Endometriosis	Lipid	1-palmitoylglycerophosphoethanolamine	rs17109340	14	39510749	39510749	+	ENSG00000258526	ENSG00000258526
Endometriosis	Lipid	1-palmitoylglycerophosphoethanolamine	rs179070		-1	-1
Endometriosis	Lipid	1-palmitoylglycerophosphoethanolamine	rs2070895	15	58431740	58431740	+	ENSG00000128918,ENSG00000166035	ALDH1A2,LIPC
Endometriosis	Lipid	1-palmitoylglycerophosphoethanolamine	rs2161134	5	172919585	172919585	+	ENSG00000113719	ERGIC1
Endometriosis	Lipid	1-palmitoylglycerophosphoethanolamine	rs2179170		-1	-1
Endometriosis	Lipid	1-palmitoylglycerophosphoethanolamine	rs2305779	19	13934220	13934220	+	ENSG00000132000	PODNL1
Endometriosis	Lipid	1-palmitoylglycerophosphoethanolamine	rs2477833	6	41478283	41478283	+	ENSG00000234753	FOXP4-AS1
Endometriosis	Lipid	1-palmitoylglycerophosphoethanolamine	rs2606621		-1	-1
Endometriosis	Lipid	1-palmitoylglycerophosphoethanolamine	rs2762662		-1	-1
Endometriosis	Lipid	1-palmitoylglycerophosphoethanolamine	rs4315100	11	81219626	81219626	+	ENSG00000287912	ENSG00000287912
Endometriosis	Lipid	1-palmitoylglycerophosphoethanolamine	rs4687841	3	119234722	119234722	+	ENSG00000121578,ENSG00000240254	B4GALT4,B4GALT4-AS1
Endometriosis	Lipid	1-palmitoylglycerophosphoethanolamine	rs4812575		-1	-1
Endometriosis	Lipid	1-palmitoylglycerophosphoethanolamine	rs6799366		-1	-1
Endometriosis	Lipid	1-palmitoylglycerophosphoethanolamine	rs6897246		-1	-1
Endometriosis	Lipid	1-palmitoylglycerophosphoethanolamine	rs7290374	22	47171101	47171101	+	ENSG00000054611	TBC1D22A
Endometriosis	Lipid	1-palmitoylglycerophosphoethanolamine	rs7403602		-1	-1
Endometriosis	Lipid	1-palmitoylglycerophosphoethanolamine	rs7706198	5	112658528	112658528	+	ENSG00000250358	LINC02200
Endometriosis	Lipid	1-palmitoylglycerophosphoethanolamine	rs7966920	12	98197416	98197416	+	ENSG00000258312	ENSG00000258312
Endometriosis	Lipid	1-palmitoylglycerophosphoethanolamine	rs937725	2	98377951	98377951	+	ENSG00000144191	CNGA3
Endometriosis	Lipid	1-palmitoylglycerophosphoethanolamine	rs9854668	3	153618733	153618733	+	ENSG00000238755	LINC02006
Endometriosis	Lipid	3-hydroxybutyrate (BHBA)	rs11224003	11	134767946	134767946	+	ENSG00000251226	LINC02714
Endometriosis	Lipid	3-hydroxybutyrate (BHBA)	rs13288937	9	18117255	18117255	+	ENSG00000178031	ADAMTSL1
Endometriosis	Lipid	3-hydroxybutyrate (BHBA)	rs2295758	11	35214578	35214578	+	ENSG00000026508,ENSG00000255443	CD44,CD44-AS1
Endometriosis	Lipid	3-hydroxybutyrate (BHBA)	rs2711506		-1	-1
Endometriosis	Lipid	3-hydroxybutyrate (BHBA)	rs4297577	13	79657252	79657252	+	ENSG00000285902	ENSG00000285902
Endometriosis	Lipid	3-hydroxybutyrate (BHBA)	rs4838537	10	49619675	49619675	+	ENSG00000070748	CHAT
Endometriosis	Lipid	3-hydroxybutyrate (BHBA)	rs6493912		-1	-1
Endometriosis	Lipid	3-hydroxybutyrate (BHBA)	rs7314742	12	121774846	121774846	+	ENSG00000188735	TMEM120B
Endometriosis	Lipid	3-hydroxybutyrate (BHBA)	rs8000457		-1	-1
Endometriosis	Lipid	epiandrosterone sulfate	rs11981478	7	99566327	99566327	+	ENSG00000197343,ENSG00000272647	ZNF655,ENSG00000272647
Endometriosis	Lipid	epiandrosterone sulfate	rs1474102	2	140398560	140398560	+	ENSG00000168702	LRP1B
Endometriosis	Lipid	epiandrosterone sulfate	rs17638060		-1	-1
Endometriosis	Lipid	epiandrosterone sulfate	rs1939769		-1	-1
Endometriosis	Lipid	epiandrosterone sulfate	rs2572023	7	99876804	99876804	+	ENSG00000244623	OR2AE1
Endometriosis	Lipid	epiandrosterone sulfate	rs4439540	11	5350917	5350917	+	ENSG00000167355,ENSG00000196565,ENSG00000213931,ENSG00000239920	OR51B5,HBG2,HBE1,ENSG00000239920
Endometriosis	Lipid	epiandrosterone sulfate	rs6578042	8	139739014	139739014	+	ENSG00000167632	TRAPPC9
Endometriosis	Lipid	epiandrosterone sulfate	rs7078211	10	5211675	5211675	+	ENSG00000198610	AKR1C4
Endometriosis	Lipid	epiandrosterone sulfate	rs7152358	14	50136157	50136157	+	ENSG00000100485	SOS2
Endometriosis	Lipid	epiandrosterone sulfate	rs807019	10	101013083	101013083	+	ENSG00000186862	PDZD7
Endometriosis	Lipid	epiandrosterone sulfate	rs9676475		-1	-1
Endometriosis	Lipid	X-11445	rs10491431	5	35967898	35967898	+	ENSG00000145626	UGT3A1
Endometriosis	Lipid	X-11445	rs11174493		-1	-1
Endometriosis	Lipid	X-11445	rs1574228	10	5270347	5270347	+	ENSG00000224034	LINC02561
Endometriosis	Lipid	X-11445	rs1940528	11	111671782	111671782	+	ENSG00000170145,ENSG00000235286	SIK2,ENSG00000235286
Endometriosis	Lipid	X-11445	rs2567308	9	101189856	101189856	+	ENSG00000148123	PLPPR1
Endometriosis	Lipid	X-11445	rs2592288	12	117860551	117860551	+	ENSG00000171435	KSR2
Endometriosis	Lipid	X-11445	rs2862259	18	56008512	56008512	+	ENSG00000206129,ENSG00000267327	LINC03069,ENSG00000267327
Endometriosis	Lipid	X-11445	rs296381		-1	-1
Endometriosis	Lipid	X-11445	rs4149081	12	21225087	21225087	+	ENSG00000134538	SLCO1B1
Endometriosis	Lipid	X-11445	rs532	14	39181989	39181989	+	ENSG00000100941	PNN
Endometriosis	Lipid	X-11445	rs625532	11	74386141	74386141	+	ENSG00000165434	PGM2L1
Endometriosis	Lipid	X-11445	rs6850094	4	185164892	185164892	+	ENSG00000164323	CFAP97
Endometriosis	Lipid	X-11445	rs9751295	2	228927101	228927101	+	ENSG00000153823	PID1
Endometriosis	Nucleotide	X-11422	rs1196661	2	149469326	149469326	+	ENSG00000187123	LYPD6
Endometriosis	Nucleotide	X-11422	rs12357763	10	65737203	65737203	+	ENSG00000228065	LINC01515
Endometriosis	Nucleotide	X-11422	rs12617815	2	6840800	6840800	+	ENSG00000134326	CMPK2
Endometriosis	Nucleotide	X-11422	rs7946041		-1	-1
Endometriosis	Nucleotide	X-11422	rs9440550	1	108850279	108850279	+	ENSG00000162641	AKNAD1
Endometriosis	Peptide	leucylleucine	rs10425651	19	13478658	13478658	+	ENSG00000141837	CACNA1A
Endometriosis	Peptide	leucylleucine	rs1054812	13	42963053	42963053	+	ENSG00000133106	EPSTI1
Endometriosis	Peptide	leucylleucine	rs10794603		-1	-1
Endometriosis	Peptide	leucylleucine	rs13060187	3	112203316	112203316	+	ENSG00000172139	SLC9C1
Endometriosis	Peptide	leucylleucine	rs1433673	4	93280244	93280244	+	ENSG00000152208	GRID2
Endometriosis	Peptide	leucylleucine	rs1942651		-1	-1
Endometriosis	Peptide	leucylleucine	rs2076562	17	18952298	18952298	+	ENSG00000154025,ENSG00000196893	SLC5A10,ENSG00000196893
Endometriosis	Peptide	leucylleucine	rs2081670		-1	-1
Endometriosis	Peptide	leucylleucine	rs518385		-1	-1
Female infertility	Amino acid	isovalerylcarnitine	rs10889028	1	57159976	57159976	+	ENSG00000173406	DAB1
Female infertility	Amino acid	isovalerylcarnitine	rs10947808	6	39355839	39355839	+	ENSG00000164627	KIF6
Female infertility	Amino acid	isovalerylcarnitine	rs11051552		-1	-1
Female infertility	Amino acid	isovalerylcarnitine	rs11950562	5	132316836	132316836	+	ENSG00000197208,ENSG00000233006	SLC22A4,MIR3936HG
Female infertility	Amino acid	isovalerylcarnitine	rs12494255		-1	-1
Female infertility	Amino acid	isovalerylcarnitine	rs13075137	3	4723409	4723409	+	ENSG00000150995	ITPR1
Female infertility	Amino acid	isovalerylcarnitine	rs16874160		-1	-1
Female infertility	Amino acid	isovalerylcarnitine	rs2291449	15	76286893	76286893	+	ENSG00000140374	ETFA
Female infertility	Amino acid	isovalerylcarnitine	rs2852371		-1	-1
Female infertility	Amino acid	isovalerylcarnitine	rs2963485	5	149072480	149072480	+	ENSG00000250072	SH3TC2-DT
Female infertility	Amino acid	isovalerylcarnitine	rs383911		-1	-1
Female infertility	Amino acid	isovalerylcarnitine	rs4505564	2	239931601	239931601	+	ENSG00000130414	NDUFA10
Female infertility	Amino acid	isovalerylcarnitine	rs7106005	11	11576825	11576825	+	ENSG00000110328	GALNT18
Female infertility	Amino acid	isovalerylcarnitine	rs7668227	4	186139930	186139930	+	ENSG00000109794	FAM149A
Female infertility	Amino acid	isovalerylcarnitine	rs7752054	6	122693771	122693771	+	ENSG00000135549	PKIB
Female infertility	Amino acid	isovalerylcarnitine	rs8007846		-1	-1
Female infertility	Amino acid	isovalerylcarnitine	rs891404	8	40418872	40418872	+	ENSG00000289853	ENSG00000289853
Female infertility	Amino acid	isovalerylcarnitine	rs9635324	15	40411012	40411012	+	ENSG00000128928	IVD
Female infertility	Amino acid	isovalerylcarnitine	rs9775485	9	92849631	92849631	+	ENSG00000127081,ENSG00000288271	ZNF484,ENSG00000288271
Female infertility	Amino acid	phenylacetate	rs10520388	4	177882160	177882160	+	ENSG00000231171,ENSG00000251504	LINC01098,LINC01099
Female infertility	Amino acid	phenylacetate	rs16885269		-1	-1
Female infertility	Amino acid	phenylacetate	rs17683199	18	37658887	37658887	+	ENSG00000285940	ENSG00000285940
Female infertility	Amino acid	phenylacetate	rs201060	6	6727165	6727165	+	ENSG00000226281,ENSG00000288046	ENSG00000226281,ENSG00000288046
Female infertility	Amino acid	phenylacetate	rs2133896	12	99455122	99455122	+	ENSG00000185046	ANKS1B
Female infertility	Amino acid	phenylacetate	rs2345834		-1	-1
Female infertility	Amino acid	phenylacetate	rs2579931	6	101406757	101406757	+	ENSG00000164418	GRIK2
Female infertility	Amino acid	phenylacetate	rs4296931		-1	-1
Female infertility	Carbohydrate	glucose	rs10494322	1	159367158	159367158	+	ENSG00000228560	ENSG00000228560
Female infertility	Carbohydrate	glucose	rs10828691		-1	-1
Female infertility	Carbohydrate	glucose	rs11623335	14	56566358	56566358	+	ENSG00000070269	TMEM260
Female infertility	Carbohydrate	glucose	rs11787684		-1	-1
Female infertility	Carbohydrate	glucose	rs11853577	15	71219976	71219976	+	ENSG00000187720	THSD4
Female infertility	Carbohydrate	glucose	rs12134225		-1	-1
Female infertility	Carbohydrate	glucose	rs12534545		-1	-1
Female infertility	Carbohydrate	glucose	rs12911284	15	100020595	100020595	+	ENSG00000140470	ADAMTS17
Female infertility	Carbohydrate	glucose	rs129986	16	3754240	3754240	+	ENSG00000005339	CREBBP
Female infertility	Carbohydrate	glucose	rs13431652	2	168896905	168896905	+	ENSG00000152253	SPC25
Female infertility	Carbohydrate	glucose	rs17130	19	5254959	5254959	+	ENSG00000105426	PTPRS
Female infertility	Carbohydrate	glucose	rs17473596	13	114331383	114331383	+	ENSG00000198824,ENSG00000229723	CHAMP1,LINC01054
Female infertility	Carbohydrate	glucose	rs17616642	2	58795075	58795075	+	ENSG00000233723	LINC01122
Female infertility	Carbohydrate	glucose	rs1857095		-1	-1
Female infertility	Carbohydrate	glucose	rs2159491		-1	-1
Female infertility	Carbohydrate	glucose	rs2497587		-1	-1
Female infertility	Carbohydrate	glucose	rs2501894	1	210479472	210479472	+	ENSG00000054392	HHAT
Female infertility	Carbohydrate	glucose	rs300110	6	165942349	165942349	+	ENSG00000112541	PDE10A
Female infertility	Carbohydrate	glucose	rs4572706	22	49181696	49181696	+	ENSG00000285623	ENSG00000285623
Female infertility	Carbohydrate	glucose	rs6732398		-1	-1
Female infertility	Carbohydrate	glucose	rs6814228	4	14556678	14556678	+	ENSG00000248360	LINC00504
Female infertility	Carbohydrate	glucose	rs6883962	5	31124831	31124831	+	ENSG00000254138,ENSG00000289601	ENSG00000254138,ENSG00000289601
Female infertility	Carbohydrate	glucose	rs741160	2	233796743	233796743	+	ENSG00000185038	MROH2A
Female infertility	Carbohydrate	glucose	rs7717177		-1	-1
Female infertility	Carbohydrate	glucose	rs7751392	6	148389686	148389686	+	ENSG00000111961	SASH1
Female infertility	Carbohydrate	glucose	rs831831		-1	-1
Female infertility	Carbohydrate	glucose	rs888977	5	167550275	167550275	+	ENSG00000145934	TENM2
Female infertility	Carbohydrate	glucose	rs9363753		-1	-1
Female infertility	Carbohydrate	glucose	rs950156		-1	-1
Female infertility	Carbohydrate	glucose	rs9511834	13	25619921	25619921	+	ENSG00000132932	ATP8A2
Female infertility	Carbohydrate	glucose	rs9548447	13	38758533	38758533	+	ENSG00000150893	FREM2
Female infertility	Carbohydrate	glucose	rs9804190	10	60080073	60080073	+	ENSG00000151150	ANK3
Female infertility	Carbohydrate	glucose	rs9915927	17	68633411	68633411	+	ENSG00000267659	LINC01482
Female infertility	Carbohydrate	glucose	rs9927153		-1	-1
Female infertility	Lipid	1-arachidonoylglycerophosphoinositol*	rs11163340	1	81619229	81619229	+	ENSG00000117114,ENSG00000236676	ADGRL2,ENSG00000236676
Female infertility	Lipid	1-arachidonoylglycerophosphoinositol*	rs12613874	2	204741369	204741369	+	ENSG00000116117	PARD3B
Female infertility	Lipid	1-arachidonoylglycerophosphoinositol*	rs17064388	4	177184505	177184505	+	ENSG00000287544	ENSG00000287544
Female infertility	Lipid	1-arachidonoylglycerophosphoinositol*	rs1871395	12	21199381	21199381	+	ENSG00000134538	SLCO1B1
Female infertility	Lipid	1-arachidonoylglycerophosphoinositol*	rs4148998	12	21297983	21297983	+	ENSG00000084453	SLCO1A2
Female infertility	Lipid	1-arachidonoylglycerophosphoinositol*	rs4973862	3	27231503	27231503	+	ENSG00000163491	NEK10
Female infertility	Lipid	1-arachidonoylglycerophosphoinositol*	rs7267516		-1	-1
Female infertility	Lipid	1-arachidonoylglycerophosphoinositol*	rs7303969		-1	-1
Female infertility	Lipid	1-arachidonoylglycerophosphoinositol*	rs7425888	2	240987588	240987588	+	ENSG00000226321	CROCC2
Female infertility	Lipid	1-arachidonoylglycerophosphoinositol*	rs7903596		-1	-1
Female infertility	Lipid	1-arachidonoylglycerophosphoinositol*	rs8736	19	54173495	54173495	+	ENSG00000125505	MBOAT7
Female infertility	Lipid	1-arachidonoylglycerophosphoinositol*	rs9997	22	20441888	20441888	+	ENSG00000099910,ENSG00000277971	KLHL22,ENSG00000277971
Female infertility	Lipid	1-palmitoylglycerophosphocholine	rs10059896		-1	-1
Female infertility	Lipid	1-palmitoylglycerophosphocholine	rs10283250	8	73087340	73087340	+	ENSG00000164764	SBSPON
Female infertility	Lipid	1-palmitoylglycerophosphocholine	rs10814589		-1	-1
Female infertility	Lipid	1-palmitoylglycerophosphocholine	rs10913710	1	179305557	179305557	+	ENSG00000057252	SOAT1
Female infertility	Lipid	1-palmitoylglycerophosphocholine	rs10953026	7	90920876	90920876	+	ENSG00000058091	CDK14
Female infertility	Lipid	1-palmitoylglycerophosphocholine	rs10966017		-1	-1
Female infertility	Lipid	1-palmitoylglycerophosphocholine	rs11654527	17	78707434	78707434	+	ENSG00000108669	CYTH1
Female infertility	Lipid	1-palmitoylglycerophosphocholine	rs12880914	14	62000415	62000415	+	ENSG00000139973	SYT16
Female infertility	Lipid	1-palmitoylglycerophosphocholine	rs1433098	19	45564751	45564751	+	ENSG00000125741	OPA3
Female infertility	Lipid	1-palmitoylglycerophosphocholine	rs1442583	3	137792293	137792293	+	ENSG00000261146	ENSG00000261146
Female infertility	Lipid	1-palmitoylglycerophosphocholine	rs17814868	2	143310710	143310710	+	ENSG00000075884,ENSG00000228655	ARHGAP15,ENSG00000228655
Female infertility	Lipid	1-palmitoylglycerophosphocholine	rs1822906		-1	-1
Female infertility	Lipid	1-palmitoylglycerophosphocholine	rs1875897	8	4331369	4331369	+	ENSG00000183117	CSMD1
Female infertility	Lipid	1-palmitoylglycerophosphocholine	rs2273534	20	57710484	57710484	+	ENSG00000124225,ENSG00000278709	PMEPA1,NKILA
Female infertility	Lipid	1-palmitoylglycerophosphocholine	rs2490289	10	99458941	99458941	+	ENSG00000224934	GOT1-DT
Female infertility	Lipid	1-palmitoylglycerophosphocholine	rs2748805		-1	-1
Female infertility	Lipid	1-palmitoylglycerophosphocholine	rs353694		-1	-1
Female infertility	Lipid	1-palmitoylglycerophosphocholine	rs3735474	7	44673665	44673665	+	ENSG00000105953	OGDH
Female infertility	Lipid	1-palmitoylglycerophosphocholine	rs4414129	10	6970555	6970555	+	ENSG00000287277	ENSG00000287277
Female infertility	Lipid	1-palmitoylglycerophosphocholine	rs4459845	3	126198785	126198785	+	ENSG00000246022	ALDH1L1-AS2
Female infertility	Lipid	1-palmitoylglycerophosphocholine	rs474566	9	110068426	110068426	+	ENSG00000157654	PALM2AKAP2
Female infertility	Lipid	1-palmitoylglycerophosphocholine	rs476092		-1	-1
Female infertility	Lipid	1-palmitoylglycerophosphocholine	rs6714201		-1	-1
Female infertility	Lipid	1-palmitoylglycerophosphocholine	rs6777718	3	125184317	125184317	+	ENSG00000221955	SLC12A8
Female infertility	Lipid	1-palmitoylglycerophosphocholine	rs7124459		-1	-1
Female infertility	Lipid	1-palmitoylglycerophosphocholine	rs7547153		-1	-1
Female infertility	Lipid	1-palmitoylglycerophosphocholine	rs7759176		-1	-1
Female infertility	Lipid	1-palmitoylglycerophosphocholine	rs8052052		-1	-1
Female infertility	Lipid	1-palmitoylglycerophosphocholine	rs9318232	13	73956142	73956142	+	ENSG00000118922	KLF12
Female infertility	Lipid	1-palmitoylglycerophosphocholine	rs9880529	3	176691276	176691276	+	ENSG00000223715	LINC01208
Female infertility	Lipid	2-hydroxyglutarate	rs10196007	2	144571466	144571466	+	ENSG00000232606	LINC01412
Female infertility	Lipid	2-hydroxyglutarate	rs10966201	9	24079190	24079190	+	ENSG00000287139	ENSG00000287139
Female infertility	Lipid	2-hydroxyglutarate	rs11793331	9	130422812	130422812	+	ENSG00000148357	HMCN2
Female infertility	Lipid	2-hydroxyglutarate	rs1568101	3	148872303	148872303	+	ENSG00000163751,ENSG00000240521	CPA3,ENSG00000240521
Female infertility	Lipid	2-hydroxyglutarate	rs16977497	17	73025506	73025506	+	ENSG00000133195	SLC39A11
Female infertility	Lipid	2-hydroxyglutarate	rs6064820	20	59630949	59630949	+	ENSG00000087495	PHACTR3
Female infertility	Lipid	2-hydroxyglutarate	rs6484669	11	11098740	11098740	+	ENSG00000254401	LINC02752
Female infertility	Lipid	2-hydroxyglutarate	rs7725624		-1	-1
Female infertility	Lipid	2-hydroxyglutarate	rs8176023	7	142945509	142945509	+	ENSG00000197993	KEL
Female infertility	Lipid	2-hydroxyglutarate	rs890519	8	19047539	19047539	+	ENSG00000156011	PSD3
Female infertility	Lipid	2-hydroxyglutarate	rs933341	7	84114303	84114303	+	ENSG00000075213	SEMA3A
Female infertility	Lipid	2-hydroxyglutarate	rs9544785	13	78396935	78396935	+	ENSG00000234377	OBI1-AS1
Female infertility	Lipid	2-oleoylglycerophosphocholine*	rs10892968	11	99239958	99239958	+	ENSG00000149972	CNTN5
Female infertility	Lipid	2-oleoylglycerophosphocholine*	rs11049103	12	27709148	27709148	+	ENSG00000256377	MRPS35-DT
Female infertility	Lipid	2-oleoylglycerophosphocholine*	rs11078257		-1	-1
Female infertility	Lipid	2-oleoylglycerophosphocholine*	rs11100892		-1	-1
Female infertility	Lipid	2-oleoylglycerophosphocholine*	rs1263632		-1	-1
Female infertility	Lipid	2-oleoylglycerophosphocholine*	rs13149488	4	40448739	40448739	+	ENSG00000163694	RBM47
Female infertility	Lipid	2-oleoylglycerophosphocholine*	rs17084522		-1	-1
Female infertility	Lipid	2-oleoylglycerophosphocholine*	rs17751407	7	3561443	3561443	+	ENSG00000146555	SDK1
Female infertility	Lipid	2-oleoylglycerophosphocholine*	rs17832491		-1	-1
Female infertility	Lipid	2-oleoylglycerophosphocholine*	rs2319973		-1	-1
Female infertility	Lipid	2-oleoylglycerophosphocholine*	rs3808756	9	17613836	17613836	+	ENSG00000107295	SH3GL2
Female infertility	Lipid	2-oleoylglycerophosphocholine*	rs4736583	8	132428897	132428897	+	ENSG00000184156	KCNQ3
Female infertility	Lipid	2-oleoylglycerophosphocholine*	rs486052	11	84424363	84424363	+	ENSG00000150672	DLG2
Female infertility	Lipid	2-oleoylglycerophosphocholine*	rs530792	11	120113091	120113091	+	ENSG00000137699	TRIM29
Female infertility	Lipid	2-oleoylglycerophosphocholine*	rs6061764	20	61404298	61404298	+	ENSG00000179242	CDH4
Female infertility	Lipid	2-oleoylglycerophosphocholine*	rs9470238	6	36260823	36260823	+	ENSG00000180316	PNPLA1
Female infertility	Lipid	2-oleoylglycerophosphocholine*	rs9483731	6	134655349	134655349	+	ENSG00000232310	LINC03002
Female infertility	Lipid	docosapentaenoate (n3 DPA; 22:5n3)	rs10788823	1	152189172	152189172	+	ENSG00000233792,ENSG00000237975	PUDPP2,FLG-AS1
Female infertility	Lipid	docosapentaenoate (n3 DPA; 22:5n3)	rs16839086		-1	-1
Female infertility	Lipid	docosapentaenoate (n3 DPA; 22:5n3)	rs16972160	15	80457032	80457032	+	ENSG00000172379	ARNT2
Female infertility	Lipid	docosapentaenoate (n3 DPA; 22:5n3)	rs174538	11	61792609	61792609	+	ENSG00000134825	TMEM258
Female infertility	Lipid	docosapentaenoate (n3 DPA; 22:5n3)	rs2114655		-1	-1
Female infertility	Lipid	docosapentaenoate (n3 DPA; 22:5n3)	rs3793900	10	86959076	86959076	+	ENSG00000173267,ENSG00000173269	SNCG,MMRN2
Female infertility	Lipid	docosapentaenoate (n3 DPA; 22:5n3)	rs6957801		-1	-1
Female infertility	Lipid	hexadecanedioate	rs10770126	11	10594662	10594662	+	ENSG00000072952,ENSG00000133800,ENSG00000177112	IRAG1,LYVE1,IRAG1-AS1
Female infertility	Lipid	hexadecanedioate	rs10869648		-1	-1
Female infertility	Lipid	hexadecanedioate	rs11720619	3	126425774	126425774	+	ENSG00000163885	CFAP100
Female infertility	Lipid	hexadecanedioate	rs12070845	1	108719228	108719228	+	ENSG00000143107	FNDC7
Female infertility	Lipid	hexadecanedioate	rs12464103		-1	-1
Female infertility	Lipid	hexadecanedioate	rs12714232		-1	-1
Female infertility	Lipid	hexadecanedioate	rs1578700	15	93816241	93816241	+	ENSG00000258754	LINC01579
Female infertility	Lipid	hexadecanedioate	rs1871395	12	21199381	21199381	+	ENSG00000134538	SLCO1B1
Female infertility	Lipid	hexadecanedioate	rs2286411	14	74506239	74506239	+	ENSG00000119681	LTBP2
Female infertility	Lipid	hexadecanedioate	rs3805895	6	80277274	80277274	+	ENSG00000083123	BCKDHB
Female infertility	Lipid	hexadecanedioate	rs4149002	12	21291949	21291949	+	ENSG00000084453	SLCO1A2
Female infertility	Lipid	hexadecanedioate	rs4972811	2	172362643	172362643	+	ENSG00000232555	ENSG00000232555
Female infertility	Lipid	hexadecanedioate	rs7023732	9	16217308	16217308	+	ENSG00000205549	LINC03041
Female infertility	Lipid	hexadecanedioate	rs7265772	20	19245440	19245440	+	ENSG00000179447,ENSG00000185052	SLC24A3-AS1,SLC24A3
Female infertility	Lipid	hexadecanedioate	rs749008	2	127101865	127101865	+	ENSG00000136717	BIN1
Female infertility	Lipid	hexadecanedioate	rs7523522	1	88636295	88636295	+	ENSG00000237505	PKN2-AS1
Female infertility	Lipid	hexadecanedioate	rs7926241		-1	-1
Female infertility	Lipid	hexadecanedioate	rs9304337	18	46913131	46913131	+	ENSG00000078043	PIAS2
Female infertility	Lipid	hexadecanedioate	rs9487538		-1	-1
Female infertility	Lipid	hexadecanedioate	rs9587762	13	109038840	109038840	+	ENSG00000041515	MYO16
Female infertility	Lipid	margarate (17:0)	rs11118120		-1	-1
Female infertility	Lipid	margarate (17:0)	rs11940037		-1	-1
Female infertility	Lipid	margarate (17:0)	rs1466228		-1	-1
Female infertility	Lipid	margarate (17:0)	rs17351329		-1	-1
Female infertility	Lipid	margarate (17:0)	rs1822906		-1	-1
Female infertility	Lipid	margarate (17:0)	rs603424	10	100315722	100315722	+	ENSG00000107593	PKD2L1
Female infertility	Lipid	margarate (17:0)	rs7583745	2	79311772	79311772	+	ENSG00000066032	CTNNA2
Female infertility	Nucleotide	7-methylguanine	rs12049480	1	219792880	219792880	+	ENSG00000196660	SLC30A10
Female infertility	Nucleotide	7-methylguanine	rs12431841	14	39667112	39667112	+	ENSG00000258526	ENSG00000258526
Female infertility	Nucleotide	7-methylguanine	rs3949795		-1	-1
Female infertility	Nucleotide	7-methylguanine	rs4737772		-1	-1
Female infertility	Nucleotide	7-methylguanine	rs677302	9	9597252	9597252	+	ENSG00000153707	PTPRD
Female infertility	Nucleotide	7-methylguanine	rs6915542	6	19547603	19547603	+	ENSG00000228412	LNC-LBCS
Female infertility	Nucleotide	7-methylguanine	rs6969207		-1	-1
Female infertility	Nucleotide	7-methylguanine	rs6981309	8	134355620	134355620	+	ENSG00000288067	ENSG00000288067
Female infertility	Nucleotide	7-methylguanine	rs9992384	4	14809636	14809636	+	ENSG00000248360	LINC00504
Female infertility	Peptide	ADpSGEGDFXAEGGGVR*	rs12066643	1	55774605	55774605	+	ENSG00000234810	ENSG00000234810
Female infertility	Peptide	ADpSGEGDFXAEGGGVR*	rs601338	19	48703417	48703417	+	ENSG00000176920	FUT2
Female infertility	Peptide	ADpSGEGDFXAEGGGVR*	rs651007		-1	-1
Female infertility	Peptide	ADpSGEGDFXAEGGGVR*	rs6893667		-1	-1
Female infertility	Peptide	ADpSGEGDFXAEGGGVR*	rs7579137	2	111681062	111681062	+	ENSG00000153107,ENSG00000285016	ANAPC1,ENSG00000285016
Female infertility	Peptide	ADpSGEGDFXAEGGGVR*	rs9684934		-1	-1
Female infertility	Peptide	DSGEGDFXAEGGGVR*	rs10495052		-1	-1
Female infertility	Peptide	DSGEGDFXAEGGGVR*	rs10799701		-1	-1
Female infertility	Peptide	DSGEGDFXAEGGGVR*	rs11564552	19	48088926	48088926	+	ENSG00000105499	PLA2G4C
Female infertility	Peptide	DSGEGDFXAEGGGVR*	rs11933242		-1	-1
Female infertility	Peptide	DSGEGDFXAEGGGVR*	rs12206258	6	1709469	1709469	+	ENSG00000112699	GMDS
Female infertility	Peptide	DSGEGDFXAEGGGVR*	rs16828992	3	118799578	118799578	+	ENSG00000243276	ENSG00000243276
Female infertility	Peptide	DSGEGDFXAEGGGVR*	rs2274629	10	95346708	95346708	+	ENSG00000095637	SORBS1
Female infertility	Peptide	DSGEGDFXAEGGGVR*	rs388600		-1	-1
Female infertility	Peptide	DSGEGDFXAEGGGVR*	rs4699296	4	96779809	96779809	+	ENSG00000248510	LINC02267
Female infertility	Peptide	DSGEGDFXAEGGGVR*	rs4957657		-1	-1
Female infertility	Peptide	DSGEGDFXAEGGGVR*	rs6879079		-1	-1
Female infertility	Peptide	glycylvaline	rs17092360	14	56871874	56871874	+	ENSG00000248550,ENSG00000258776	OTX2-AS1,ENSG00000258776
Female infertility	Peptide	glycylvaline	rs17498524	7	7911591	7911591	+	ENSG00000219545,ENSG00000283549	UMAD1,ENSG00000283549
Female infertility	Peptide	glycylvaline	rs1772858	1	201312722	201312722	+	ENSG00000081277	PKP1
Female infertility	Peptide	glycylvaline	rs3846242		-1	-1
Female infertility	Peptide	glycylvaline	rs4905425	14	96070943	96070943	+	ENSG00000227051	C14orf132
Female infertility	Peptide	glycylvaline	rs7457422	7	117263476	117263476	+	ENSG00000230785	ENSG00000230785
Female infertility	Peptide	glycylvaline	rs7697449	4	19897260	19897260	+	ENSG00000248515	ENSG00000248515
Polycystic ovarian syndrome	Amino acid	phenylacetate	rs10520388	4	177882160	177882160	+	ENSG00000231171,ENSG00000251504	LINC01098,LINC01099
Polycystic ovarian syndrome	Amino acid	phenylacetate	rs16885269		-1	-1
Polycystic ovarian syndrome	Amino acid	phenylacetate	rs17683199	18	37658887	37658887	+	ENSG00000285940	ENSG00000285940
Polycystic ovarian syndrome	Amino acid	phenylacetate	rs201060	6	6727165	6727165	+	ENSG00000226281,ENSG00000288046	ENSG00000226281,ENSG00000288046
Polycystic ovarian syndrome	Amino acid	phenylacetate	rs2133896	12	99455122	99455122	+	ENSG00000185046	ANKS1B
Polycystic ovarian syndrome	Amino acid	phenylacetate	rs2345834		-1	-1
Polycystic ovarian syndrome	Amino acid	phenylacetate	rs2579931	6	101406757	101406757	+	ENSG00000164418	GRIK2
Polycystic ovarian syndrome	Amino acid	phenylacetate	rs4296931		-1	-1
Polycystic ovarian syndrome	Carbohydrate	glucose	rs10494322	1	159367158	159367158	+	ENSG00000228560	ENSG00000228560
Polycystic ovarian syndrome	Carbohydrate	glucose	rs10828691		-1	-1
Polycystic ovarian syndrome	Carbohydrate	glucose	rs11623335	14	56566358	56566358	+	ENSG00000070269	TMEM260
Polycystic ovarian syndrome	Carbohydrate	glucose	rs11787684		-1	-1
Polycystic ovarian syndrome	Carbohydrate	glucose	rs11853577	15	71219976	71219976	+	ENSG00000187720	THSD4
Polycystic ovarian syndrome	Carbohydrate	glucose	rs12134225		-1	-1
Polycystic ovarian syndrome	Carbohydrate	glucose	rs12534545		-1	-1
Polycystic ovarian syndrome	Carbohydrate	glucose	rs12911284	15	100020595	100020595	+	ENSG00000140470	ADAMTS17
Polycystic ovarian syndrome	Carbohydrate	glucose	rs129986	16	3754240	3754240	+	ENSG00000005339	CREBBP
Polycystic ovarian syndrome	Carbohydrate	glucose	rs13431652	2	168896905	168896905	+	ENSG00000152253	SPC25
Polycystic ovarian syndrome	Carbohydrate	glucose	rs17130	19	5254959	5254959	+	ENSG00000105426	PTPRS
Polycystic ovarian syndrome	Carbohydrate	glucose	rs17473596	13	114331383	114331383	+	ENSG00000198824,ENSG00000229723	CHAMP1,LINC01054
Polycystic ovarian syndrome	Carbohydrate	glucose	rs17616642	2	58795075	58795075	+	ENSG00000233723	LINC01122
Polycystic ovarian syndrome	Carbohydrate	glucose	rs1857095		-1	-1
Polycystic ovarian syndrome	Carbohydrate	glucose	rs2159491		-1	-1
Polycystic ovarian syndrome	Carbohydrate	glucose	rs2497587		-1	-1
Polycystic ovarian syndrome	Carbohydrate	glucose	rs2501894	1	210479472	210479472	+	ENSG00000054392	HHAT
Polycystic ovarian syndrome	Carbohydrate	glucose	rs300110	6	165942349	165942349	+	ENSG00000112541	PDE10A
Polycystic ovarian syndrome	Carbohydrate	glucose	rs4572706	22	49181696	49181696	+	ENSG00000285623	ENSG00000285623
Polycystic ovarian syndrome	Carbohydrate	glucose	rs6732398		-1	-1
Polycystic ovarian syndrome	Carbohydrate	glucose	rs6814228	4	14556678	14556678	+	ENSG00000248360	LINC00504
Polycystic ovarian syndrome	Carbohydrate	glucose	rs6883962	5	31124831	31124831	+	ENSG00000254138,ENSG00000289601	ENSG00000254138,ENSG00000289601
Polycystic ovarian syndrome	Carbohydrate	glucose	rs741160	2	233796743	233796743	+	ENSG00000185038	MROH2A
Polycystic ovarian syndrome	Carbohydrate	glucose	rs7717177		-1	-1
Polycystic ovarian syndrome	Carbohydrate	glucose	rs7751392	6	148389686	148389686	+	ENSG00000111961	SASH1
Polycystic ovarian syndrome	Carbohydrate	glucose	rs831831		-1	-1
Polycystic ovarian syndrome	Carbohydrate	glucose	rs888977	5	167550275	167550275	+	ENSG00000145934	TENM2
Polycystic ovarian syndrome	Carbohydrate	glucose	rs9363753		-1	-1
Polycystic ovarian syndrome	Carbohydrate	glucose	rs950156		-1	-1
Polycystic ovarian syndrome	Carbohydrate	glucose	rs9511834	13	25619921	25619921	+	ENSG00000132932	ATP8A2
Polycystic ovarian syndrome	Carbohydrate	glucose	rs9548447	13	38758533	38758533	+	ENSG00000150893	FREM2
Polycystic ovarian syndrome	Carbohydrate	glucose	rs9804190	10	60080073	60080073	+	ENSG00000151150	ANK3
Polycystic ovarian syndrome	Carbohydrate	glucose	rs9915927	17	68633411	68633411	+	ENSG00000267659	LINC01482
Polycystic ovarian syndrome	Carbohydrate	glucose	rs9927153		-1	-1
Polycystic ovarian syndrome	Carbohydrate	glycerate	rs11061416		-1	-1
Polycystic ovarian syndrome	Carbohydrate	glycerate	rs11618222	13	25725511	25725511	+	ENSG00000132932	ATP8A2
Polycystic ovarian syndrome	Carbohydrate	glycerate	rs11724197		-1	-1
Polycystic ovarian syndrome	Carbohydrate	glycerate	rs12507784		-1	-1
Polycystic ovarian syndrome	Carbohydrate	glycerate	rs12866131		-1	-1
Polycystic ovarian syndrome	Carbohydrate	glycerate	rs17011367		-1	-1
Polycystic ovarian syndrome	Carbohydrate	glycerate	rs17086746	4	56393833	56393833	+	ENSG00000128059	PPAT
Polycystic ovarian syndrome	Carbohydrate	glycerate	rs17131975	5	139248002	139248002	+	ENSG00000120725	SIL1
Polycystic ovarian syndrome	Carbohydrate	glycerate	rs2643891	1	2360913	2360913	+	ENSG00000116151	MORN1
Polycystic ovarian syndrome	Carbohydrate	glycerate	rs338526	15	85718609	85718609	+	ENSG00000170776	AKAP13
Polycystic ovarian syndrome	Carbohydrate	glycerate	rs6743210		-1	-1
Polycystic ovarian syndrome	Carbohydrate	mannitol	rs10017961	4	140079183	140079183	+	ENSG00000196782	MAML3
Polycystic ovarian syndrome	Carbohydrate	mannitol	rs11487092	7	108053295	108053295	+	ENSG00000091128	LAMB4
Polycystic ovarian syndrome	Carbohydrate	mannitol	rs16967757		-1	-1
Polycystic ovarian syndrome	Carbohydrate	mannitol	rs1998053	14	100853697	100853697	+	ENSG00000214548,ENSG00000258399,ENSG00000258663	MEG3,MIR493HG,ENSG00000258663
Polycystic ovarian syndrome	Carbohydrate	mannitol	rs2365522		-1	-1
Polycystic ovarian syndrome	Carbohydrate	mannitol	rs4404993	9	19367828	19367828	+	ENSG00000137145	DENND4C
Polycystic ovarian syndrome	Carbohydrate	mannitol	rs488225	12	3120661	3120661	+	ENSG00000011105	TSPAN9
Polycystic ovarian syndrome	Carbohydrate	mannitol	rs4917405	10	103878474	103878474	+	ENSG00000107960,ENSG00000289744	STN1,ENSG00000289744
Polycystic ovarian syndrome	Carbohydrate	mannitol	rs6434811	2	196001696	196001696	+	ENSG00000118997	DNAH7
Polycystic ovarian syndrome	Carbohydrate	mannitol	rs6657899		-1	-1
Polycystic ovarian syndrome	Carbohydrate	mannitol	rs7184992	16	27420689	27420689	+	ENSG00000103522	IL21R
Polycystic ovarian syndrome	Carbohydrate	mannitol	rs7240261	18	5428939	5428939	+	ENSG00000082397	EPB41L3
Polycystic ovarian syndrome	Lipid	1-oleoylglycerophosphocholine	rs10019315		-1	-1
Polycystic ovarian syndrome	Lipid	1-oleoylglycerophosphocholine	rs12202351		-1	-1
Polycystic ovarian syndrome	Lipid	1-oleoylglycerophosphocholine	rs12605650	18	67546845	67546845	+	ENSG00000265533	DSEL-AS1
Polycystic ovarian syndrome	Lipid	1-oleoylglycerophosphocholine	rs1366823		-1	-1
Polycystic ovarian syndrome	Lipid	1-oleoylglycerophosphocholine	rs16968711	15	39300958	39300958	+	ENSG00000259345,ENSG00000259447	ENSG00000259345,ENSG00000259447
Polycystic ovarian syndrome	Lipid	1-oleoylglycerophosphocholine	rs17089560		-1	-1
Polycystic ovarian syndrome	Lipid	1-oleoylglycerophosphocholine	rs4736583	8	132428897	132428897	+	ENSG00000184156	KCNQ3
Polycystic ovarian syndrome	Lipid	1-oleoylglycerophosphocholine	rs476092		-1	-1
Polycystic ovarian syndrome	Lipid	1-oleoylglycerophosphocholine	rs6061764	20	61404298	61404298	+	ENSG00000179242	CDH4
Polycystic ovarian syndrome	Lipid	1-oleoylglycerophosphocholine	rs6977605	7	44646068	44646068	+	ENSG00000105953	OGDH
Polycystic ovarian syndrome	Lipid	1-oleoylglycerophosphocholine	rs743452		-1	-1
Polycystic ovarian syndrome	Lipid	1-oleoylglycerophosphocholine	rs9489697	6	119378359	119378359	+	ENSG00000287100	ENSG00000287100
Polycystic ovarian syndrome	Lipid	1-oleoylglycerophosphocholine	rs969948		-1	-1
Polycystic ovarian syndrome	Lipid	epiandrosterone sulfate	rs11981478	7	99566327	99566327	+	ENSG00000197343,ENSG00000272647	ZNF655,ENSG00000272647
Polycystic ovarian syndrome	Lipid	epiandrosterone sulfate	rs1474102	2	140398560	140398560	+	ENSG00000168702	LRP1B
Polycystic ovarian syndrome	Lipid	epiandrosterone sulfate	rs17638060		-1	-1
Polycystic ovarian syndrome	Lipid	epiandrosterone sulfate	rs1939769		-1	-1
Polycystic ovarian syndrome	Lipid	epiandrosterone sulfate	rs2572023	7	99876804	99876804	+	ENSG00000244623	OR2AE1
Polycystic ovarian syndrome	Lipid	epiandrosterone sulfate	rs4439540	11	5350917	5350917	+	ENSG00000167355,ENSG00000196565,ENSG00000213931,ENSG00000239920	OR51B5,HBG2,HBE1,ENSG00000239920
Polycystic ovarian syndrome	Lipid	epiandrosterone sulfate	rs6578042	8	139739014	139739014	+	ENSG00000167632	TRAPPC9
Polycystic ovarian syndrome	Lipid	epiandrosterone sulfate	rs7078211	10	5211675	5211675	+	ENSG00000198610	AKR1C4
Polycystic ovarian syndrome	Lipid	epiandrosterone sulfate	rs7152358	14	50136157	50136157	+	ENSG00000100485	SOS2
Polycystic ovarian syndrome	Lipid	epiandrosterone sulfate	rs807019	10	101013083	101013083	+	ENSG00000186862	PDZD7
Polycystic ovarian syndrome	Lipid	epiandrosterone sulfate	rs9676475		-1	-1
Polycystic ovarian syndrome	Lipid	X-12990	rs12150661		-1	-1
Polycystic ovarian syndrome	Lipid	X-12990	rs16879493		-1	-1
Polycystic ovarian syndrome	Lipid	X-12990	rs17423134	3	161651414	161651414	+	ENSG00000288087	ENSG00000288087
Polycystic ovarian syndrome	Lipid	X-12990	rs2099919		-1	-1
Polycystic ovarian syndrome	Lipid	X-12990	rs2172784	6	165876605	165876605	+	ENSG00000112541	PDE10A
Polycystic ovarian syndrome	Lipid	X-12990	rs4452305	3	77378420	77378420	+	ENSG00000185008	ROBO2
Polycystic ovarian syndrome	Lipid	X-12990	rs6436677	2	227312156	227312156	+	ENSG00000169031,ENSG00000236432	COL4A3,MFF-DT
Polycystic ovarian syndrome	Lipid	X-12990	rs6947774	7	77285056	77285056	+	ENSG00000135205	CCDC146
Polycystic ovarian syndrome	Lipid	X-12990	rs7008266		-1	-1
Polycystic ovarian syndrome	Lipid	X-12990	rs8178281	17	58239832	58239832	+	ENSG00000167419	LPO
Polycystic ovarian syndrome	Lipid	X-12990	rs9806159	15	30917451	30917451	+	ENSG00000198690	FAN1
Polycystic ovarian syndrome	Nucleotide	uridine	rs1007797	11	70887930	70887930	+	ENSG00000162105,ENSG00000286708	SHANK2,ENSG00000286708
Polycystic ovarian syndrome	Nucleotide	uridine	rs11033504	11	36225232	36225232	+	ENSG00000179241	LDLRAD3
Polycystic ovarian syndrome	Nucleotide	uridine	rs11607704		-1	-1
Polycystic ovarian syndrome	Nucleotide	uridine	rs11705028	22	27564137	27564137	+	ENSG00000224027	ENSG00000224027
Polycystic ovarian syndrome	Nucleotide	uridine	rs12524738	6	139873012	139873012	+	ENSG00000225148	ENSG00000225148
Polycystic ovarian syndrome	Nucleotide	uridine	rs12580704		-1	-1
Polycystic ovarian syndrome	Nucleotide	uridine	rs131794		-1	-1
Polycystic ovarian syndrome	Nucleotide	uridine	rs1482928	15	81568624	81568624	+	ENSG00000259543,ENSG00000259594	ENSG00000259543,ENSG00000259594
Polycystic ovarian syndrome	Nucleotide	uridine	rs163425	5	157194322	157194322	+	ENSG00000113263	ITK
Polycystic ovarian syndrome	Nucleotide	uridine	rs2686796		-1	-1
Polycystic ovarian syndrome	Nucleotide	uridine	rs2982907	6	163159720	163159720	+	ENSG00000112530	PACRG
Polycystic ovarian syndrome	Nucleotide	uridine	rs532545		-1	-1
Polycystic ovarian syndrome	Nucleotide	uridine	rs6988242	8	25935273	25935273	+	ENSG00000221818	EBF2
Polycystic ovarian syndrome	Nucleotide	uridine	rs7593385	2	134330882	134330882	+	ENSG00000152127	MGAT5
Polycystic ovarian syndrome	Nucleotide	uridine	rs787496		-1	-1
Polycystic ovarian syndrome	Nucleotide	uridine	rs7948201		-1	-1
Polycystic ovarian syndrome	Nucleotide	uridine	rs9601054	13	78505399	78505399	+	ENSG00000234377	OBI1-AS1
Polycystic ovarian syndrome	Nucleotide	uridine	rs977712	21	18698372	18698372	+	ENSG00000224141	MIR548XHG
Polycystic ovarian syndrome	Peptide	gamma-glutamylisoleucine*	rs10793993		-1	-1
Polycystic ovarian syndrome	Peptide	gamma-glutamylisoleucine*	rs12593036		-1	-1
Polycystic ovarian syndrome	Peptide	gamma-glutamylisoleucine*	rs1333111	9	9416962	9416962	+	ENSG00000153707	PTPRD
Polycystic ovarian syndrome	Peptide	gamma-glutamylisoleucine*	rs1372856	17	56498026	56498026	+	ENSG00000153930	ANKFN1
Polycystic ovarian syndrome	Peptide	gamma-glutamylisoleucine*	rs1506682		-1	-1
Polycystic ovarian syndrome	Peptide	gamma-glutamylisoleucine*	rs165582		-1	-1
Polycystic ovarian syndrome	Peptide	gamma-glutamylisoleucine*	rs17202087	14	85423803	85423803	+	ENSG00000258902	ENSG00000258902
Polycystic ovarian syndrome	Peptide	gamma-glutamylisoleucine*	rs1800600	1	156815987	156815987	+	ENSG00000027869,ENSG00000198400	SH2D2A,NTRK1
Polycystic ovarian syndrome	Peptide	gamma-glutamylisoleucine*	rs2867882		-1	-1
Polycystic ovarian syndrome	Peptide	gamma-glutamylisoleucine*	rs358374	3	13144609	13144609	+	ENSG00000144711	IQSEC1
Polycystic ovarian syndrome	Peptide	gamma-glutamylisoleucine*	rs4505228	14	47184018	47184018	+	ENSG00000139915	MDGA2
Polycystic ovarian syndrome	Peptide	gamma-glutamylisoleucine*	rs4918082	10	94100172	94100172	+	ENSG00000138193,ENSG00000232913	PLCE1,PLCE1-AS2
Polycystic ovarian syndrome	Peptide	gamma-glutamylisoleucine*	rs6049700		-1	-1
Polycystic ovarian syndrome	Peptide	gamma-glutamylisoleucine*	rs6430457		-1	-1
Polycystic ovarian syndrome	Peptide	gamma-glutamylisoleucine*	rs6785727	3	119320043	119320043	+	ENSG00000031081,ENSG00000241155	ARHGAP31,ARHGAP31-AS1
Polycystic ovarian syndrome	Peptide	gamma-glutamylisoleucine*	rs6820313	4	139213505	139213505	+	ENSG00000288785	ENSG00000288785
Polycystic ovarian syndrome	Peptide	gamma-glutamylisoleucine*	rs715	2	210678331	210678331	+	ENSG00000021826	CPS1
Polycystic ovarian syndrome	Peptide	gamma-glutamylisoleucine*	rs7215587	17	2439125	2439125	+	ENSG00000127804	METTL16
Polycystic ovarian syndrome	Peptide	gamma-glutamylisoleucine*	rs7961249		-1	-1
Polycystic ovarian syndrome	Peptide	gamma-glutamylisoleucine*	rs8002491		-1	-1
Polycystic ovarian syndrome	Peptide	gamma-glutamylisoleucine*	rs918174	18	3736629	3736629	+	ENSG00000170579	DLGAP1
Polycystic ovarian syndrome	Peptide	gamma-glutamylisoleucine*	rs9696823	9	26754890	26754890	+	ENSG00000254261	ENSG00000254261
Polycystic ovarian syndrome	Peptide	pyroglutamylglycine	rs13398058		-1	-1
Polycystic ovarian syndrome	Peptide	pyroglutamylglycine	rs241323		-1	-1
Polycystic ovarian syndrome	Peptide	pyroglutamylglycine	rs4677337		-1	-1
